# Supplementary material for: Dynamic 3D chromatin organization and epigenetic regulation of gene expression in peanut nodules
Source: J Integr Plant Biol. 2025 Aug 13;67(10):2624–42. doi: 10.1111/jipb.70007 (PMC12498064; doi:10.1111/jipb.70007)
Supplement: Supplementary file 2 — Table S1. Hi‐C sequencing data generated for peanut root and root nodules Table S2. Summary of the sequencing data of ATAC‐seq Table S3. Summary of the sequencing data of ChIP‐seq Table S4. Summary of the sequencing data of WGBS Table S5. Statistics of RNA sequencing data quality Table S6. Distribution of compartment A and B on each chromosome in root and nodule genomes Table S7. Genome‐wide distribution of TAD on 20 chromosomes of peanut genome Table S8. Open chromatin regions in nodule Table S9. Differential OCRs Table S10. List of genes associated with NRE contained LoOCRs Table S11. Differentially expressed genes with their changed epigenetic features in root and nodule Table S12. Genome‐wide distribution of cis‐interactions on chromosomes Table S13. The top 10 motifs enriched around the TAD boundaries Table S14. List of genes located distributed in the TAD boundary Table S15. Chromatin accessibility and epigenetic modifications in TAD Table S16. Known nodulation‐related genes located in the loop region Table S17. List of primers for used 3C‐qPCR study Table S18. Differential H3K27me3 Table S19. dOCR‐gene loops in nodules Table S20. Nodule‐active dOCR‐gene loops Table S21. Chromatin loops in nodules Table S22. Genes distribution of peanut altered chromatin loops Table S23. H3K4me3 associated enhancers Table S24. H3K9ac associated enhancers Table S25. Nodule‐specific enhancers [file JIPB-67-2624-s002.xlsx]

## Sheet: Table S1
Table S1: Hi-C sequencing data generated for peanut root and root nodules
Sample	Raw-reads	Clean data	Valid pairs	Valid pairs Q30	Percentage	Depth
Peanut root HIC_1	669158033	635133943	460685898	167676680	0.3249	74.02
Peanut root HIC_2	660949680	623150446	447384718	162303532	0.3252	72.68
peanut root nodules HIC_1	689335256	660195092	352909219	134257379	0.3238	77.24
peanut root nodules HIC_2	791404421	755013800	476483790	134987451	0.3323	88.18

## Sheet: Table S2
Table S2: Summary of the sequencing data of ATAC-seq
Sample	Raw Read Pairs	Raw Base (Gb)	Clean Read Pairs	Proper Pairs	Mapped Rate	Duplicated Read Rate	Valid Pairs
Root-1	84817100	25.45	84604551	73259080	0.8659	0.2077	57947193
Root-2	83613627	25.08	83422180	67405121	0.808	0.2052	53488785
Nodule-1	87710542	26.31	87456963	30102686	0.3442	0.1695	24886871
Nodule-2	82056481	24.62	81854287	27879570	0.3406	0.1678	23094051

## Sheet: Table S3
Table S3: Summary of the sequencing data of ChIP-seq
Sample	Raw Read Pairs	Raw Base (Gb)	Clean Read Pairs	Proper Pairs	Mapped Rate	Duplicated Read Rate	Valid Pairs
Root-ChIP-input	24641058	7.39	24641045	20161303	0.8182	0.2456	14924908
Root-ChIP-1-H3K27me3	36885739	11.07	36885583	27601481	0.7483	0.5001	13222296
Root-ChIP-1-H3K4me3	62059754	18.62	62059749	45073995	0.7263	0.439	24441674
Root-ChIP-1-H3K9ac	59494305	17.85	59494298	48951908	0.8228	0.5401	21713041
Root-ChIP-2-H3K27me3	32941418	9.88	32941408	24386524	0.7403	0.5398	10867106
Root-ChIP-2-H3K4me3	42882090	12.86	42882086	32384551	0.7552	0.535	14723207
Root-ChIP-2-H3K9ac	56237033	16.87	56237024	43713038	0.7773	0.5452	18928277
Nodule-ChIP-input	47950632	14.39	47950632	5447191	0.1136	0.2448	3790440
Nodule-ChIP-1-H3K27me3	31573063	9.47	31573056	13342773	0.4226	0.3694	8073587
Nodule-ChIP-1-H3K4me3	46025275	13.81	46025268	15045660	0.3269	0.3428	9508158
Nodule-ChIP-1-H3K9ac	27509967	8.25	27509964	19058903	0.6928	0.3702	11394973
Nodule-ChIP-2-H3K27me3	38946733	11.68	38946727	16801618	0.4314	0.3738	10143517
Nodule-ChIP-2-H3K4me3	42758837	12.83	42758831	17052221	0.3988	0.4337	9308759
Nodule-ChIP-2-H3K9ac	42741652	12.82	42741644	31526236	0.7376	0.3909	17219444

## Sheet: Table S4
Table S4: Summary of the sequencing data of WGBS-seq
DNA methylation data	Raw reads	Unique mapped reads	Deduplicated reads	Vaild_pairs
Root-WGBS	482283848	327285336	58307922	134488707
Nodule-WGBS	488026786	187957004	45266792	71345106

## Sheet: Table S5
Table S5: Statistics of RNA sequencing data quality
Total RNA sequencing	Sample
	Root-1	Root-2	Root-3	Nodule-1	Nodule-2	Nodule-3
Raw reads	41234980	41752698	41195440	41996862	40892134	39910386
Clean reads	38941440	38792478	38932354	40714352	39490068	35807018
Q20	0.977	0.976	0.977	0.975	0.976	0.974
Q30	0.932	0.931	0.932	0.928	0.929	0.929
GC content	0.439	0.433	0.436	0.44	0.436	0.437
Mapped Reads	3.77615e+07	3.73882e+07	3.78072e+07	3.93708e+07	3.81158e+07	3.41205e+07
Mapped Rate	0.9697	0.9638	0.9711	0.967	0.9652	0.9529
Unique Mapped Reads	3.07482e+07	3.02193e+07	3.07059e+07	3.26326e+07	3.17658e+07	2.71346e+07
Unique Mapped Rate	0.7896	0.779	0.7887	0.8015	0.8044	0.7578
Correlation analysisi of biological replicates
correlation	Sample
	Root-1	Root-2	Root-3	Nodule-1	Nodule-2	Nodule-3
Root-1	1	0.955343	0.952267	0.825416	0.779943	0.747449
Root-2	0.955343	1	0.944102	0.828919	0.786902	0.762641
Root-3	0.952267	0.944102	1	0.840125	0.787705	0.76409
Nodule-1	0.825416	0.828919	0.840125	1	0.925604	0.90976
Nodule-2	0.779943	0.786902	0.787705	0.925604	1	0.925686
Nodule-3	0.747449	0.762641	0.76409	0.90976	0.925686	1
Differentially expressed genes between Root vs Nodule
All gene	Log2FC	FDR	Regulation
arahy.Tifrunner.gnm1.ann1.6BEU00	1.93066	0.000404003	Up
novel.30850	10.7892	9.45807e-14	Up
arahy.Tifrunner.gnm1.ann1.JGWU85	-1.337	0.00214183	Down
arahy.Tifrunner.gnm1.ann1.5QUI8A	-1.94471	8.02241e-08	Down
arahy.Tifrunner.gnm1.ann1.MPKI4V	-5.73042	0.00613013	Down
novel.9092	7.38502	2.45636e-06	Up
arahy.Tifrunner.gnm1.ann1.4B9DJ7	-1.38736	0.0445788	Down
arahy.Tifrunner.gnm1.ann1.CLVE3A	1.28461	0.00623033	Up
arahy.Tifrunner.gnm1.ann1.HN79E8	1.19301	0.0362447	Up
arahy.Tifrunner.gnm1.ann1.5HCQ47	-1.76595	0.000185823	Down
novel.35610	1.44101	2.74818e-05	Up
arahy.Tifrunner.gnm1.ann1.A3NAV6	-1.83449	1.15937e-07	Down
arahy.Tifrunner.gnm1.ann1.XAPR04	1.94696	1.09109e-07	Up
arahy.Tifrunner.gnm1.ann1.BQF9AX	-1.7326	1.59648e-14	Down
arahy.Tifrunner.gnm1.ann1.9R1SIR	-2.48765	1.44561e-15	Down
arahy.Tifrunner.gnm1.ann1.F3IAW8	1.21892	0.0188935	Up
arahy.Tifrunner.gnm1.ann1.KH9YDP	-3.08879	6.83167e-05	Down
novel.37759	-3.01956	0.000357663	Down
arahy.Tifrunner.gnm1.ann1.VI9E07	1.25126	0.00187654	Up
arahy.Tifrunner.gnm1.ann1.PDUF2H	-9.55488	4.28861e-11	Down
arahy.Tifrunner.gnm1.ann1.N2LUF1	-1.29405	0.000142149	Down
novel.14386	4.28612	5.58087e-06	Up
arahy.Tifrunner.gnm1.ann1.Q9TM1C	-1.88075	4.43437e-10	Down
arahy.Tifrunner.gnm1.ann1.8TR89R	-5.5149	0.00859835	Down
arahy.Tifrunner.gnm1.ann1.7815EC	1.02008	0.0045616	Up
arahy.Tifrunner.gnm1.ann1.GRDF7S	1.17641	0.011102	Up
arahy.Tifrunner.gnm1.ann1.D5U0A9	-4.80683	2.9689e-06	Down
novel.21976	9.29857	6.03035e-11	Up
arahy.Tifrunner.gnm1.ann1.BAIH62	-3.10726	0.000955377	Down
arahy.Tifrunner.gnm1.ann1.N64Q2X	2.3775	3.26e-13	Up
arahy.Tifrunner.gnm1.ann1.I9AMSX	2.72292	6.21935e-06	Up
arahy.Tifrunner.gnm1.ann1.YRLX64	-6.12099	5.03706e-06	Down
arahy.Tifrunner.gnm1.ann1.B3F4SL	-5.28	1.67068e-06	Down
arahy.Tifrunner.gnm1.ann1.P64QHW	-1.36683	0.00706874	Down
arahy.Tifrunner.gnm1.ann1.0CLU20	-1.09405	0.0349554	Down
arahy.Tifrunner.gnm1.ann1.Z0P9E6	-1.7867	0.00443492	Down
arahy.Tifrunner.gnm1.ann1.MV0Z6Q	-9.23657	2.60869e-11	Down
novel.21103	1.74652	1.42196e-12	Up
arahy.Tifrunner.gnm1.ann1.LQ8VWD	-5.69309	0.00409314	Down
arahy.Tifrunner.gnm1.ann1.ZNK5XH	-2.1652	0.000520476	Down
arahy.Tifrunner.gnm1.ann1.CI4QJS	2.88306	9.73474e-08	Up
arahy.Tifrunner.gnm1.ann1.F6LU9D	1.40713	0.0426251	Up
arahy.Tifrunner.gnm1.ann1.D236HJ	-7.87465	1.81242e-06	Down
arahy.Tifrunner.gnm1.ann1.JK6VL5	7.46437	9.42723e-05	Up
arahy.Tifrunner.gnm1.ann1.IF8SZ4	-2.8239	8.49941e-20	Down
arahy.Tifrunner.gnm1.ann1.RMWQ71	2.2723	3.39876e-09	Up
arahy.Tifrunner.gnm1.ann1.MZEW0G	-5.85796	2.61369e-05	Down
arahy.Tifrunner.gnm1.ann1.WVH2H8	7.82621	2.3026e-06	Up
arahy.Tifrunner.gnm1.ann1.31N5UK	-5.58553	4.36021e-06	Down
arahy.Tifrunner.gnm1.ann1.6B5FLC	-7.32282	6.05846e-18	Down
novel.20585	4.00851	0.00636981	Up
arahy.Tifrunner.gnm1.ann1.L88N0U	-1.11348	0.00957856	Down
arahy.Tifrunner.gnm1.ann1.CLU1CW	10.264	7.88826e-14	Up
arahy.Tifrunner.gnm1.ann1.L0YNNV	-4.91746	9.44523e-05	Down
novel.44175	1.03557	0.000591668	Up
novel.32764	2.42218	0.00385374	Up
arahy.Tifrunner.gnm1.ann1.CV3A8S	6.56276	5.16058e-06	Up
arahy.Tifrunner.gnm1.ann1.N8JZ6F	-2.68023	0.000457358	Down
arahy.Tifrunner.gnm1.ann1.6JG72C	1.28732	0.00179956	Up
arahy.Tifrunner.gnm1.ann1.USI8UZ	-6.5499	0.000134418	Down
arahy.Tifrunner.gnm1.ann1.HFN88V	-3.99872	9.75345e-07	Down
arahy.Tifrunner.gnm1.ann1.C9QL2M	1.21443	9.24794e-07	Up
arahy.Tifrunner.gnm1.ann1.ZU3BRN	-1.36437	0.00096215	Down
arahy.Tifrunner.gnm1.ann1.NBHN08	-7.33471	4.96062e-06	Down
arahy.Tifrunner.gnm1.ann1.EZ0RLS	1.44951	0.00466961	Up
arahy.Tifrunner.gnm1.ann1.YUL6YW	-2.62804	2.11806e-10	Down
arahy.Tifrunner.gnm1.ann1.E4JY0M	-4.6393	9.95719e-12	Down
arahy.Tifrunner.gnm1.ann1.2L7D1S	-1.48763	0.00114149	Down
arahy.Tifrunner.gnm1.ann1.M8VE2Y	-1.39967	0.00156209	Down
novel.39431	1.02796	0.00690166	Up
arahy.Tifrunner.gnm1.ann1.SU5HAA	-1.51277	0.00215625	Down
arahy.Tifrunner.gnm1.ann1.77RH3X	1.77017	0.0131571	Up
arahy.Tifrunner.gnm1.ann1.GX31L7	-6.39657	0.000203292	Down
arahy.Tifrunner.gnm1.ann1.KTR52G	1.12178	0.000273005	Up
arahy.Tifrunner.gnm1.ann1.4B15T0	-3.977	0.0293126	Down
arahy.Tifrunner.gnm1.ann1.G9C3B0	-4.77365	0.0149338	Down
arahy.Tifrunner.gnm1.ann1.0G9KRE	-6.42433	0.000286329	Down
arahy.Tifrunner.gnm1.ann1.PD6YD2	-3.21236	8.3172e-18	Down
arahy.Tifrunner.gnm1.ann1.2X3X0W	-7.4745	5.67127e-07	Down
arahy.Tifrunner.gnm1.ann1.I6RXR7	-1.60418	0.00573989	Down
arahy.Tifrunner.gnm1.ann1.L5TNM0	-1.39816	0.000970232	Down
arahy.Tifrunner.gnm1.ann1.7BQC11	1.37087	0.00258825	Up
arahy.Tifrunner.gnm1.ann1.457A35	-2.00161	2.72374e-11	Down
arahy.Tifrunner.gnm1.ann1.TR0XLC	-1.67524	0.0188935	Down
arahy.Tifrunner.gnm1.ann1.92QFAZ	-2.7675	0.032069	Down
arahy.Tifrunner.gnm1.ann1.G0ZPLS	-5.26863	3.44724e-23	Down
arahy.Tifrunner.gnm1.ann1.T7DX97	-3.99026	1.24854e-12	Down
arahy.Tifrunner.gnm1.ann1.793UIY	-3.24436	0.0341879	Down
novel.6646	-8.05055	2.23439e-34	Down
arahy.Tifrunner.gnm1.ann1.TK6P88	-1.81053	0.00243021	Down
novel.18823	1.50689	0.034715	Up
arahy.Tifrunner.gnm1.ann1.IL5N6L	-2.0294	0.00434658	Down
arahy.Tifrunner.gnm1.ann1.YDRJ1I	-7.6774	1.62594e-07	Down
arahy.Tifrunner.gnm1.ann1.N199JY	-1.1968	0.000113385	Down
arahy.Tifrunner.gnm1.ann1.54YKSM	1.59871	0.000442326	Up
arahy.Tifrunner.gnm1.ann1.Y4RU6H	-1.54422	5.69612e-05	Down
arahy.Tifrunner.gnm1.ann1.1A1X10	1.41839	0.000211594	Up
arahy.Tifrunner.gnm1.ann1.UU7DQI	8.43412	2.43351e-09	Up
novel.30311	2.2687	0.0015733	Up
arahy.Tifrunner.gnm1.ann1.6Q660G	-2.42789	0.0105203	Down
novel.44698	4.6264	0.0242738	Up
arahy.Tifrunner.gnm1.ann1.3KJA5W	-1.05369	0.00561496	Down
arahy.Tifrunner.gnm1.ann1.NTE0EL	2.04082	5.779e-06	Up
novel.9839	-3.66557	0.00140055	Down
arahy.Tifrunner.gnm1.ann1.ZFC6QQ	-4.31877	5.45123e-05	Down
arahy.Tifrunner.gnm1.ann1.QG2AY3	1.13296	0.0410313	Up
novel.46818	-2.17886	0.000641623	Down
arahy.Tifrunner.gnm1.ann1.XCYW33	-3.65146	0.00111449	Down
arahy.Tifrunner.gnm1.ann1.1T4KVN	-2.61064	0.00594233	Down
arahy.Tifrunner.gnm1.ann1.6R95LH	1.43119	0.0329249	Up
novel.18617	9.81947	8.54815e-12	Up
novel.5980	4.03586	0.00753863	Up
arahy.Tifrunner.gnm1.ann1.XAI7HT	1.83788	6.94145e-06	Up
arahy.Tifrunner.gnm1.ann1.SY9UAE	-2.15125	0.0184877	Down
arahy.Tifrunner.gnm1.ann1.CW0S7X	2.31221	1.59648e-14	Up
arahy.Tifrunner.gnm1.ann1.A7Y8RN	-5.52196	6.53418e-13	Down
arahy.Tifrunner.gnm1.ann1.E6UBTJ	-1.28756	0.00377177	Down
arahy.Tifrunner.gnm1.ann1.UX4ERZ	-3.06039	1.13624e-13	Down
novel.5234	1.03115	0.0231054	Up
arahy.Tifrunner.gnm1.ann1.0UWS9P	-2.2056	0.036706	Down
arahy.Tifrunner.gnm1.ann1.YWII14	-6.33058	0.00031191	Down
arahy.Tifrunner.gnm1.ann1.6Q3TDD	-2.34145	0.0191593	Down
arahy.Tifrunner.gnm1.ann1.T52I9D	1.03627	0.00793932	Up
arahy.Tifrunner.gnm1.ann1.US1BEE	-2.79952	0.000526045	Down
arahy.Tifrunner.gnm1.ann1.K9I1WZ	-4.34529	0.000759676	Down
arahy.Tifrunner.gnm1.ann1.7661JY	2.00095	1.59128e-09	Up
arahy.Tifrunner.gnm1.ann1.BPDU1S	-3.39648	8.93224e-08	Down
arahy.Tifrunner.gnm1.ann1.C0VXQN	-1.70764	0.00105244	Down
arahy.Tifrunner.gnm1.ann1.94900P	1.99712	1.9056e-05	Up
arahy.Tifrunner.gnm1.ann1.QH56IV	1.15078	0.0194533	Up
arahy.Tifrunner.gnm1.ann1.TJQZ0C	-1.26348	1.08296e-06	Down
novel.13805	-1.38566	0.00272025	Down
arahy.Tifrunner.gnm1.ann1.ID9NSH	-1.21592	0.0109123	Down
novel.27648	-2.51956	5.99437e-05	Down
arahy.Tifrunner.gnm1.ann1.XT6XQE	-2.35353	5.61533e-06	Down
arahy.Tifrunner.gnm1.ann1.0ZJB3J	-4.47863	1.94428e-06	Down
arahy.Tifrunner.gnm1.ann1.HCE1UU	-1.67419	0.000720419	Down
arahy.Tifrunner.gnm1.ann1.F17Y7U	-1.2146	0.00204386	Down
arahy.Tifrunner.gnm1.ann1.M1BTB5	3.77194	2.51351e-22	Up
arahy.Tifrunner.gnm1.ann1.JIS6TX	-3.49477	3.0306e-10	Down
arahy.Tifrunner.gnm1.ann1.IPM3U6	-1.84202	6.79535e-08	Down
novel.4310	-2.10383	0.00306683	Down
arahy.Tifrunner.gnm1.ann1.E84MI0	5.70953	4.46847e-08	Up
arahy.Tifrunner.gnm1.ann1.VV941S	-6.14077	1.22947e-10	Down
arahy.Tifrunner.gnm1.ann1.DXKJ1C	-1.51557	0.0015025	Down
arahy.Tifrunner.gnm1.ann1.Y8LBXW	-1.03431	0.00844929	Down
novel.38821	4.73058	0.000440715	Up
novel.7493	6.15641	0.00537803	Up
arahy.Tifrunner.gnm1.ann1.VXFY9N	1.36554	3.21811e-06	Up
arahy.Tifrunner.gnm1.ann1.81NFJG	-2.42077	8.50135e-15	Down
novel.13783	-2.52112	0.0108535	Down
novel.23124	-1.66326	1.13414e-05	Down
novel.47234	6.94853	0.000285864	Up
arahy.Tifrunner.gnm1.ann1.2B0YSC	2.76747	4.20495e-06	Up
arahy.Tifrunner.gnm1.ann1.CCFX3U	1.97826	0.0276424	Up
arahy.Tifrunner.gnm1.ann1.N0S5JS	1.64187	3.73856e-05	Up
arahy.Tifrunner.gnm1.ann1.4R8S2X	10.593	1.62394e-13	Up
arahy.Tifrunner.gnm1.ann1.TX2FLU	-2.39905	9.13595e-10	Down
arahy.Tifrunner.gnm1.ann1.LAJ03F	1.70341	7.92272e-08	Up
arahy.Tifrunner.gnm1.ann1.FGI2QD	3.04125	2.13849e-24	Up
arahy.Tifrunner.gnm1.ann1.X4AMHZ	1.32725	0.0387135	Up
arahy.Tifrunner.gnm1.ann1.EQ3RBX	-7.65244	8.72877e-07	Down
arahy.Tifrunner.gnm1.ann1.GE7JSC	-4.04147	0.032569	Down
arahy.Tifrunner.gnm1.ann1.KSX4DU	2.10104	7.98078e-06	Up
arahy.Tifrunner.gnm1.ann1.LL4IHI	1.39395	1.13231e-06	Up
novel.33265	-2.16953	0.00421052	Down
arahy.Tifrunner.gnm1.ann1.H4HC75	-1.35157	0.0209691	Down
arahy.Tifrunner.gnm1.ann1.01X23P	-1.81249	0.00646827	Down
arahy.Tifrunner.gnm1.ann1.CFQ0TD	2.37365	0.0173466	Up
novel.24294	4.90287	3.00811e-07	Up
novel.21378	-1.89868	0.000261837	Down
arahy.Tifrunner.gnm1.ann1.Q70MCY	-3.07623	1.60023e-12	Down
arahy.Tifrunner.gnm1.ann1.W2FENU	2.17917	5.3413e-06	Up
arahy.Tifrunner.gnm1.ann1.Z6CAHI	-4.48984	0.0441911	Down
arahy.Tifrunner.gnm1.ann1.B833GN	2.88067	0.000557639	Up
novel.15678	6.28687	0.0011974	Up
arahy.Tifrunner.gnm1.ann1.SB4BQ5	-6.07911	0.000130871	Down
arahy.Tifrunner.gnm1.ann1.P1P6E6	-1.75181	0.000762789	Down
arahy.Tifrunner.gnm1.ann1.53RC8Z	2.16524	9.79614e-07	Up
arahy.Tifrunner.gnm1.ann1.633QML	1.4122	0.00225566	Up
arahy.Tifrunner.gnm1.ann1.62UHU0	-5.58632	0.00621257	Down
arahy.Tifrunner.gnm1.ann1.S82084	4.76595	1.37098e-08	Up
arahy.Tifrunner.gnm1.ann1.SBJ000	1.81041	3.21785e-07	Up
arahy.Tifrunner.gnm1.ann1.C18Q5H	7.56036	1.23061e-06	Up
arahy.Tifrunner.gnm1.ann1.PCG40N	1.50158	0.000131534	Up
arahy.Tifrunner.gnm1.ann1.WF4WBF	1.09506	0.0355374	Up
arahy.Tifrunner.gnm1.ann1.W3NPYL	-4.66005	0.0446408	Down
arahy.Tifrunner.gnm1.ann1.551JVB	-8.54474	1.31247e-09	Down
arahy.Tifrunner.gnm1.ann1.8VRB03	5.7496	0.00512288	Up
arahy.Tifrunner.gnm1.ann1.1ZZR7L	-1.92468	0.000148751	Down
arahy.Tifrunner.gnm1.ann1.WJTY0M	2.04928	0.000859629	Up
arahy.Tifrunner.gnm1.ann1.PX7M3V	2.12068	0.00406775	Up
arahy.Tifrunner.gnm1.ann1.TS0Z6E	-3.42094	3.87639e-07	Down
arahy.Tifrunner.gnm1.ann1.B6F48P	4.79832	0.0213762	Up
arahy.Tifrunner.gnm1.ann1.27A859	-1.77041	8.07326e-06	Down
arahy.Tifrunner.gnm1.ann1.BX0P1N	-9.09217	2.32891e-08	Down
novel.6277	1.36564	0.0327501	Up
arahy.Tifrunner.gnm1.ann1.E56BAP	-1.31892	8.89029e-06	Down
arahy.Tifrunner.gnm1.ann1.C25U6B	1.79646	0.00064581	Up
novel.895	-3.39685	1.30935e-09	Down
arahy.Tifrunner.gnm1.ann1.DC031A	1.39409	0.0349554	Up
arahy.Tifrunner.gnm1.ann1.G021HG	-2.35416	1.56644e-10	Down
arahy.Tifrunner.gnm1.ann1.BZTS91	-2.78576	8.02932e-14	Down
novel.5248	2.51096	1.65141e-10	Up
novel.7639	-1.00024	0.0160677	Down
novel.8222	-2.83976	0.000173604	Down
arahy.Tifrunner.gnm1.ann1.0E14DC	3.84474	4.1311e-07	Up
arahy.Tifrunner.gnm1.ann1.85GS0V	1.75659	2.4059e-13	Up
arahy.Tifrunner.gnm1.ann1.GHYC0Q	2.92558	0.0143395	Up
arahy.Tifrunner.gnm1.ann1.YFKH51	-2.61241	0.014027	Down
arahy.Tifrunner.gnm1.ann1.5ZV8II	1.67986	0.0485238	Up
arahy.Tifrunner.gnm1.ann1.9ZMQ3R	-1.69317	1.14249e-08	Down
arahy.Tifrunner.gnm1.ann1.TF3SPP	-3.53382	0.0397254	Down
arahy.Tifrunner.gnm1.ann1.D1503X	-2.60893	0.0165925	Down
arahy.Tifrunner.gnm1.ann1.8I5M3N	-1.37384	5.80394e-05	Down
arahy.Tifrunner.gnm1.ann1.P2KLMX	2.70055	0.0342611	Up
arahy.Tifrunner.gnm1.ann1.4VL4ZD	-1.35803	0.000753839	Down
arahy.Tifrunner.gnm1.ann1.SH1P3W	1.45365	4.62305e-06	Up
arahy.Tifrunner.gnm1.ann1.97NMUU	-1.05587	0.0454238	Down
arahy.Tifrunner.gnm1.ann1.QYKM8F	-5.84938	0.00236517	Down
arahy.Tifrunner.gnm1.ann1.K4B1N3	2.37241	0.000222381	Up
arahy.Tifrunner.gnm1.ann1.NA5Y0V	1.09923	0.0133749	Up
arahy.Tifrunner.gnm1.ann1.5N87D2	-1.16465	0.00414704	Down
novel.41930	2.72225	9.33576e-19	Up
arahy.Tifrunner.gnm1.ann1.SP0BHI	1.23239	0.0179574	Up
arahy.Tifrunner.gnm1.ann1.RK1ICF	1.50745	0.0137594	Up
arahy.Tifrunner.gnm1.ann1.31R95M	-5.54252	1.37797e-12	Down
novel.44296	5.57034	0.0228302	Up
novel.18461	5.54148	0.000977857	Up
arahy.Tifrunner.gnm1.ann1.VG2ADC	-7.34334	1.10384e-15	Down
arahy.Tifrunner.gnm1.ann1.0VCY6Y	-5.75199	2.6685e-05	Down
arahy.Tifrunner.gnm1.ann1.GRDD2X	-3.31836	0.000290071	Down
arahy.Tifrunner.gnm1.ann1.C9YQVF	3.83278	0.0442407	Up
arahy.Tifrunner.gnm1.ann1.SX4YV9	-2.98275	0.0203823	Down
arahy.Tifrunner.gnm1.ann1.AVG7E5	1.1656	1.23688e-08	Up
arahy.Tifrunner.gnm1.ann1.09DD91	-1.4998	0.0239166	Down
novel.13921	1.11884	0.00284019	Up
arahy.Tifrunner.gnm1.ann1.1BG2C5	-2.18453	4.34036e-06	Down
arahy.Tifrunner.gnm1.ann1.RF89RI	3.72407	0.0478064	Up
arahy.Tifrunner.gnm1.ann1.ISVC9H	-2.45703	4.43363e-05	Down
arahy.Tifrunner.gnm1.ann1.IUPW61	-1.25589	2.51992e-07	Down
novel.43326	2.33908	2.0188e-08	Up
arahy.Tifrunner.gnm1.ann1.2QB43J	-3.48826	2.81963e-07	Down
arahy.Tifrunner.gnm1.ann1.X0JG6N	-2.12613	8.70159e-05	Down
arahy.Tifrunner.gnm1.ann1.DM6804	2.41336	0.0183777	Up
arahy.Tifrunner.gnm1.ann1.K8NXH2	-2.0559	3.57682e-06	Down
arahy.Tifrunner.gnm1.ann1.67VYHR	-4.75139	5.45986e-06	Down
arahy.Tifrunner.gnm1.ann1.AH329K	1.09812	0.00193009	Up
arahy.Tifrunner.gnm1.ann1.6PH6P0	-1.7415	0.00149529	Down
arahy.Tifrunner.gnm1.ann1.GUCG30	-1.0537	0.012049	Down
arahy.Tifrunner.gnm1.ann1.F8EDYM	-1.94605	1.71448e-08	Down
novel.43961	-4.43667	7.88158e-20	Down
arahy.Tifrunner.gnm1.ann1.GY8AT6	1.42098	0.000316286	Up
novel.152	4.13388	5.03164e-15	Up
arahy.Tifrunner.gnm1.ann1.KH3BQR	2.0675	5.32134e-05	Up
arahy.Tifrunner.gnm1.ann1.20IHL0	2.47482	6.81922e-08	Up
arahy.Tifrunner.gnm1.ann1.E3CL15	-3.54684	9.56147e-09	Down
arahy.Tifrunner.gnm1.ann1.Q5BZ28	-3.00113	3.87429e-10	Down
arahy.Tifrunner.gnm1.ann1.A40EG2	-4.58814	0.00044599	Down
novel.40749	-1.66389	0.0376202	Down
arahy.Tifrunner.gnm1.ann1.SEX15R	-1.8524	0.0190856	Down
arahy.Tifrunner.gnm1.ann1.GG5G0Y	-1.70403	0.000672464	Down
arahy.Tifrunner.gnm1.ann1.HYR7NZ	-2.68852	7.66869e-05	Down
arahy.Tifrunner.gnm1.ann1.ARS1HB	1.52281	0.0337108	Up
arahy.Tifrunner.gnm1.ann1.D7XE51	-5.69578	2.91931e-14	Down
novel.4891	8.04673	1.83963e-06	Up
arahy.Tifrunner.gnm1.ann1.X5NJ7E	5.08658	5.71887e-51	Up
arahy.Tifrunner.gnm1.ann1.F0M84G	-1.87648	0.000485007	Down
arahy.Tifrunner.gnm1.ann1.02U3XB	-2.26958	3.97139e-09	Down
novel.10753	-2.57659	5.10754e-07	Down
arahy.Tifrunner.gnm1.ann1.DEP6R1	3.26304	5.25623e-38	Up
arahy.Tifrunner.gnm1.ann1.6M2MGC	-5.51449	0.0128333	Down
arahy.Tifrunner.gnm1.ann1.KKF5XK	-1.08918	0.0291956	Down
novel.30087	4.80314	1.08479e-14	Up
arahy.Tifrunner.gnm1.ann1.R0WKHG	1.53949	0.0232782	Up
arahy.Tifrunner.gnm1.ann1.GNAV0B	5.69382	0.000715569	Up
arahy.Tifrunner.gnm1.ann1.PDE16W	5.25162	0.00438822	Up
arahy.Tifrunner.gnm1.ann1.SVQ92W	2.16102	0.000475683	Up
novel.30063	-1.15653	0.0320128	Down
arahy.Tifrunner.gnm1.ann1.10FA1S	3.86628	0.00320938	Up
arahy.Tifrunner.gnm1.ann1.FYPZ9V	-2.5716	0.0074674	Down
arahy.Tifrunner.gnm1.ann1.NFT2PX	2.34001	1.66339e-08	Up
arahy.Tifrunner.gnm1.ann1.1DZ6TK	2.39555	6.10674e-09	Up
arahy.Tifrunner.gnm1.ann1.9EM8VP	-1.85393	0.0135876	Down
novel.3492	4.39341	0.00748518	Up
arahy.Tifrunner.gnm1.ann1.I4BD9U	1.50849	0.000176918	Up
arahy.Tifrunner.gnm1.ann1.0PU0XC	-2.95008	3.0354e-10	Down
arahy.Tifrunner.gnm1.ann1.TVP250	-2.01828	0.00967848	Down
arahy.Tifrunner.gnm1.ann1.NX75ZF	-1.48243	0.0192605	Down
arahy.Tifrunner.gnm1.ann1.92HACZ	1.49324	0.047697	Up
novel.30130	1.68198	0.0187053	Up
arahy.Tifrunner.gnm1.ann1.JYY71G	-2.79709	0.00785214	Down
arahy.Tifrunner.gnm1.ann1.U37EF8	1.46625	1.36921e-05	Up
arahy.Tifrunner.gnm1.ann1.HX01UU	-1.18637	0.0020494	Down
arahy.Tifrunner.gnm1.ann1.QSN6ZX	-4.15093	0.0126978	Down
arahy.Tifrunner.gnm1.ann1.PI0W0W	-4.20176	1.14899e-06	Down
arahy.Tifrunner.gnm1.ann1.06T7H8	-8.22635	4.39515e-08	Down
arahy.Tifrunner.gnm1.ann1.EYB30S	-1.0931	0.0277844	Down
arahy.Tifrunner.gnm1.ann1.AW6SSY	-2.13296	8.5191e-05	Down
arahy.Tifrunner.gnm1.ann1.Q9XEDT	-2.94977	9.27989e-06	Down
arahy.Tifrunner.gnm1.ann1.VKZ8SJ	-2.8228	3.0752e-10	Down
arahy.Tifrunner.gnm1.ann1.L8CPUH	-1.34682	0.00148007	Down
arahy.Tifrunner.gnm1.ann1.35ICEA	-3.4691	1.19107e-05	Down
arahy.Tifrunner.gnm1.ann1.YW8AM8	-1.34536	0.043641	Down
novel.35595	-2.27938	0.0271728	Down
arahy.Tifrunner.gnm1.ann1.VSC23Z	-1.99799	7.01347e-07	Down
arahy.Tifrunner.gnm1.ann1.763U0W	-1.10053	0.0322209	Down
arahy.Tifrunner.gnm1.ann1.J0ZPIQ	-1.79503	0.000153379	Down
arahy.Tifrunner.gnm1.ann1.JHVF0I	1.47454	0.0155689	Up
arahy.Tifrunner.gnm1.ann1.6T6X8W	-2.05576	0.0272251	Down
arahy.Tifrunner.gnm1.ann1.EMW6AM	1.89867	2.13998e-09	Up
novel.43872	10.7519	1.39592e-24	Up
arahy.Tifrunner.gnm1.ann1.YI8MDQ	1.10257	0.00250297	Up
arahy.Tifrunner.gnm1.ann1.7UXB07	-1.8171	0.000113967	Down
arahy.Tifrunner.gnm1.ann1.DI7WTY	-1.7536	0.000362668	Down
novel.8648	5.81303	3.02398e-06	Up
arahy.Tifrunner.gnm1.ann1.RRL2AN	-1.31468	9.67509e-05	Down
novel.23454	2.5644	9.71652e-08	Up
arahy.Tifrunner.gnm1.ann1.4QXM49	-1.27062	0.000265031	Down
arahy.Tifrunner.gnm1.ann1.AXGS4F	3.52014	5.28344e-23	Up
arahy.Tifrunner.gnm1.ann1.GDD7VZ	-1.51516	6.16709e-06	Down
novel.5347	1.58804	0.000372923	Up
arahy.Tifrunner.gnm1.ann1.RRU65L	3.43894	0.00212471	Up
arahy.Tifrunner.gnm1.ann1.B718UC	-1.44197	0.000116927	Down
arahy.Tifrunner.gnm1.ann1.8CQX48	-7.79848	3.07556e-07	Down
arahy.Tifrunner.gnm1.ann1.2N14G0	-6.03302	4.72848e-13	Down
arahy.Tifrunner.gnm1.ann1.L2UBUE	-1.36698	0.0319054	Down
arahy.Tifrunner.gnm1.ann1.E2WEK6	-1.35701	0.0138211	Down
arahy.Tifrunner.gnm1.ann1.9T9YI2	-5.34351	2.5372e-09	Down
arahy.Tifrunner.gnm1.ann1.6SHE48	-5.82152	0.0345817	Down
arahy.Tifrunner.gnm1.ann1.TA7I2E	1.04895	0.0269715	Up
arahy.Tifrunner.gnm1.ann1.Y5C6DK	1.07605	0.0377598	Up
arahy.Tifrunner.gnm1.ann1.EENF35	1.93578	0.03735	Up
arahy.Tifrunner.gnm1.ann1.EM8ZKT	1.26155	0.031214	Up
arahy.Tifrunner.gnm1.ann1.P92C11	1.43423	4.97048e-09	Up
arahy.Tifrunner.gnm1.ann1.6AH4H4	-2.16056	2.53583e-12	Down
arahy.Tifrunner.gnm1.ann1.AUV6LD	-4.25447	4.59301e-07	Down
arahy.Tifrunner.gnm1.ann1.ZG5C6W	1.18772	0.011851	Up
arahy.Tifrunner.gnm1.ann1.ETY13H	-1.71049	3.31191e-06	Down
arahy.Tifrunner.gnm1.ann1.8TQ4UU	-2.33528	0.000432806	Down
novel.30296	1.42084	3.42869e-05	Up
arahy.Tifrunner.gnm1.ann1.NX31P6	-1.0475	0.0118621	Down
arahy.Tifrunner.gnm1.ann1.YIX0R7	-3.10323	0.00440214	Down
arahy.Tifrunner.gnm1.ann1.PA307L	-2.58437	0.000580753	Down
arahy.Tifrunner.gnm1.ann1.9YZ4BU	-3.12312	7.77021e-05	Down
arahy.Tifrunner.gnm1.ann1.HEZ0TZ	1.1031	0.0225233	Up
arahy.Tifrunner.gnm1.ann1.RMD5ZC	-2.75189	3.24042e-06	Down
arahy.Tifrunner.gnm1.ann1.9BU3J2	-2.86305	1.45872e-06	Down
arahy.Tifrunner.gnm1.ann1.HNK57V	-5.32452	0.0270036	Down
arahy.Tifrunner.gnm1.ann1.19HT20	-3.40297	1.93256e-06	Down
arahy.Tifrunner.gnm1.ann1.8JQN9V	2.79414	2.50857e-18	Up
arahy.Tifrunner.gnm1.ann1.PLJ8I9	-1.82054	2.93932e-05	Down
arahy.Tifrunner.gnm1.ann1.LB9ZWL	-3.60481	0.000197246	Down
arahy.Tifrunner.gnm1.ann1.K0YCIR	-1.96684	8.09834e-17	Down
arahy.Tifrunner.gnm1.ann1.M8FB6S	-2.93109	0.0181445	Down
novel.30306	4.96568	1.29085e-17	Up
arahy.Tifrunner.gnm1.ann1.FZYM2W	-2.61757	0.0285566	Down
novel.15646	5.56419	0.00604616	Up
arahy.Tifrunner.gnm1.ann1.TBRY8S	2.43014	0.000604876	Up
arahy.Tifrunner.gnm1.ann1.PA5VTH	-3.44833	1.4885e-19	Down
arahy.Tifrunner.gnm1.ann1.U8TZLL	1.10784	0.00149532	Up
novel.17304	2.07001	0.00243139	Up
arahy.Tifrunner.gnm1.ann1.VK1ZUB	3.22115	1.76384e-07	Up
arahy.Tifrunner.gnm1.ann1.N6CTXA	2.8432	2.40085e-06	Up
arahy.Tifrunner.gnm1.ann1.DCQ16M	-1.32594	0.000732433	Down
arahy.Tifrunner.gnm1.ann1.E4PME3	-5.34924	0.0213388	Down
arahy.Tifrunner.gnm1.ann1.U51SK2	-5.45435	0.00311899	Down
arahy.Tifrunner.gnm1.ann1.YK26R7	2.96979	3.6807e-05	Up
arahy.Tifrunner.gnm1.ann1.J0TZYR	6.76197	1.15033e-05	Up
arahy.Tifrunner.gnm1.ann1.I9LWH3	5.30465	0.0334749	Up
arahy.Tifrunner.gnm1.ann1.8EVS5A	-5.2443	0.0291689	Down
novel.13039	2.11421	0.00164868	Up
arahy.Tifrunner.gnm1.ann1.K1EW2C	-1.40722	0.011818	Down
arahy.Tifrunner.gnm1.ann1.GY1NN3	-2.50496	0.0240166	Down
arahy.Tifrunner.gnm1.ann1.AAB1TT	-3.763	2.12989e-09	Down
novel.2470	1.43567	0.000214443	Up
arahy.Tifrunner.gnm1.ann1.Q6RF9X	-4.24957	2.65833e-20	Down
arahy.Tifrunner.gnm1.ann1.F0QQQY	-6.44502	0.000666202	Down
arahy.Tifrunner.gnm1.ann1.XX8GUS	-6.74175	1.24427e-37	Down
arahy.Tifrunner.gnm1.ann1.R3RZBW	-5.78832	1.28435e-31	Down
novel.13244	1.54694	0.00170374	Up
arahy.Tifrunner.gnm1.ann1.NDA83R	-3.26117	0.00717413	Down
arahy.Tifrunner.gnm1.ann1.JRGB4J	2.10061	0.0246986	Up
arahy.Tifrunner.gnm1.ann1.D57QFM	-10.0837	1.68443e-14	Down
arahy.Tifrunner.gnm1.ann1.9TCE4B	1.87428	2.032e-10	Up
arahy.Tifrunner.gnm1.ann1.4C0G14	4.67925	9.49348e-13	Up
arahy.Tifrunner.gnm1.ann1.ZX7BQ2	6.15277	0.00132025	Up
arahy.Tifrunner.gnm1.ann1.HNK90J	-4.05102	3.66062e-07	Down
arahy.Tifrunner.gnm1.ann1.TS3HWZ	-1.51043	0.000520943	Down
arahy.Tifrunner.gnm1.ann1.G84J1P	-2.42651	5.60046e-05	Down
arahy.Tifrunner.gnm1.ann1.MD19JP	-3.90821	0.00353009	Down
arahy.Tifrunner.gnm1.ann1.URL2CG	-1.12212	0.0128496	Down
arahy.Tifrunner.gnm1.ann1.TV29HH	-2.74896	0.0480232	Down
arahy.Tifrunner.gnm1.ann1.I4T7AK	1.37572	1.98711e-05	Up
arahy.Tifrunner.gnm1.ann1.009U6B	-2.69182	3.65676e-15	Down
arahy.Tifrunner.gnm1.ann1.9M02QF	-2.26954	0.00215657	Down
arahy.Tifrunner.gnm1.ann1.U2VVDT	-2.23102	0.0135024	Down
arahy.Tifrunner.gnm1.ann1.R528AV	-5.01514	0.0392701	Down
arahy.Tifrunner.gnm1.ann1.5M2FQR	-2.86197	9.64444e-05	Down
arahy.Tifrunner.gnm1.ann1.RGL1S4	4.52318	5.74988e-12	Up
novel.23985	1.10469	0.00924017	Up
arahy.Tifrunner.gnm1.ann1.N5G7QD	-1.85015	8.09074e-06	Down
arahy.Tifrunner.gnm1.ann1.U6BVA4	-10.1118	1.19855e-13	Down
novel.40509	2.39809	0.00102433	Up
arahy.Tifrunner.gnm1.ann1.W9GTE1	-5.92852	8.27228e-17	Down
arahy.Tifrunner.gnm1.ann1.I550Z4	-1.9689	1.05633e-07	Down
arahy.Tifrunner.gnm1.ann1.3FT6ZD	1.6596	0.000476481	Up
arahy.Tifrunner.gnm1.ann1.9XXT64	1.34611	0.0384671	Up
arahy.Tifrunner.gnm1.ann1.JT4S9L	-5.39462	0.00198637	Down
arahy.Tifrunner.gnm1.ann1.63ATS7	-2.52554	5.48156e-07	Down
novel.24805	1.15305	0.0282845	Up
arahy.Tifrunner.gnm1.ann1.UY4AIZ	-5.68064	0.00649971	Down
arahy.Tifrunner.gnm1.ann1.EIQ915	-5.3274	0.0139591	Down
novel.19697	-1.39684	0.000691327	Down
novel.46798	-4.85033	6.36618e-05	Down
arahy.Tifrunner.gnm1.ann1.2FHK03	-2.95367	3.13773e-12	Down
arahy.Tifrunner.gnm1.ann1.V2BCF1	2.88924	1.21185e-13	Up
arahy.Tifrunner.gnm1.ann1.EE1FTG	1.39846	0.0120145	Up
arahy.Tifrunner.gnm1.ann1.M9HB43	-1.54438	0.00892002	Down
arahy.Tifrunner.gnm1.ann1.UZ6AL0	2.30631	9.18473e-07	Up
novel.11405	4.55398	7.46553e-19	Up
arahy.Tifrunner.gnm1.ann1.733TCI	-1.57818	1.02412e-06	Down
arahy.Tifrunner.gnm1.ann1.VHC3ET	1.93659	0.000267824	Up
arahy.Tifrunner.gnm1.ann1.KZ4B2S	1.16414	0.0248129	Up
arahy.Tifrunner.gnm1.ann1.TB34C2	-3.24688	6.82962e-08	Down
novel.26846	-3.5438	0.0466693	Down
arahy.Tifrunner.gnm1.ann1.759CEW	1.23906	0.000262527	Up
arahy.Tifrunner.gnm1.ann1.5M7JWE	-4.42631	1.223e-73	Down
arahy.Tifrunner.gnm1.ann1.ND2ZET	1.60951	0.0289209	Up
arahy.Tifrunner.gnm1.ann1.NF09I0	3.16925	0.000181741	Up
arahy.Tifrunner.gnm1.ann1.LNF63F	7.10999	8.17581e-06	Up
arahy.Tifrunner.gnm1.ann1.R2E5NI	-1.29242	0.0228752	Down
arahy.Tifrunner.gnm1.ann1.4FP2RF	4.01502	0.00226913	Up
arahy.Tifrunner.gnm1.ann1.L5L12B	-1.02362	0.0111544	Down
arahy.Tifrunner.gnm1.ann1.NRE7W4	-6.01936	0.00166882	Down
novel.26598	1.59871	9.43549e-06	Up
arahy.Tifrunner.gnm1.ann1.YA4Y9S	-3.12241	2.68742e-11	Down
arahy.Tifrunner.gnm1.ann1.TM4GPH	-1.77609	2.75216e-15	Down
arahy.Tifrunner.gnm1.ann1.USG1YY	1.59798	0.000165052	Up
arahy.Tifrunner.gnm1.ann1.JFWQ9C	1.15233	0.0282083	Up
arahy.Tifrunner.gnm1.ann1.VY9V4D	-3.51526	1.09567e-09	Down
novel.24708	6.91727	1.72132e-12	Up
arahy.Tifrunner.gnm1.ann1.N4CB9I	-2.63165	8.70967e-07	Down
novel.2339	4.61301	0.0252266	Up
arahy.Tifrunner.gnm1.ann1.P8IVA0	-7.0567	1.54916e-05	Down
novel.21129	1.57613	0.00658682	Up
arahy.Tifrunner.gnm1.ann1.1YIR2K	-7.74531	1.21281e-07	Down
novel.41739	2.88337	0.00364681	Up
arahy.Tifrunner.gnm1.ann1.9I4DI5	5.93096	0.00215293	Up
arahy.Tifrunner.gnm1.ann1.46YZYG	-3.21196	3.54895e-15	Down
arahy.Tifrunner.gnm1.ann1.SMV5T8	2.76789	6.97127e-05	Up
novel.23383	5.3749	2.84354e-05	Up
arahy.Tifrunner.gnm1.ann1.8Q22UV	-4.75808	6.66354e-12	Down
arahy.Tifrunner.gnm1.ann1.6ZR463	-2.33237	1.18274e-06	Down
arahy.Tifrunner.gnm1.ann1.ZN14GH	-7.39517	9.9527e-07	Down
arahy.Tifrunner.gnm1.ann1.K7T5R5	-2.91908	0.0361326	Down
arahy.Tifrunner.gnm1.ann1.53J40D	2.12744	7.21518e-08	Up
arahy.Tifrunner.gnm1.ann1.IT7G4I	-1.49442	1.97658e-08	Down
arahy.Tifrunner.gnm1.ann1.KX1I2A	1.85952	0.000402203	Up
novel.18066	1.07932	0.0319264	Up
arahy.Tifrunner.gnm1.ann1.R5V7VH	2.16469	0.00515194	Up
arahy.Tifrunner.gnm1.ann1.T6BXM8	-4.66224	0.0273627	Down
novel.378	1.42301	0.0247454	Up
arahy.Tifrunner.gnm1.ann1.QF05X4	-1.06085	0.000366045	Down
novel.43709	1.92244	0.000154801	Up
arahy.Tifrunner.gnm1.ann1.HRI3B0	-2.53126	0.00385603	Down
arahy.Tifrunner.gnm1.ann1.K4C16D	1.36955	0.0148085	Up
arahy.Tifrunner.gnm1.ann1.7AH9CA	-1.07188	0.0402242	Down
arahy.Tifrunner.gnm1.ann1.MCM1YY	-8.36265	1.05236e-19	Down
arahy.Tifrunner.gnm1.ann1.P8FLYC	-5.67583	0.0130347	Down
arahy.Tifrunner.gnm1.ann1.986X03	-4.36799	4.13967e-09	Down
arahy.Tifrunner.gnm1.ann1.JU9MFG	-1.10814	0.000905543	Down
arahy.Tifrunner.gnm1.ann1.3S46I5	-1.64329	0.00409568	Down
arahy.Tifrunner.gnm1.ann1.YFKM11	1.24169	0.00161046	Up
novel.46814	4.16092	2.47866e-07	Up
arahy.Tifrunner.gnm1.ann1.PBF5HM	-1.49448	0.0116324	Down
arahy.Tifrunner.gnm1.ann1.C0IST4	5.01873	2.87418e-36	Up
arahy.Tifrunner.gnm1.ann1.W96YQ7	-5.303	0.000317092	Down
arahy.Tifrunner.gnm1.ann1.034NP2	-2.93206	4.11051e-11	Down
arahy.Tifrunner.gnm1.ann1.D2J5MW	1.42718	0.00123222	Up
arahy.Tifrunner.gnm1.ann1.ISPD6P	-2.85731	9.28363e-11	Down
novel.29020	7.32478	0.00229344	Up
arahy.Tifrunner.gnm1.ann1.9VFE0J	1.61173	0.000457782	Up
novel.18653	3.95803	0.048029	Up
arahy.Tifrunner.gnm1.ann1.YYB4W1	6.44434	0.000281146	Up
arahy.Tifrunner.gnm1.ann1.IXM19M	3.2637	2.32427e-05	Up
arahy.Tifrunner.gnm1.ann1.D4GBHL	3.33154	0.0480417	Up
novel.1938	1.85594	0.00731838	Up
novel.26632	1.48048	2.81577e-06	Up
arahy.Tifrunner.gnm1.ann1.YM2W79	-1.53904	0.000169748	Down
arahy.Tifrunner.gnm1.ann1.VAT0VP	-1.26005	0.00567997	Down
arahy.Tifrunner.gnm1.ann1.WNX5DB	-1.11372	0.0265777	Down
arahy.Tifrunner.gnm1.ann1.8NT8TY	2.41508	9.07463e-08	Up
arahy.Tifrunner.gnm1.ann1.IR61KG	-2.83295	1.88353e-11	Down
arahy.Tifrunner.gnm1.ann1.49KH4I	-1.47927	0.0119283	Down
novel.33102	-1.37609	0.000290071	Down
arahy.Tifrunner.gnm1.ann1.80N87M	-5.77809	0.00845249	Down
novel.30775	2.1164	0.000247313	Up
arahy.Tifrunner.gnm1.ann1.L7JIJ5	-2.2362	0.0227928	Down
arahy.Tifrunner.gnm1.ann1.RD18JJ	-2.71992	1.57953e-25	Down
arahy.Tifrunner.gnm1.ann1.08WRUD	-2.32748	0.0233671	Down
arahy.Tifrunner.gnm1.ann1.CQF7DQ	-5.11529	0.0271965	Down
arahy.Tifrunner.gnm1.ann1.8IIU55	-7.1497	4.00136e-06	Down
arahy.Tifrunner.gnm1.ann1.BJL1FY	-3.19187	2.22456e-14	Down
arahy.Tifrunner.gnm1.ann1.NU6JGB	1.33094	0.00578005	Up
arahy.Tifrunner.gnm1.ann1.BDJ8VI	-1.39205	7.36808e-09	Down
arahy.Tifrunner.gnm1.ann1.U2Z5IS	2.16227	0.00232763	Up
arahy.Tifrunner.gnm1.ann1.D7H474	1.02498	0.00174616	Up
arahy.Tifrunner.gnm1.ann1.8A66NB	-1.56601	0.000584648	Down
arahy.Tifrunner.gnm1.ann1.W0PKFE	-1.31853	0.0404622	Down
arahy.Tifrunner.gnm1.ann1.H001DK	-3.04211	0.00294114	Down
arahy.Tifrunner.gnm1.ann1.U5JCUP	-1.35195	0.026799	Down
arahy.Tifrunner.gnm1.ann1.9732XC	-6.85409	8.16824e-05	Down
arahy.Tifrunner.gnm1.ann1.091QIK	1.72693	0.000114005	Up
arahy.Tifrunner.gnm1.ann1.3M9T3M	-2.40732	6.06017e-09	Down
novel.12778	6.12426	5.12935e-09	Up
arahy.Tifrunner.gnm1.ann1.E3U0AR	-3.18383	0.000171494	Down
arahy.Tifrunner.gnm1.ann1.ZDDL0F	-8.50809	4.72848e-13	Down
arahy.Tifrunner.gnm1.ann1.8VV3Y6	4.26928	0.000881414	Up
arahy.Tifrunner.gnm1.ann1.0R4MPN	2.0744	1.51917e-12	Up
arahy.Tifrunner.gnm1.ann1.D9WPRA	2.21147	0.029335	Up
novel.22840	1.03779	0.00788095	Up
arahy.Tifrunner.gnm1.ann1.ZVD3U0	-1.75479	5.40856e-06	Down
arahy.Tifrunner.gnm1.ann1.84G6ZA	6.0851	3.02216e-06	Up
arahy.Tifrunner.gnm1.ann1.X7K798	3.65647	1.44265e-13	Up
arahy.Tifrunner.gnm1.ann1.NXU65W	-3.93654	6.50108e-13	Down
arahy.Tifrunner.gnm1.ann1.ZZ7V32	-3.68476	3.65334e-14	Down
arahy.Tifrunner.gnm1.ann1.738LAH	-1.56006	0.00289617	Down
arahy.Tifrunner.gnm1.ann1.5Y9TK9	-7.51751	1.07227e-07	Down
novel.6001	2.90325	0.00311947	Up
arahy.Tifrunner.gnm1.ann1.4PTW9T	-2.0552	0.0035125	Down
arahy.Tifrunner.gnm1.ann1.HGG2PG	1.39128	0.00051981	Up
arahy.Tifrunner.gnm1.ann1.668WW2	-1.50875	0.0173444	Down
arahy.Tifrunner.gnm1.ann1.Z2VWUQ	-4.27652	0.0318351	Down
arahy.Tifrunner.gnm1.ann1.ELD4MI	1.06665	0.0173908	Up
arahy.Tifrunner.gnm1.ann1.6DPN98	-3.91246	0.00758212	Down
arahy.Tifrunner.gnm1.ann1.BP2DBN	-4.5769	2.46471e-14	Down
arahy.Tifrunner.gnm1.ann1.0LZD0Q	-1.14406	0.0458125	Down
arahy.Tifrunner.gnm1.ann1.3L2DDP	-5.15513	6.28654e-07	Down
arahy.Tifrunner.gnm1.ann1.6DX3GE	-2.61955	3.94941e-07	Down
arahy.Tifrunner.gnm1.ann1.AYAJ7Z	-5.61388	7.12089e-14	Down
arahy.Tifrunner.gnm1.ann1.9N9F55	-7.14323	1.24886e-31	Down
novel.25853	-8.09697	3.23411e-23	Down
arahy.Tifrunner.gnm1.ann1.ESZ0IC	-6.76016	0.000113038	Down
arahy.Tifrunner.gnm1.ann1.WV03GU	1.41657	0.0475631	Up
novel.43250	4.10603	0.000586004	Up
arahy.Tifrunner.gnm1.ann1.GGR1PK	-1.19254	5.10096e-06	Down
arahy.Tifrunner.gnm1.ann1.Q36S6K	-2.89919	0.0228077	Down
arahy.Tifrunner.gnm1.ann1.MM3PTF	3.77773	2.86703e-07	Up
arahy.Tifrunner.gnm1.ann1.655WP4	-2.87499	0.000844024	Down
novel.27616	4.32832	7.61204e-08	Up
arahy.Tifrunner.gnm1.ann1.8KJ0MH	1.66245	5.08533e-06	Up
arahy.Tifrunner.gnm1.ann1.K9QGVV	3.09959	1.23276e-08	Up
arahy.Tifrunner.gnm1.ann1.T29M2U	-3.96912	0.00290294	Down
arahy.Tifrunner.gnm1.ann1.K1U5S9	1.34675	0.0068021	Up
arahy.Tifrunner.gnm1.ann1.J24YQR	3.18079	0.0143335	Up
arahy.Tifrunner.gnm1.ann1.P9J5FJ	-1.16095	7.15534e-05	Down
novel.29745	5.5847	0.0123494	Up
arahy.Tifrunner.gnm1.ann1.02I6X5	1.70432	0.00241366	Up
novel.31262	2.60776	5.55452e-05	Up
arahy.Tifrunner.gnm1.ann1.YU4B4W	-2.25856	8.70887e-08	Down
arahy.Tifrunner.gnm1.ann1.21IKS3	-1.86385	0.0152239	Down
arahy.Tifrunner.gnm1.ann1.GPD3EK	-1.35016	0.0310511	Down
arahy.Tifrunner.gnm1.ann1.WH2MYH	-2.06825	1.81873e-10	Down
arahy.Tifrunner.gnm1.ann1.UR7PB1	-2.18386	0.0033571	Down
arahy.Tifrunner.gnm1.ann1.32EWNN	-3.25683	0.000278966	Down
novel.43504	5.70167	0.000728408	Up
arahy.Tifrunner.gnm1.ann1.110YWB	-3.66424	3.53746e-20	Down
novel.37971	3.39197	0.0131428	Up
arahy.Tifrunner.gnm1.ann1.WJZ79N	1.23901	0.018491	Up
arahy.Tifrunner.gnm1.ann1.FB8STF	-1.94975	5.35198e-08	Down
arahy.Tifrunner.gnm1.ann1.9DH571	1.04201	0.0336547	Up
arahy.Tifrunner.gnm1.ann1.8F6M4K	2.65849	0.00720093	Up
arahy.Tifrunner.gnm1.ann1.J9518S	10.0733	1.33334e-11	Up
arahy.Tifrunner.gnm1.ann1.1KN0VJ	-6.03419	1.21257e-09	Down
novel.17551	-5.28879	2.17126e-11	Down
arahy.Tifrunner.gnm1.ann1.TXPN3Z	-4.75148	5.11042e-06	Down
arahy.Tifrunner.gnm1.ann1.KFRN4K	-2.64993	1.74053e-11	Down
arahy.Tifrunner.gnm1.ann1.P847CR	-1.22578	0.00113093	Down
arahy.Tifrunner.gnm1.ann1.I0GMKU	-2.00408	0.000253663	Down
arahy.Tifrunner.gnm1.ann1.H9B6MV	-2.02751	0.0025299	Down
novel.14299	-1.90328	0.00938835	Down
arahy.Tifrunner.gnm1.ann1.6S4AXF	-3.67201	1.68543e-07	Down
arahy.Tifrunner.gnm1.ann1.L38FJ4	-1.64163	1.90862e-08	Down
arahy.Tifrunner.gnm1.ann1.NZ11LQ	1.3148	0.00217973	Up
novel.15886	1.90594	0.000764971	Up
arahy.Tifrunner.gnm1.ann1.HA59NF	1.31821	0.000595234	Up
arahy.Tifrunner.gnm1.ann1.M07V8F	1.15477	0.0316537	Up
novel.20859	2.32305	0.00126106	Up
novel.32510	-2.67432	1.74188e-06	Down
novel.20754	1.6631	0.000868999	Up
arahy.Tifrunner.gnm1.ann1.X6JA7U	-5.75287	0.000266405	Down
arahy.Tifrunner.gnm1.ann1.P3BMC7	-4.35099	3.72144e-07	Down
arahy.Tifrunner.gnm1.ann1.44B081	-4.37894	0.000233534	Down
arahy.Tifrunner.gnm1.ann1.I9NQTG	-5.2719	2.90587e-23	Down
arahy.Tifrunner.gnm1.ann1.K0DM7D	-2.38235	9.20882e-05	Down
arahy.Tifrunner.gnm1.ann1.K0ICXJ	4.5103	6.4803e-05	Up
novel.11488	-3.03345	2.67712e-13	Down
arahy.Tifrunner.gnm1.ann1.PHVW6B	-1.00464	0.00220794	Down
arahy.Tifrunner.gnm1.ann1.NLIW19	-2.16472	2.27637e-08	Down
arahy.Tifrunner.gnm1.ann1.0Q4XQV	-1.17214	0.000201902	Down
arahy.Tifrunner.gnm1.ann1.Y4ERM2	-4.54686	8.82619e-07	Down
arahy.Tifrunner.gnm1.ann1.X2DMBM	-1.18803	0.000132081	Down
arahy.Tifrunner.gnm1.ann1.Y67AF8	-5.62951	0.00775847	Down
arahy.Tifrunner.gnm1.ann1.F397YD	5.13328	0.0010867	Up
novel.11105	2.4747	5.10554e-05	Up
arahy.Tifrunner.gnm1.ann1.RCE2Q1	-1.74655	0.00829885	Down
arahy.Tifrunner.gnm1.ann1.XM8XEN	-1.63522	1.8984e-07	Down
arahy.Tifrunner.gnm1.ann1.NKM1DI	-1.70883	0.000192783	Down
arahy.Tifrunner.gnm1.ann1.6XU9KP	1.72034	1.19011e-09	Up
arahy.Tifrunner.gnm1.ann1.06P6RC	-5.20087	1.50043e-05	Down
arahy.Tifrunner.gnm1.ann1.5FGX2C	1.30798	0.00352429	Up
arahy.Tifrunner.gnm1.ann1.J9UWEJ	-4.50466	0.000155764	Down
novel.35144	-2.88969	0.00509964	Down
arahy.Tifrunner.gnm1.ann1.GW8ENJ	-4.0992	0.000456038	Down
arahy.Tifrunner.gnm1.ann1.V960AN	4.48323	3.06148e-21	Up
arahy.Tifrunner.gnm1.ann1.88XX4I	2.95171	2.07893e-08	Up
novel.45543	6.38573	0.000219424	Up
arahy.Tifrunner.gnm1.ann1.VMPA50	2.6506	1.9503e-05	Up
arahy.Tifrunner.gnm1.ann1.GDF15N	-2.55839	3.68244e-14	Down
arahy.Tifrunner.gnm1.ann1.IP8B32	-4.14519	0.0254036	Down
novel.3775	2.78445	1.87847e-07	Up
arahy.Tifrunner.gnm1.ann1.VERM2V	-5.70512	0.00634933	Down
arahy.Tifrunner.gnm1.ann1.EEZ4Y8	1.57095	0.000250542	Up
arahy.Tifrunner.gnm1.ann1.J40HAA	2.90562	4.13567e-05	Up
novel.14467	-1.76806	5.87359e-05	Down
arahy.Tifrunner.gnm1.ann1.0H1B5V	-3.49188	2.3776e-07	Down
arahy.Tifrunner.gnm1.ann1.86PWT8	-3.80533	1.69212e-14	Down
novel.8110	-1.79915	5.20728e-05	Down
novel.28331	3.28715	0.000242405	Up
arahy.Tifrunner.gnm1.ann1.GEQ2UZ	-6.65628	9.45731e-08	Down
arahy.Tifrunner.gnm1.ann1.B7D93H	21.3076	7.19062e-07	Up
arahy.Tifrunner.gnm1.ann1.H1080P	4.37949	6.24848e-09	Up
arahy.Tifrunner.gnm1.ann1.SRYK9K	5.01212	0.0183289	Up
arahy.Tifrunner.gnm1.ann1.K2G1DY	-1.12416	0.00405607	Down
arahy.Tifrunner.gnm1.ann1.I2F35R	-3.57274	0.00168132	Down
arahy.Tifrunner.gnm1.ann1.K62C63	-2.15452	1.3209e-11	Down
arahy.Tifrunner.gnm1.ann1.DG580Z	-1.24628	0.023174	Down
arahy.Tifrunner.gnm1.ann1.XV7MNQ	3.49366	0.0144397	Up
arahy.Tifrunner.gnm1.ann1.TH8K2R	1.26033	8.36186e-06	Up
novel.30041	1.07835	0.0321135	Up
arahy.Tifrunner.gnm1.ann1.2G52ND	1.18521	1.52555e-08	Up
arahy.Tifrunner.gnm1.ann1.BI8U9X	-2.23426	0.000127238	Down
arahy.Tifrunner.gnm1.ann1.M7GD78	-4.11376	9.32753e-05	Down
arahy.Tifrunner.gnm1.ann1.JX8YLS	4.73503	1.60656e-38	Up
arahy.Tifrunner.gnm1.ann1.2Y1E4X	7.01298	8.10797e-05	Up
arahy.Tifrunner.gnm1.ann1.LXQM1X	-2.36498	1.46385e-07	Down
arahy.Tifrunner.gnm1.ann1.XZ5MVW	-7.38446	8.299e-09	Down
arahy.Tifrunner.gnm1.ann1.F91YHM	-4.06689	6.15532e-16	Down
arahy.Tifrunner.gnm1.ann1.T2XUYC	-1.0893	0.000812505	Down
arahy.Tifrunner.gnm1.ann1.TWH6QD	-6.00815	1.12803e-05	Down
arahy.Tifrunner.gnm1.ann1.KP3I1I	-2.01616	0.00662623	Down
arahy.Tifrunner.gnm1.ann1.1ZHU8Z	-1.60732	0.0194906	Down
arahy.Tifrunner.gnm1.ann1.D3J7CW	-1.50829	2.5384e-09	Down
arahy.Tifrunner.gnm1.ann1.X1BSDH	1.00572	0.000372624	Up
arahy.Tifrunner.gnm1.ann1.U9C9EB	-4.18314	2.72731e-34	Down
arahy.Tifrunner.gnm1.ann1.33A95W	-3.13154	1.52555e-06	Down
arahy.Tifrunner.gnm1.ann1.VJWZ4U	3.54686	5.6004e-08	Up
arahy.Tifrunner.gnm1.ann1.LVY3P8	1.0828	0.0416394	Up
novel.31434	-7.20819	1.77907e-05	Down
novel.5242	1.65246	1.15137e-05	Up
arahy.Tifrunner.gnm1.ann1.86WWGB	1.00938	0.0293772	Up
arahy.Tifrunner.gnm1.ann1.VGH12L	-2.34111	0.00123574	Down
arahy.Tifrunner.gnm1.ann1.H7FQDY	-3.54618	1.7788e-16	Down
arahy.Tifrunner.gnm1.ann1.TF4B4Y	-2.90934	2.75645e-11	Down
arahy.Tifrunner.gnm1.ann1.3VG3YI	-5.94404	3.51279e-05	Down
arahy.Tifrunner.gnm1.ann1.97ZL4S	1.51145	2.1305e-05	Up
arahy.Tifrunner.gnm1.ann1.Z306F9	-2.8723	0.0412711	Down
arahy.Tifrunner.gnm1.ann1.882L60	-3.798	0.0012464	Down
arahy.Tifrunner.gnm1.ann1.704E4A	-4.84537	3.56261e-06	Down
novel.10171	1.86263	0.0363251	Up
arahy.Tifrunner.gnm1.ann1.4N5YWB	1.65665	0.0120523	Up
arahy.Tifrunner.gnm1.ann1.HXMH4K	-1.46311	0.0100057	Down
arahy.Tifrunner.gnm1.ann1.NZK7DD	3.87928	2.12345e-10	Up
arahy.Tifrunner.gnm1.ann1.B11B4G	1.25743	0.00370866	Up
arahy.Tifrunner.gnm1.ann1.BIR6X5	-1.36194	2.07779e-08	Down
arahy.Tifrunner.gnm1.ann1.1181X5	-2.13599	5.92586e-10	Down
arahy.Tifrunner.gnm1.ann1.462L4D	-1.27551	4.44472e-08	Down
arahy.Tifrunner.gnm1.ann1.Y5BWXR	-6.18477	4.21354e-15	Down
arahy.Tifrunner.gnm1.ann1.NXH4JU	3.99939	6.41785e-21	Up
arahy.Tifrunner.gnm1.ann1.IE7ZNS	-1.50299	0.00070718	Down
arahy.Tifrunner.gnm1.ann1.UX09RC	-2.96004	0.00168862	Down
arahy.Tifrunner.gnm1.ann1.FWIM6U	-1.92817	8.03219e-17	Down
arahy.Tifrunner.gnm1.ann1.2Q65GK	1.69133	0.0043927	Up
arahy.Tifrunner.gnm1.ann1.9F81FQ	-7.35262	0.00210423	Down
arahy.Tifrunner.gnm1.ann1.01D3A3	-2.40605	6.31611e-07	Down
arahy.Tifrunner.gnm1.ann1.B968KT	3.1058	2.96698e-07	Up
novel.19699	-2.22769	0.0363239	Down
arahy.Tifrunner.gnm1.ann1.J1HUHD	-5.78331	0.00509274	Down
arahy.Tifrunner.gnm1.ann1.WP2HM7	-2.09927	2.18867e-11	Down
arahy.Tifrunner.gnm1.ann1.R6U5MI	4.74757	0.00062707	Up
arahy.Tifrunner.gnm1.ann1.IV17LC	-5.45343	0.00020872	Down
arahy.Tifrunner.gnm1.ann1.SG2HK2	-2.55505	4.33333e-07	Down
arahy.Tifrunner.gnm1.ann1.U3LBHC	-1.83577	0.0214625	Down
arahy.Tifrunner.gnm1.ann1.C0KAKD	-1.74466	6.94963e-05	Down
arahy.Tifrunner.gnm1.ann1.QH4526	-1.30577	0.000253632	Down
arahy.Tifrunner.gnm1.ann1.NIU36G	2.06446	5.76935e-07	Up
arahy.Tifrunner.gnm1.ann1.33VMBZ	2.24163	5.49927e-11	Up
arahy.Tifrunner.gnm1.ann1.A5JFP2	-1.59261	0.0053188	Down
novel.23174	2.08647	0.0026202	Up
novel.1356	2.74139	0.000220885	Up
arahy.Tifrunner.gnm1.ann1.CSS19L	-6.8301	3.74306e-05	Down
arahy.Tifrunner.gnm1.ann1.N634E9	2.01016	1.71962e-06	Up
arahy.Tifrunner.gnm1.ann1.7X4FVF	-2.4419	0.00114047	Down
arahy.Tifrunner.gnm1.ann1.6B6D15	-2.1629	0.012949	Down
arahy.Tifrunner.gnm1.ann1.KZF81I	4.46086	3.53212e-08	Up
arahy.Tifrunner.gnm1.ann1.IH5V0S	1.01315	0.0278666	Up
novel.22784	3.02809	0.00185099	Up
novel.33652	-2.39279	5.92564e-06	Down
arahy.Tifrunner.gnm1.ann1.8AR70J	-6.17629	0.000820095	Down
arahy.Tifrunner.gnm1.ann1.80WNUL	-3.32274	0.00024699	Down
arahy.Tifrunner.gnm1.ann1.J1YGJJ	1.17557	0.025504	Up
arahy.Tifrunner.gnm1.ann1.F5ZG0R	-1.92974	8.9507e-05	Down
arahy.Tifrunner.gnm1.ann1.W1F2QM	-1.26042	0.00024439	Down
arahy.Tifrunner.gnm1.ann1.MYBU45	-4.42371	8.28909e-27	Down
arahy.Tifrunner.gnm1.ann1.Q37N58	-3.59797	3.10054e-07	Down
arahy.Tifrunner.gnm1.ann1.Z0JMUR	-1.42251	9.58763e-06	Down
arahy.Tifrunner.gnm1.ann1.7UA8HU	2.48956	2.30097e-05	Up
novel.25390	3.64111	0.0218885	Up
novel.18159	-1.59615	0.0353605	Down
arahy.Tifrunner.gnm1.ann1.M1FH64	-2.09264	0.0018367	Down
arahy.Tifrunner.gnm1.ann1.LMQR93	-1.39266	0.000324016	Down
arahy.Tifrunner.gnm1.ann1.T22853	-1.26361	0.000181627	Down
arahy.Tifrunner.gnm1.ann1.X3UFUD	-2.75907	7.22175e-05	Down
novel.40344	-2.6045	0.000219114	Down
arahy.Tifrunner.gnm1.ann1.Y4R2VT	-2.01567	1.84809e-05	Down
arahy.Tifrunner.gnm1.ann1.U2UX9Q	-8.7434	1.5977e-55	Down
arahy.Tifrunner.gnm1.ann1.E0LNSJ	-1.60304	0.00420315	Down
novel.15888	1.46265	3.67933e-05	Up
arahy.Tifrunner.gnm1.ann1.YK20YG	-1.37337	3.18819e-05	Down
arahy.Tifrunner.gnm1.ann1.CNY52L	3.81726	0.000838148	Up
arahy.Tifrunner.gnm1.ann1.EDM9PE	-3.6534	3.08524e-14	Down
novel.42818	-1.40174	0.0337436	Down
arahy.Tifrunner.gnm1.ann1.JC6ZCB	1.36766	7.48109e-06	Up
arahy.Tifrunner.gnm1.ann1.0B3TGP	-2.41602	0.043176	Down
arahy.Tifrunner.gnm1.ann1.8PAY7C	1.59394	0.000815172	Up
arahy.Tifrunner.gnm1.ann1.GD39GL	-1.14806	0.00646536	Down
novel.28671	2.09063	0.0384079	Up
arahy.Tifrunner.gnm1.ann1.0FWC6J	-4.7289	9.9815e-07	Down
arahy.Tifrunner.gnm1.ann1.L4R73E	-5.28677	3.52366e-14	Down
arahy.Tifrunner.gnm1.ann1.0ZDL97	1.04618	0.00547737	Up
arahy.Tifrunner.gnm1.ann1.LF646F	-2.86866	5.1882e-18	Down
arahy.Tifrunner.gnm1.ann1.HQ5YUL	-2.061	0.0498893	Down
arahy.Tifrunner.gnm1.ann1.VS7SL0	-3.70726	1.26755e-11	Down
arahy.Tifrunner.gnm1.ann1.3266V7	1.17496	0.0155267	Up
arahy.Tifrunner.gnm1.ann1.JX210Q	-2.65688	3.23673e-09	Down
arahy.Tifrunner.gnm1.ann1.65IRPJ	1.02133	0.0362607	Up
arahy.Tifrunner.gnm1.ann1.Q7CDUE	-5.10955	5.42561e-11	Down
arahy.Tifrunner.gnm1.ann1.X4YETQ	1.45047	0.000252288	Up
arahy.Tifrunner.gnm1.ann1.TV2NT7	-1.19898	1.7523e-05	Down
arahy.Tifrunner.gnm1.ann1.0GN1Z3	-1.44119	0.00306397	Down
arahy.Tifrunner.gnm1.ann1.TTKZ9K	-3.43462	0.00378006	Down
arahy.Tifrunner.gnm1.ann1.9UH1TF	1.36904	5.21329e-06	Up
arahy.Tifrunner.gnm1.ann1.XHB0TM	-2.25916	0.0352055	Down
arahy.Tifrunner.gnm1.ann1.L6T0BS	1.53118	0.00343518	Up
novel.33074	-1.69018	0.00609999	Down
arahy.Tifrunner.gnm1.ann1.3SBY8X	2.89621	4.05261e-16	Up
arahy.Tifrunner.gnm1.ann1.Q161UF	-1.2339	0.000562585	Down
arahy.Tifrunner.gnm1.ann1.LSW4XK	-3.08936	7.75515e-06	Down
novel.25205	-4.95259	6.21374e-06	Down
arahy.Tifrunner.gnm1.ann1.UMYN8D	-5.39069	0.0122612	Down
arahy.Tifrunner.gnm1.ann1.ASR1GR	-2.98304	0.00295118	Down
arahy.Tifrunner.gnm1.ann1.W633S9	-3.57477	8.11361e-09	Down
arahy.Tifrunner.gnm1.ann1.U13S56	4.1236	3.83401e-14	Up
arahy.Tifrunner.gnm1.ann1.ZW21UW	3.03625	0.00185083	Up
arahy.Tifrunner.gnm1.ann1.18R6S7	1.46026	0.00059701	Up
novel.6275	9.05588	6.81284e-12	Up
arahy.Tifrunner.gnm1.ann1.I91RQE	1.481	0.00371722	Up
novel.26754	-4.69808	0.00482861	Down
novel.3483	-1.97888	0.000957	Down
arahy.Tifrunner.gnm1.ann1.WN738C	2.15793	0.000150662	Up
arahy.Tifrunner.gnm1.ann1.7A6EAY	1.9985	3.20445e-06	Up
novel.43710	1.36287	0.0367192	Up
arahy.Tifrunner.gnm1.ann1.GG2XE6	-4.67312	1.23054e-06	Down
novel.15568	-2.23614	0.000517629	Down
arahy.Tifrunner.gnm1.ann1.0G05EQ	-1.12864	0.00118914	Down
arahy.Tifrunner.gnm1.ann1.Q246H6	1.26183	0.00184063	Up
arahy.Tifrunner.gnm1.ann1.PIJN5Q	2.10951	1.47922e-06	Up
arahy.Tifrunner.gnm1.ann1.JYG6WL	1.5811	0.0256434	Up
arahy.Tifrunner.gnm1.ann1.Q1RH66	1.555	6.56682e-05	Up
arahy.Tifrunner.gnm1.ann1.W5PTGQ	1.02372	0.0107163	Up
arahy.Tifrunner.gnm1.ann1.8U8ZZM	1.03101	0.0377975	Up
arahy.Tifrunner.gnm1.ann1.B1R1KQ	-3.99387	8.41989e-05	Down
arahy.Tifrunner.gnm1.ann1.9YN8B0	-4.5263	1.20651e-07	Down
arahy.Tifrunner.gnm1.ann1.8KE236	1.70875	0.00561294	Up
arahy.Tifrunner.gnm1.ann1.V72G13	-3.05243	7.27377e-07	Down
arahy.Tifrunner.gnm1.ann1.G474U2	2.17289	2.47508e-05	Up
arahy.Tifrunner.gnm1.ann1.RJK860	3.72614	9.96807e-18	Up
arahy.Tifrunner.gnm1.ann1.S2DFEG	-2.13358	2.41538e-06	Down
arahy.Tifrunner.gnm1.ann1.6H6H67	1.39007	0.00162192	Up
arahy.Tifrunner.gnm1.ann1.3LU7BR	-2.49236	0.0483546	Down
arahy.Tifrunner.gnm1.ann1.94R5ZM	-1.69495	0.0189952	Down
arahy.Tifrunner.gnm1.ann1.46SZIZ	-5.18158	0.0219609	Down
novel.7188	6.09649	0.0016337	Up
arahy.Tifrunner.gnm1.ann1.1WB0N7	-1.62946	3.33449e-06	Down
arahy.Tifrunner.gnm1.ann1.HN94BD	-2.07093	5.67615e-18	Down
arahy.Tifrunner.gnm1.ann1.N4KLNP	-1.79979	0.00145434	Down
arahy.Tifrunner.gnm1.ann1.8447Y8	4.01251	2.05622e-20	Up
arahy.Tifrunner.gnm1.ann1.BLZI1Z	6.07957	0.00293731	Up
arahy.Tifrunner.gnm1.ann1.J6YH7R	-4.34635	1.29883e-05	Down
arahy.Tifrunner.gnm1.ann1.2YPY17	-3.13887	1.50769e-08	Down
arahy.Tifrunner.gnm1.ann1.PAL2PA	-5.3532	0.00039893	Down
arahy.Tifrunner.gnm1.ann1.J71BBN	-7.28433	4.10748e-09	Down
arahy.Tifrunner.gnm1.ann1.UPLP9N	-2.60552	0.0134642	Down
novel.25691	1.22967	0.00519805	Up
arahy.Tifrunner.gnm1.ann1.EY5MJ2	2.19719	3.81463e-05	Up
arahy.Tifrunner.gnm1.ann1.H0PV48	-2.24226	7.76337e-13	Down
arahy.Tifrunner.gnm1.ann1.E8TFP6	-1.56866	0.0294805	Down
arahy.Tifrunner.gnm1.ann1.M920DF	5.36225	2.07768e-12	Up
arahy.Tifrunner.gnm1.ann1.4000IE	1.08672	4.4754e-06	Up
arahy.Tifrunner.gnm1.ann1.X7UXQY	-2.14716	6.96572e-07	Down
novel.33320	4.51707	1.11212e-22	Up
arahy.Tifrunner.gnm1.ann1.B4YJ7T	-1.0217	0.0141788	Down
novel.42332	4.58845	0.0311344	Up
arahy.Tifrunner.gnm1.ann1.IM1D59	1.52553	0.0197756	Up
arahy.Tifrunner.gnm1.ann1.S5HTEX	-4.9611	6.88363e-31	Down
arahy.Tifrunner.gnm1.ann1.5G1E1F	-4.6648	3.03894e-07	Down
novel.426	8.75488	0.00109029	Up
novel.23168	2.28554	0.0400924	Up
arahy.Tifrunner.gnm1.ann1.7QC42K	-2.52872	3.19468e-06	Down
arahy.Tifrunner.gnm1.ann1.1H464M	1.57077	0.000508234	Up
arahy.Tifrunner.gnm1.ann1.H7T9WE	1.10457	0.0336102	Up
arahy.Tifrunner.gnm1.ann1.6BG4QJ	-5.71871	0.00020801	Down
arahy.Tifrunner.gnm1.ann1.ZSL5GJ	-3.15895	0.0108234	Down
arahy.Tifrunner.gnm1.ann1.G97L2S	-1.04083	0.00615581	Down
arahy.Tifrunner.gnm1.ann1.E0LJZ2	-2.78336	0.00504964	Down
arahy.Tifrunner.gnm1.ann1.L5AWWV	1.25951	1.86629e-05	Up
arahy.Tifrunner.gnm1.ann1.86F0RZ	-3.16024	1.694e-08	Down
arahy.Tifrunner.gnm1.ann1.7C2XF6	1.81455	0.0027658	Up
arahy.Tifrunner.gnm1.ann1.679QY2	-1.89237	1.14186e-05	Down
arahy.Tifrunner.gnm1.ann1.Y3DHDC	1.66427	0.0111764	Up
arahy.Tifrunner.gnm1.ann1.TIZ9RP	-2.18061	1.27173e-10	Down
novel.25383	6.59476	0.000325999	Up
arahy.Tifrunner.gnm1.ann1.MK5T9Z	3.476	0.0018272	Up
arahy.Tifrunner.gnm1.ann1.K3K8ZL	-1.05366	0.0254793	Down
arahy.Tifrunner.gnm1.ann1.9T83YI	-1.05571	0.000828676	Down
novel.1932	1.84475	0.000160617	Up
novel.33248	-1.56014	0.00159351	Down
arahy.Tifrunner.gnm1.ann1.LH23G4	-1.94087	4.21653e-06	Down
arahy.Tifrunner.gnm1.ann1.KFWY3N	-5.27103	0.0199969	Down
arahy.Tifrunner.gnm1.ann1.EPHP86	-4.08125	0.00265106	Down
arahy.Tifrunner.gnm1.ann1.H8LDVN	-4.8463	0.0138064	Down
arahy.Tifrunner.gnm1.ann1.UI5U2V	-1.71739	1.78502e-05	Down
arahy.Tifrunner.gnm1.ann1.X2213I	-3.56306	1.34355e-06	Down
novel.46112	-5.18941	0.00193671	Down
arahy.Tifrunner.gnm1.ann1.VHAI7W	1.64252	0.00918712	Up
arahy.Tifrunner.gnm1.ann1.GSLK7G	-4.20168	0.000156156	Down
arahy.Tifrunner.gnm1.ann1.D9UBCD	1.41472	0.0154361	Up
arahy.Tifrunner.gnm1.ann1.ADJX87	-5.83199	2.09108e-08	Down
arahy.Tifrunner.gnm1.ann1.LVF3KP	-3.3941	1.00289e-08	Down
arahy.Tifrunner.gnm1.ann1.X3R901	-2.80172	0.00691023	Down
arahy.Tifrunner.gnm1.ann1.CBA0IH	-8.5573	8.95172e-14	Down
arahy.Tifrunner.gnm1.ann1.N2VZ44	-4.69876	4.72332e-46	Down
arahy.Tifrunner.gnm1.ann1.0R0FR4	1.13454	0.0082627	Up
arahy.Tifrunner.gnm1.ann1.7HV2PX	-1.24588	0.000462752	Down
arahy.Tifrunner.gnm1.ann1.U3KQD4	-7.71808	1.09997e-14	Down
arahy.Tifrunner.gnm1.ann1.416W9Q	2.89124	2.77382e-15	Up
arahy.Tifrunner.gnm1.ann1.12B6U4	-7.42585	3.53488e-05	Down
arahy.Tifrunner.gnm1.ann1.L17L5K	5.36788	0.0181018	Up
arahy.Tifrunner.gnm1.ann1.NU78SD	-1.80909	5.55785e-05	Down
arahy.Tifrunner.gnm1.ann1.7CH5H3	-3.39625	0.0125745	Down
arahy.Tifrunner.gnm1.ann1.FL4BP3	-1.80938	0.000979275	Down
arahy.Tifrunner.gnm1.ann1.QXMY8E	-1.88857	0.00104611	Down
arahy.Tifrunner.gnm1.ann1.3WM2X4	-5.33053	0.0139193	Down
novel.34110	5.17044	3.53509e-05	Up
arahy.Tifrunner.gnm1.ann1.WPQ881	-1.66748	0.000428498	Down
novel.19725	2.31784	0.00479461	Up
novel.1674	-6.53843	2.94173e-54	Down
arahy.Tifrunner.gnm1.ann1.W6YZV5	1.94684	6.5927e-06	Up
arahy.Tifrunner.gnm1.ann1.EN6SL9	-2.04249	0.0227113	Down
arahy.Tifrunner.gnm1.ann1.U16Y2L	-2.02508	0.0131878	Down
novel.16017	2.47469	0.000391745	Up
novel.22835	-1.01202	0.00222969	Down
arahy.Tifrunner.gnm1.ann1.YAY0HW	2.76081	0.0359346	Up
arahy.Tifrunner.gnm1.ann1.6X9KLT	1.8872	0.000628312	Up
arahy.Tifrunner.gnm1.ann1.RLNB7U	-3.96458	7.008e-13	Down
arahy.Tifrunner.gnm1.ann1.752C0V	-2.241	9.97055e-08	Down
arahy.Tifrunner.gnm1.ann1.0KV6DQ	1.32033	0.0333284	Up
arahy.Tifrunner.gnm1.ann1.03AHKF	-1.01454	0.00023149	Down
arahy.Tifrunner.gnm1.ann1.W8BTWB	-5.31672	4.48016e-16	Down
arahy.Tifrunner.gnm1.ann1.2U0HVI	1.73791	1.73426e-05	Up
arahy.Tifrunner.gnm1.ann1.LXD5H4	2.97048	7.78649e-09	Up
arahy.Tifrunner.gnm1.ann1.P7R2PY	2.23668	1.56954e-14	Up
arahy.Tifrunner.gnm1.ann1.AK3PBI	-1.35007	0.00140677	Down
arahy.Tifrunner.gnm1.ann1.JQV8BC	-1.55474	0.020329	Down
arahy.Tifrunner.gnm1.ann1.CXZ5TN	1.06807	0.000238823	Up
arahy.Tifrunner.gnm1.ann1.C8GL8Z	2.48376	3.90186e-12	Up
arahy.Tifrunner.gnm1.ann1.NV60S8	1.64301	2.96769e-05	Up
arahy.Tifrunner.gnm1.ann1.10QB4Z	2.38493	3.58707e-10	Up
arahy.Tifrunner.gnm1.ann1.IZ4D4G	-6.16342	0.00184499	Down
arahy.Tifrunner.gnm1.ann1.Z7YZLD	1.57832	0.00663557	Up
arahy.Tifrunner.gnm1.ann1.QT0HNX	1.03987	0.00464683	Up
arahy.Tifrunner.gnm1.ann1.HAG9AR	-2.03551	1.08903e-05	Down
novel.32729	-1.68427	2.63913e-06	Down
arahy.Tifrunner.gnm1.ann1.9WLF5R	-1.88811	1.75688e-08	Down
arahy.Tifrunner.gnm1.ann1.VN0KJM	-1.21904	0.00884628	Down
novel.19346	4.24479	0.0258057	Up
arahy.Tifrunner.gnm1.ann1.QCS9HL	-4.45018	1.91426e-19	Down
novel.44726	8.85143	1.47076e-10	Up
arahy.Tifrunner.gnm1.ann1.8D1EQN	1.65012	3.77104e-05	Up
arahy.Tifrunner.gnm1.ann1.1AD8T9	-1.23865	0.00405858	Down
arahy.Tifrunner.gnm1.ann1.Q62TEF	-1.30113	0.00319981	Down
arahy.Tifrunner.gnm1.ann1.MN6YJ9	-7.04765	1.45634e-06	Down
arahy.Tifrunner.gnm1.ann1.W1GN2M	-1.84548	1.51627e-05	Down
arahy.Tifrunner.gnm1.ann1.X582RR	-1.27205	0.000787481	Down
arahy.Tifrunner.gnm1.ann1.HM0B14	-1.20827	0.00382888	Down
arahy.Tifrunner.gnm1.ann1.R1HH90	-2.13447	0.000907822	Down
arahy.Tifrunner.gnm1.ann1.4VI1X3	-7.31794	2.05587e-05	Down
novel.31778	2.43868	1.94372e-06	Up
arahy.Tifrunner.gnm1.ann1.DX2UEH	-1.40485	2.99912e-07	Down
arahy.Tifrunner.gnm1.ann1.SF2S3L	-3.6993	0.00134859	Down
novel.37467	1.35519	0.000332918	Up
arahy.Tifrunner.gnm1.ann1.DWJ5NI	-6.77012	4.14985e-06	Down
arahy.Tifrunner.gnm1.ann1.43WYWC	-7.5761	5.11802e-08	Down
arahy.Tifrunner.gnm1.ann1.TU7PE1	4.68077	0.021649	Up
arahy.Tifrunner.gnm1.ann1.UFX71F	-2.42253	4.24781e-05	Down
arahy.Tifrunner.gnm1.ann1.V6E2D3	1.937	3.85022e-06	Up
arahy.Tifrunner.gnm1.ann1.TZMQ1W	-1.12423	0.000353922	Down
arahy.Tifrunner.gnm1.ann1.G51Q6K	1.77325	0.0122072	Up
arahy.Tifrunner.gnm1.ann1.KNXH3L	-3.3868	3.6958e-14	Down
arahy.Tifrunner.gnm1.ann1.8H6DGU	-3.34178	7.52468e-10	Down
novel.26080	5.28848	4.99495e-09	Up
arahy.Tifrunner.gnm1.ann1.ZNF0Y2	1.44406	0.00325991	Up
arahy.Tifrunner.gnm1.ann1.DJ0WEW	-3.25954	2.24678e-09	Down
novel.4189	-1.39937	0.0467152	Down
arahy.Tifrunner.gnm1.ann1.2WVS1U	-3.04682	1.83123e-38	Down
arahy.Tifrunner.gnm1.ann1.MH7SY7	-5.97588	0.000210062	Down
arahy.Tifrunner.gnm1.ann1.E7I0EY	-1.45207	0.0339917	Down
arahy.Tifrunner.gnm1.ann1.I1MHSE	-4.13205	3.54105e-19	Down
arahy.Tifrunner.gnm1.ann1.M2DJJT	-2.60981	1.94218e-16	Down
arahy.Tifrunner.gnm1.ann1.FHBJ1H	-2.32848	3.80897e-05	Down
arahy.Tifrunner.gnm1.ann1.Q32U5P	-4.89389	0.0119861	Down
arahy.Tifrunner.gnm1.ann1.IY92E8	1.27954	0.0480708	Up
arahy.Tifrunner.gnm1.ann1.NB2RRK	-1.75953	0.002769	Down
arahy.Tifrunner.gnm1.ann1.28H6X3	-5.24095	0.0370043	Down
arahy.Tifrunner.gnm1.ann1.6CYD98	-3.71195	4.20893e-07	Down
arahy.Tifrunner.gnm1.ann1.V2AG0S	1.90576	6.67223e-05	Up
arahy.Tifrunner.gnm1.ann1.RIM768	1.80218	3.8839e-07	Up
arahy.Tifrunner.gnm1.ann1.9C4FWF	6.21429	0.00366942	Up
arahy.Tifrunner.gnm1.ann1.4NGD3A	-2.48141	0.0269827	Down
arahy.Tifrunner.gnm1.ann1.8PZ4ND	-5.81364	6.76721e-09	Down
arahy.Tifrunner.gnm1.ann1.G729YX	-2.74741	1.23931e-12	Down
arahy.Tifrunner.gnm1.ann1.2E85J4	-2.3877	0.000627853	Down
arahy.Tifrunner.gnm1.ann1.92D3LZ	-2.53392	5.9985e-06	Down
arahy.Tifrunner.gnm1.ann1.AB3H6U	-2.5896	0.000849987	Down
arahy.Tifrunner.gnm1.ann1.QXR65D	-6.34964	0.000770045	Down
arahy.Tifrunner.gnm1.ann1.5X5R33	-3.88848	0.00388086	Down
arahy.Tifrunner.gnm1.ann1.8KG9MP	-1.94846	5.64453e-09	Down
arahy.Tifrunner.gnm1.ann1.QZ7424	-2.90052	9.10735e-06	Down
arahy.Tifrunner.gnm1.ann1.LT1T36	-3.21451	0.0010603	Down
arahy.Tifrunner.gnm1.ann1.IRA02K	-3.09834	0.00170295	Down
arahy.Tifrunner.gnm1.ann1.KDN9T4	-1.49016	0.00263132	Down
arahy.Tifrunner.gnm1.ann1.E5L63Q	-2.01903	0.000708021	Down
arahy.Tifrunner.gnm1.ann1.EVL1N6	1.84764	2.69181e-07	Up
arahy.Tifrunner.gnm1.ann1.NL9WC0	1.96065	0.00401659	Up
arahy.Tifrunner.gnm1.ann1.W5CHUK	3.45682	0.0120295	Up
arahy.Tifrunner.gnm1.ann1.8EY2MC	-2.63736	0.000136802	Down
arahy.Tifrunner.gnm1.ann1.W61NZ6	1.36456	0.0101313	Up
arahy.Tifrunner.gnm1.ann1.FB9R4N	-3.78086	0.00294858	Down
novel.15276	-5.09736	0.0405042	Down
arahy.Tifrunner.gnm1.ann1.F1RJAK	-2.74602	2.59305e-08	Down
arahy.Tifrunner.gnm1.ann1.DAG01L	6.748	0.000179902	Up
arahy.Tifrunner.gnm1.ann1.I84R0N	-1.35058	0.0217945	Down
arahy.Tifrunner.gnm1.ann1.X7P2RE	-3.9283	4.68599e-17	Down
arahy.Tifrunner.gnm1.ann1.QX73S9	-3.9873	5.1895e-09	Down
arahy.Tifrunner.gnm1.ann1.QR9F0J	-1.18567	0.0134776	Down
arahy.Tifrunner.gnm1.ann1.R83HA9	-4.24559	0.00135351	Down
arahy.Tifrunner.gnm1.ann1.0THM7P	1.15296	1.65697e-05	Up
arahy.Tifrunner.gnm1.ann1.DE6P9C	-1.04336	0.000656508	Down
arahy.Tifrunner.gnm1.ann1.YLYM4T	1.21548	0.00554217	Up
arahy.Tifrunner.gnm1.ann1.72Q128	1.14099	0.0097742	Up
arahy.Tifrunner.gnm1.ann1.NX52FE	-1.16933	0.00211686	Down
arahy.Tifrunner.gnm1.ann1.PM92F7	2.5817	1.32371e-15	Up
arahy.Tifrunner.gnm1.ann1.55Y2CK	1.52213	4.71492e-11	Up
arahy.Tifrunner.gnm1.ann1.W1T9B4	-1.53078	0.00153231	Down
arahy.Tifrunner.gnm1.ann1.WE7T8M	-1.08907	2.15685e-06	Down
arahy.Tifrunner.gnm1.ann1.98HCYL	-2.36393	0.00659476	Down
arahy.Tifrunner.gnm1.ann1.ZP448L	1.601	3.25478e-05	Up
arahy.Tifrunner.gnm1.ann1.N09E78	-6.8543	3.02216e-06	Down
novel.29566	-2.09704	0.0018393	Down
arahy.Tifrunner.gnm1.ann1.1N0RH8	2.10215	0.00401921	Up
arahy.Tifrunner.gnm1.ann1.4K4GN8	-1.03814	8.05833e-05	Down
arahy.Tifrunner.gnm1.ann1.QS1SX0	-4.87693	0.0103446	Down
arahy.Tifrunner.gnm1.ann1.K9Y76V	-2.02786	0.0118152	Down
arahy.Tifrunner.gnm1.ann1.PXE0CR	-3.47368	4.70777e-30	Down
arahy.Tifrunner.gnm1.ann1.Y56548	6.28594	0.000324533	Up
novel.42163	-5.95892	0.027278	Down
arahy.Tifrunner.gnm1.ann1.0J46GK	3.6381	0.000188479	Up
arahy.Tifrunner.gnm1.ann1.WW5JWV	-4.09382	0.00120186	Down
arahy.Tifrunner.gnm1.ann1.AF40JB	-3.19451	3.5165e-10	Down
novel.17881	-2.37982	6.34152e-09	Down
arahy.Tifrunner.gnm1.ann1.D7MIWJ	6.85422	7.79667e-11	Up
novel.28326	10.277	5.87379e-12	Up
arahy.Tifrunner.gnm1.ann1.322B5E	1.63147	7.36042e-05	Up
arahy.Tifrunner.gnm1.ann1.BMML80	-1.24714	0.00239739	Down
novel.45558	-10.1488	7.97882e-12	Down
arahy.Tifrunner.gnm1.ann1.YFMJ6M	-1.57551	0.00023056	Down
arahy.Tifrunner.gnm1.ann1.WVM8AG	1.51164	0.00413491	Up
arahy.Tifrunner.gnm1.ann1.657ZKM	-3.49995	0.024539	Down
arahy.Tifrunner.gnm1.ann1.ZRSS3A	-2.67498	0.000414121	Down
arahy.Tifrunner.gnm1.ann1.KB746A	5.26976	0.00372772	Up
arahy.Tifrunner.gnm1.ann1.T18AYA	1.18898	0.0337669	Up
arahy.Tifrunner.gnm1.ann1.FE1PUB	-4.99764	0.00341645	Down
arahy.Tifrunner.gnm1.ann1.MJLC3N	-4.12406	0.0114717	Down
arahy.Tifrunner.gnm1.ann1.NP9FW8	-2.01941	0.0127454	Down
arahy.Tifrunner.gnm1.ann1.IM7I4N	-3.21172	1.91654e-07	Down
arahy.Tifrunner.gnm1.ann1.MHKX6K	-8.01405	3.08234e-34	Down
novel.21054	1.97534	1.90847e-05	Up
novel.13069	-2.35433	0.0013437	Down
arahy.Tifrunner.gnm1.ann1.HLP03A	-2.23033	5.3019e-05	Down
arahy.Tifrunner.gnm1.ann1.TW5WA2	-3.68268	0.000924534	Down
arahy.Tifrunner.gnm1.ann1.YNS6BW	-2.00207	0.0268946	Down
arahy.Tifrunner.gnm1.ann1.XALJ0Y	-1.04023	0.0382601	Down
novel.107	5.55446	2.84553e-15	Up
arahy.Tifrunner.gnm1.ann1.4N44WU	-3.47226	2.04096e-08	Down
novel.10783	1.28341	0.00394332	Up
arahy.Tifrunner.gnm1.ann1.9H8X3G	-1.66848	0.0161423	Down
arahy.Tifrunner.gnm1.ann1.X2H08Z	-5.38749	0.0142974	Down
arahy.Tifrunner.gnm1.ann1.LMX02Q	-2.21644	0.0413078	Down
arahy.Tifrunner.gnm1.ann1.E0PWE1	-2.98811	0.0161979	Down
novel.16584	1.5337	5.81286e-05	Up
arahy.Tifrunner.gnm1.ann1.E945XK	2.42756	3.45127e-06	Up
arahy.Tifrunner.gnm1.ann1.M36Q6P	1.45135	0.00272205	Up
arahy.Tifrunner.gnm1.ann1.ZQ0E46	-1.37459	7.55057e-07	Down
novel.46548	-3.46318	0.0349554	Down
arahy.Tifrunner.gnm1.ann1.AUK4Q1	-6.42086	0.000419739	Down
arahy.Tifrunner.gnm1.ann1.6X3X3D	6.37463	1.36302e-28	Up
arahy.Tifrunner.gnm1.ann1.VX5XH5	2.03734	1.68543e-07	Up
novel.45652	1.00281	0.0203956	Up
arahy.Tifrunner.gnm1.ann1.6272CM	1.35151	1.91213e-06	Up
arahy.Tifrunner.gnm1.ann1.Z7X0SX	-1.08405	0.0017793	Down
arahy.Tifrunner.gnm1.ann1.V9A7GH	-1.15996	0.00360936	Down
arahy.Tifrunner.gnm1.ann1.W5FEYZ	-6.60033	0.00037677	Down
novel.37664	2.06673	1.22829e-05	Up
arahy.Tifrunner.gnm1.ann1.66BVBV	-4.11908	2.05135e-05	Down
arahy.Tifrunner.gnm1.ann1.6H4NJX	-3.81916	0.000419354	Down
arahy.Tifrunner.gnm1.ann1.Y1RBXN	-5.22807	0.00618558	Down
arahy.Tifrunner.gnm1.ann1.PHFK3I	1.82283	0.000573856	Up
arahy.Tifrunner.gnm1.ann1.ND8QY1	5.43462	1.34489e-24	Up
arahy.Tifrunner.gnm1.ann1.765Y00	1.15705	0.00571995	Up
novel.32008	1.93521	2.70356e-18	Up
arahy.Tifrunner.gnm1.ann1.CR3DPP	2.45082	3.90695e-06	Up
arahy.Tifrunner.gnm1.ann1.48H374	1.6927	5.70742e-05	Up
arahy.Tifrunner.gnm1.ann1.0WT4V9	1.29359	0.0166331	Up
arahy.Tifrunner.gnm1.ann1.24DBAE	-3.03071	1.57092e-05	Down
arahy.Tifrunner.gnm1.ann1.GAW0T6	-1.26285	0.00117269	Down
novel.45912	1.42235	0.020582	Up
arahy.Tifrunner.gnm1.ann1.G2L6CM	1.72118	0.00573975	Up
arahy.Tifrunner.gnm1.ann1.Z32ZXD	-5.7154	7.18792e-12	Down
arahy.Tifrunner.gnm1.ann1.1JUP22	-4.58008	2.34309e-09	Down
arahy.Tifrunner.gnm1.ann1.37KXDZ	-8.42972	4.12475e-10	Down
arahy.Tifrunner.gnm1.ann1.V2A3QX	-2.58811	5.3105e-06	Down
arahy.Tifrunner.gnm1.ann1.0034KJ	-4.22885	1.84003e-13	Down
arahy.Tifrunner.gnm1.ann1.BPK097	2.93231	1.53016e-07	Up
arahy.Tifrunner.gnm1.ann1.CV7JLA	2.30717	0.00255625	Up
arahy.Tifrunner.gnm1.ann1.2A56XJ	-2.07976	0.00601926	Down
arahy.Tifrunner.gnm1.ann1.R04HP4	1.14358	0.0264902	Up
arahy.Tifrunner.gnm1.ann1.CZ5T9B	1.75586	0.0408015	Up
arahy.Tifrunner.gnm1.ann1.T2Z52M	-2.62999	5.94397e-06	Down
arahy.Tifrunner.gnm1.ann1.EYX4BI	-3.57395	0.0327501	Down
arahy.Tifrunner.gnm1.ann1.47SLDE	-1.2517	0.00403533	Down
arahy.Tifrunner.gnm1.ann1.5EG7FC	-3.07961	5.85967e-08	Down
arahy.Tifrunner.gnm1.ann1.11M5G4	4.83006	6.17443e-07	Up
arahy.Tifrunner.gnm1.ann1.7US8C9	1.17884	0.00944885	Up
arahy.Tifrunner.gnm1.ann1.7ESY4D	1.02598	0.0440636	Up
arahy.Tifrunner.gnm1.ann1.GD00VG	2.79692	2.36141e-16	Up
arahy.Tifrunner.gnm1.ann1.63ULTQ	-6.13831	2.63109e-06	Down
novel.39702	-1.39375	0.0141723	Down
arahy.Tifrunner.gnm1.ann1.X96BEI	-2.65532	0.00689491	Down
arahy.Tifrunner.gnm1.ann1.LUS7PI	-6.08909	0.00369614	Down
arahy.Tifrunner.gnm1.ann1.PWMR1T	1.35091	0.00024133	Up
novel.38447	3.32014	6.78638e-12	Up
arahy.Tifrunner.gnm1.ann1.WZR00S	-1.59081	5.06341e-06	Down
arahy.Tifrunner.gnm1.ann1.DG1RWB	7.71499	1.55536e-18	Up
arahy.Tifrunner.gnm1.ann1.PHCS62	3.96264	5.90811e-09	Up
arahy.Tifrunner.gnm1.ann1.K1LLW7	1.07485	0.0310187	Up
arahy.Tifrunner.gnm1.ann1.ZVJ3VC	-1.0627	0.00210594	Down
arahy.Tifrunner.gnm1.ann1.1I2LZG	-1.98369	0.0047665	Down
arahy.Tifrunner.gnm1.ann1.DX8ZNF	-1.23482	0.0202239	Down
novel.35829	1.62679	0.000359901	Up
arahy.Tifrunner.gnm1.ann1.82KWKE	-5.99767	0.000138663	Down
arahy.Tifrunner.gnm1.ann1.TQVR9R	-6.50018	0.000161629	Down
arahy.Tifrunner.gnm1.ann1.Q0GQHR	1.54556	0.00844562	Up
novel.22898	1.80596	3.17596e-07	Up
arahy.Tifrunner.gnm1.ann1.U2ETAV	3.42532	1.41847e-12	Up
arahy.Tifrunner.gnm1.ann1.A1WXP8	-2.04465	0.00111261	Down
arahy.Tifrunner.gnm1.ann1.W7LKBW	6.26165	0.00137823	Up
arahy.Tifrunner.gnm1.ann1.ZNXS72	-3.43094	0.0190669	Down
arahy.Tifrunner.gnm1.ann1.RQ9967	-7.44349	7.37964e-07	Down
arahy.Tifrunner.gnm1.ann1.HP46HH	-3.99567	7.05267e-07	Down
arahy.Tifrunner.gnm1.ann1.B38FIW	1.7646	1.96646e-07	Up
novel.38974	-5.93084	0.000203059	Down
arahy.Tifrunner.gnm1.ann1.GPZ84J	3.41357	1.28746e-10	Up
arahy.Tifrunner.gnm1.ann1.ASK093	-2.27545	7.82531e-07	Down
arahy.Tifrunner.gnm1.ann1.BC4RW5	1.02862	0.00013418	Up
arahy.Tifrunner.gnm1.ann1.M97CFY	-5.3179	0.0187685	Down
arahy.Tifrunner.gnm1.ann1.WRY82H	-1.06435	0.0301667	Down
arahy.Tifrunner.gnm1.ann1.YWKZ8I	-1.48149	0.000528894	Down
arahy.Tifrunner.gnm1.ann1.F7JNQF	-2.41345	9.52183e-13	Down
arahy.Tifrunner.gnm1.ann1.UW0ZL7	1.12839	0.0107898	Up
arahy.Tifrunner.gnm1.ann1.C56Y99	-1.3452	6.57787e-07	Down
arahy.Tifrunner.gnm1.ann1.7RJ7GD	1.09731	0.0105203	Up
arahy.Tifrunner.gnm1.ann1.J84JDI	1.92719	1.98511e-06	Up
arahy.Tifrunner.gnm1.ann1.3YMB7T	1.98407	0.000340838	Up
arahy.Tifrunner.gnm1.ann1.9B2XEY	1.7484	0.00460152	Up
novel.7461	1.09542	0.00940139	Up
novel.19799	2.14408	6.64633e-17	Up
arahy.Tifrunner.gnm1.ann1.6X03KB	-1.26324	5.01269e-07	Down
arahy.Tifrunner.gnm1.ann1.V75EHI	-1.65039	0.000875092	Down
arahy.Tifrunner.gnm1.ann1.T0DAJU	2.21646	3.39444e-10	Up
arahy.Tifrunner.gnm1.ann1.RA2IS4	-2.75198	4.95344e-05	Down
arahy.Tifrunner.gnm1.ann1.NHUB83	1.33999	0.0202252	Up
arahy.Tifrunner.gnm1.ann1.I2WYER	1.38353	0.000677352	Up
arahy.Tifrunner.gnm1.ann1.F9QSZL	-1.82158	3.76043e-08	Down
arahy.Tifrunner.gnm1.ann1.045FSF	1.13289	0.0308992	Up
novel.27628	3.29756	0.0415386	Up
arahy.Tifrunner.gnm1.ann1.78LW43	1.63648	8.77314e-05	Up
arahy.Tifrunner.gnm1.ann1.122XK3	-7.01073	5.18724e-05	Down
arahy.Tifrunner.gnm1.ann1.WF3XAB	2.14752	0.00202628	Up
arahy.Tifrunner.gnm1.ann1.KJ3KZU	-1.51462	0.00693442	Down
arahy.Tifrunner.gnm1.ann1.EXJ5K8	1.87482	2.66273e-06	Up
novel.16201	3.38658	3.90155e-17	Up
arahy.Tifrunner.gnm1.ann1.MHF7VE	-1.5724	0.000502222	Down
novel.45629	1.32867	0.0123721	Up
arahy.Tifrunner.gnm1.ann1.512YGT	-6.40118	0.000255226	Down
arahy.Tifrunner.gnm1.ann1.GZ3L2Y	-1.96136	0.033696	Down
arahy.Tifrunner.gnm1.ann1.GJ0FTP	-1.60401	1.96254e-05	Down
arahy.Tifrunner.gnm1.ann1.59N28G	1.91635	1.91978e-06	Up
arahy.Tifrunner.gnm1.ann1.QAUQ3D	-7.31652	8.48266e-28	Down
arahy.Tifrunner.gnm1.ann1.D7NBKG	-3.87142	8.70834e-22	Down
arahy.Tifrunner.gnm1.ann1.AH11HU	1.6906	1.02086e-07	Up
arahy.Tifrunner.gnm1.ann1.346LYN	-4.48986	6.43041e-11	Down
novel.39964	4.77436	0.0268427	Up
arahy.Tifrunner.gnm1.ann1.HQFS40	2.64518	0.000119718	Up
novel.43724	-5.4717	9.65734e-05	Down
arahy.Tifrunner.gnm1.ann1.ZDIH5U	3.78886	1.48752e-06	Up
arahy.Tifrunner.gnm1.ann1.R39A5A	-1.92075	0.0126226	Down
arahy.Tifrunner.gnm1.ann1.ZGF4SU	-1.73652	3.82492e-07	Down
arahy.Tifrunner.gnm1.ann1.YABM9E	-2.37671	0.0092979	Down
arahy.Tifrunner.gnm1.ann1.2V6C5Z	-5.79086	4.59291e-10	Down
arahy.Tifrunner.gnm1.ann1.WA30K5	-1.48773	0.00106674	Down
arahy.Tifrunner.gnm1.ann1.6M4P9K	-2.77013	8.4436e-05	Down
novel.2788	6.45826	2.43269e-13	Up
arahy.Tifrunner.gnm1.ann1.7Q0HRU	-2.01979	3.34319e-07	Down
arahy.Tifrunner.gnm1.ann1.UID7UD	5.93458	7.08331e-05	Up
arahy.Tifrunner.gnm1.ann1.4ZN4QC	3.96938	4.74571e-15	Up
arahy.Tifrunner.gnm1.ann1.H6K3LP	1.71413	9.40748e-05	Up
novel.43919	1.59903	9.79141e-08	Up
arahy.Tifrunner.gnm1.ann1.CCI0LY	-3.22724	9.7256e-06	Down
arahy.Tifrunner.gnm1.ann1.P1I5J2	-4.03735	1.09075e-07	Down
arahy.Tifrunner.gnm1.ann1.K88V5Z	-9.27412	6.59281e-11	Down
arahy.Tifrunner.gnm1.ann1.QHG6EX	-6.31594	3.0984e-16	Down
arahy.Tifrunner.gnm1.ann1.DLXF41	-1.11123	0.00257565	Down
arahy.Tifrunner.gnm1.ann1.Z2FZT8	1.05738	0.0291956	Up
arahy.Tifrunner.gnm1.ann1.AWFB1W	1.3829	0.000894323	Up
arahy.Tifrunner.gnm1.ann1.F7AUT2	2.5633	5.66476e-05	Up
arahy.Tifrunner.gnm1.ann1.YI95N7	-1.21197	0.0103178	Down
arahy.Tifrunner.gnm1.ann1.GHZW34	-5.67796	0.00859172	Down
novel.6144	2.0005	0.000312318	Up
novel.9581	-7.76557	9.8569e-06	Down
arahy.Tifrunner.gnm1.ann1.8VMK61	-3.70817	1.39018e-10	Down
arahy.Tifrunner.gnm1.ann1.ZC0L0M	-5.72243	0.0415405	Down
arahy.Tifrunner.gnm1.ann1.A3CFJS	-2.22559	0.000759192	Down
arahy.Tifrunner.gnm1.ann1.00UVWE	-3.14898	6.16712e-07	Down
arahy.Tifrunner.gnm1.ann1.BNGT2Q	-1.66176	0.0158925	Down
arahy.Tifrunner.gnm1.ann1.62PPRY	-1.05152	0.0155051	Down
arahy.Tifrunner.gnm1.ann1.K02X6N	-6.9178	1.16092e-05	Down
arahy.Tifrunner.gnm1.ann1.YDQ82R	-7.26549	4.04292e-06	Down
arahy.Tifrunner.gnm1.ann1.KK1AAE	-3.3104	5.13875e-19	Down
arahy.Tifrunner.gnm1.ann1.34A3PJ	2.22917	0.00533593	Up
arahy.Tifrunner.gnm1.ann1.23EZU0	-2.3973	7.65898e-10	Down
novel.13829	1.09925	0.000766294	Up
arahy.Tifrunner.gnm1.ann1.RDZL1S	-5.59456	1.22206e-30	Down
novel.30976	-6.37886	5.34007e-05	Down
arahy.Tifrunner.gnm1.ann1.F6U1X1	-1.28508	1.16811e-06	Down
novel.45854	8.02604	4.26374e-07	Up
arahy.Tifrunner.gnm1.ann1.842B2E	1.5455	3.82853e-06	Up
arahy.Tifrunner.gnm1.ann1.6P73LQ	-1.74049	4.47678e-06	Down
arahy.Tifrunner.gnm1.ann1.Y83E3R	-5.61305	6.9186e-07	Down
arahy.Tifrunner.gnm1.ann1.73EBH2	-2.91813	9.75715e-20	Down
novel.30784	1.63568	0.0007722	Up
arahy.Tifrunner.gnm1.ann1.M49645	1.35454	0.00324233	Up
arahy.Tifrunner.gnm1.ann1.E570TZ	2.15954	0.00254387	Up
novel.46945	6.0044	1.24096e-08	Up
arahy.Tifrunner.gnm1.ann1.67Y9C9	-6.68901	1.41681e-30	Down
arahy.Tifrunner.gnm1.ann1.0BLG9X	-4.38006	1.21218e-05	Down
arahy.Tifrunner.gnm1.ann1.H1K325	-1.20231	5.72165e-05	Down
arahy.Tifrunner.gnm1.ann1.92AS0N	-1.59414	1.11519e-07	Down
arahy.Tifrunner.gnm1.ann1.KU9SFJ	-2.02405	0.00228634	Down
arahy.Tifrunner.gnm1.ann1.4BAF6Y	-6.64109	1.90378e-07	Down
arahy.Tifrunner.gnm1.ann1.KTTP1X	-7.26637	5.668e-06	Down
arahy.Tifrunner.gnm1.ann1.F5MDAV	2.52687	2.76715e-07	Up
arahy.Tifrunner.gnm1.ann1.SURN03	1.1194	0.000733763	Up
arahy.Tifrunner.gnm1.ann1.X66AZZ	-1.87154	4.7198e-08	Down
arahy.Tifrunner.gnm1.ann1.Q5B35H	2.53132	5.45416e-17	Up
arahy.Tifrunner.gnm1.ann1.MNG1Z1	1.64218	0.000576476	Up
arahy.Tifrunner.gnm1.ann1.M0HELP	-2.04172	0.00687334	Down
arahy.Tifrunner.gnm1.ann1.K3W397	-1.53853	0.00151942	Down
novel.1297	3.70913	0.000590992	Up
arahy.Tifrunner.gnm1.ann1.96MT2N	-2.00039	7.68662e-10	Down
arahy.Tifrunner.gnm1.ann1.NE9ZZ9	-3.81147	2.50678e-42	Down
arahy.Tifrunner.gnm1.ann1.2N5SYE	-1.41515	2.26777e-05	Down
arahy.Tifrunner.gnm1.ann1.P831EU	-4.18912	0.00190489	Down
arahy.Tifrunner.gnm1.ann1.BG5GX2	3.49307	0.000856846	Up
arahy.Tifrunner.gnm1.ann1.H1TMWI	1.46406	0.000267539	Up
novel.9013	1.24951	0.0113751	Up
arahy.Tifrunner.gnm1.ann1.2QU4I0	1.44903	0.00552436	Up
arahy.Tifrunner.gnm1.ann1.DN2LTW	2.59745	3.17985e-05	Up
arahy.Tifrunner.gnm1.ann1.LA6D1Y	-5.1227	0.032657	Down
arahy.Tifrunner.gnm1.ann1.E6ICWA	4.82117	1.3506e-08	Up
arahy.Tifrunner.gnm1.ann1.ZXD46E	-1.90458	2.5691e-10	Down
arahy.Tifrunner.gnm1.ann1.8UW8J8	-2.25802	0.00108425	Down
arahy.Tifrunner.gnm1.ann1.RM0VQS	-5.7966	0.00607949	Down
arahy.Tifrunner.gnm1.ann1.WD55VX	-1.08163	1.60731e-05	Down
novel.20843	1.12588	0.00420381	Up
novel.43611	1.35232	9.2262e-06	Up
arahy.Tifrunner.gnm1.ann1.JE36Z4	-3.39279	1.25999e-05	Down
arahy.Tifrunner.gnm1.ann1.45JGXG	1.59331	7.67359e-07	Up
arahy.Tifrunner.gnm1.ann1.Y8VIVB	-1.86765	5.17019e-05	Down
arahy.Tifrunner.gnm1.ann1.45ESD9	1.04805	0.000376546	Up
novel.37677	-2.12693	0.0031649	Down
arahy.Tifrunner.gnm1.ann1.S6CLIJ	-3.95319	3.71293e-05	Down
arahy.Tifrunner.gnm1.ann1.AG8N2I	1.13528	0.000494301	Up
arahy.Tifrunner.gnm1.ann1.83IFXD	1.81552	0.0028069	Up
novel.20898	8.3851	8.83463e-07	Up
arahy.Tifrunner.gnm1.ann1.C7KMBV	1.25404	0.00369926	Up
arahy.Tifrunner.gnm1.ann1.C8NIIA	-1.19294	0.0014939	Down
arahy.Tifrunner.gnm1.ann1.1TDX9M	-1.49436	1.61939e-07	Down
arahy.Tifrunner.gnm1.ann1.4JB89L	-3.79274	1.1956e-05	Down
novel.27414	1.23183	0.000376855	Up
novel.28006	7.52039	6.51815e-06	Up
arahy.Tifrunner.gnm1.ann1.KA8TW6	1.23651	6.28156e-08	Up
novel.30051	8.68447	6.55476e-08	Up
novel.26725	4.73505	0.00353768	Up
arahy.Tifrunner.gnm1.ann1.62N0H4	-1.68746	3.12773e-06	Down
arahy.Tifrunner.gnm1.ann1.JZ8XUN	-2.6308	7.57646e-08	Down
arahy.Tifrunner.gnm1.ann1.JR9DQ2	-3.93755	1.26752e-14	Down
arahy.Tifrunner.gnm1.ann1.U4WGIZ	-3.84347	4.47549e-13	Down
arahy.Tifrunner.gnm1.ann1.W8QXVR	-5.63039	0.000611868	Down
arahy.Tifrunner.gnm1.ann1.MH0DCU	1.66929	0.000108429	Up
arahy.Tifrunner.gnm1.ann1.GST19D	-1.1667	7.02002e-06	Down
arahy.Tifrunner.gnm1.ann1.L7BSGD	-2.56254	0.000308365	Down
arahy.Tifrunner.gnm1.ann1.HV9WHL	1.21168	0.0231058	Up
arahy.Tifrunner.gnm1.ann1.U51KU7	-1.50911	3.38688e-05	Down
arahy.Tifrunner.gnm1.ann1.SAQT9Y	1.34117	1.48893e-05	Up
arahy.Tifrunner.gnm1.ann1.96L8KV	2.6062	3.70557e-13	Up
arahy.Tifrunner.gnm1.ann1.0AC10P	-1.97125	0.000133984	Down
arahy.Tifrunner.gnm1.ann1.K8NNXW	-1.3863	0.00390551	Down
arahy.Tifrunner.gnm1.ann1.VT6DM9	5.92265	0.00172671	Up
arahy.Tifrunner.gnm1.ann1.44STCA	4.7776	0.00136508	Up
novel.42072	1.30568	0.0365428	Up
novel.6171	-1.85787	0.00584365	Down
arahy.Tifrunner.gnm1.ann1.4ZKX3L	8.00146	3.61382e-25	Up
arahy.Tifrunner.gnm1.ann1.UY3KLE	-5.79471	4.23794e-05	Down
novel.26521	6.27302	0.00131162	Up
arahy.Tifrunner.gnm1.ann1.26GAKU	2.26522	8.95991e-12	Up
novel.13001	-2.95735	0.0233566	Down
arahy.Tifrunner.gnm1.ann1.V8BLVD	3.23313	8.08482e-08	Up
arahy.Tifrunner.gnm1.ann1.2L3ISV	1.35946	0.0116323	Up
arahy.Tifrunner.gnm1.ann1.PAET17	-1.3649	0.000817817	Down
arahy.Tifrunner.gnm1.ann1.PW80E3	1.13189	0.00417924	Up
arahy.Tifrunner.gnm1.ann1.BPN2JS	-1.74416	9.64987e-07	Down
arahy.Tifrunner.gnm1.ann1.KY2C7R	-1.02475	0.00673667	Down
arahy.Tifrunner.gnm1.ann1.2T4TQI	1.28427	7.81213e-07	Up
arahy.Tifrunner.gnm1.ann1.I0L8ET	-1.3793	9.3388e-07	Down
novel.42069	-1.55474	0.00124751	Down
arahy.Tifrunner.gnm1.ann1.L9TG0E	2.03416	4.24044e-11	Up
arahy.Tifrunner.gnm1.ann1.0ZFN4L	-4.36868	3.50989e-05	Down
arahy.Tifrunner.gnm1.ann1.L1V5WQ	-6.36011	1.2584e-09	Down
arahy.Tifrunner.gnm1.ann1.BJC82C	1.11321	0.00190701	Up
novel.18462	7.69865	0.000221345	Up
arahy.Tifrunner.gnm1.ann1.B3EP0P	-2.26107	0.000667465	Down
arahy.Tifrunner.gnm1.ann1.5WK6RP	-3.27095	0.0254496	Down
novel.5329	5.70244	0.0159179	Up
novel.13900	-5.97224	0.00246205	Down
arahy.Tifrunner.gnm1.ann1.B1HAHM	4.40634	0.0234814	Up
arahy.Tifrunner.gnm1.ann1.48S44R	1.72103	0.041368	Up
arahy.Tifrunner.gnm1.ann1.30DIRF	-1.25763	0.0164826	Down
arahy.Tifrunner.gnm1.ann1.QWX0SS	-4.41033	3.8169e-10	Down
arahy.Tifrunner.gnm1.ann1.IV5MN0	5.41826	3.83669e-42	Up
novel.24267	6.62546	1.13256e-11	Up
arahy.Tifrunner.gnm1.ann1.ZHL4EB	-1.48274	0.00105481	Down
arahy.Tifrunner.gnm1.ann1.QNFW7J	-1.59799	2.92573e-07	Down
novel.34594	2.24988	6.48633e-05	Up
arahy.Tifrunner.gnm1.ann1.AGM2GS	2.15504	1.40403e-07	Up
arahy.Tifrunner.gnm1.ann1.Y8Q1R5	1.63755	0.0462407	Up
arahy.Tifrunner.gnm1.ann1.DC1LDI	1.6752	0.000686868	Up
arahy.Tifrunner.gnm1.ann1.AT5BZQ	-3.45226	8.25598e-09	Down
novel.10131	-5.94491	0.00179538	Down
arahy.Tifrunner.gnm1.ann1.LLII7N	-5.41018	1.94013e-06	Down
novel.25872	-5.03274	1.1654e-08	Down
novel.23421	-1.48075	9.68262e-06	Down
arahy.Tifrunner.gnm1.ann1.908IX6	2.00696	0.00179391	Up
arahy.Tifrunner.gnm1.ann1.DN7JE5	-3.60216	8.92316e-14	Down
arahy.Tifrunner.gnm1.ann1.365DAM	-4.55661	1.05575e-08	Down
novel.16965	-5.11469	1.20809e-12	Down
arahy.Tifrunner.gnm1.ann1.8QW0YW	1.11946	0.00373497	Up
arahy.Tifrunner.gnm1.ann1.MV0L3R	-1.59613	3.3087e-07	Down
arahy.Tifrunner.gnm1.ann1.JM0XW1	3.58895	0.00945419	Up
arahy.Tifrunner.gnm1.ann1.ZY6FPQ	1.40184	0.0386512	Up
novel.46235	3.31026	4.34328e-06	Up
arahy.Tifrunner.gnm1.ann1.P0A6GX	-2.35115	1.0921e-13	Down
arahy.Tifrunner.gnm1.ann1.T5NBQ0	-1.59464	4.79587e-05	Down
arahy.Tifrunner.gnm1.ann1.5EG1XI	-2.44656	1.84794e-05	Down
arahy.Tifrunner.gnm1.ann1.BAFS43	2.8502	1.22687e-07	Up
arahy.Tifrunner.gnm1.ann1.Y78N6H	4.24341	5.09365e-07	Up
arahy.Tifrunner.gnm1.ann1.QA5S84	-2.8733	0.00142092	Down
novel.29655	1.17081	0.000453826	Up
arahy.Tifrunner.gnm1.ann1.DCFD0F	-6.20641	0.00260795	Down
arahy.Tifrunner.gnm1.ann1.B1YDGW	-1.40311	0.00110996	Down
arahy.Tifrunner.gnm1.ann1.JER3JH	1.35736	6.50601e-05	Up
novel.33831	-3.07988	0.0312239	Down
arahy.Tifrunner.gnm1.ann1.5Q5L35	-5.67811	0.00784965	Down
arahy.Tifrunner.gnm1.ann1.D43PH9	-3.6087	0.0321394	Down
arahy.Tifrunner.gnm1.ann1.VPW5NJ	-2.45111	0.000991931	Down
arahy.Tifrunner.gnm1.ann1.1VY1KX	-2.6662	2.56837e-10	Down
novel.25531	6.97228	2.99091e-19	Up
arahy.Tifrunner.gnm1.ann1.YHZ4YG	-3.96846	0.0313688	Down
arahy.Tifrunner.gnm1.ann1.GG98DF	-3.03776	1.91734e-09	Down
arahy.Tifrunner.gnm1.ann1.5A5R3G	1.24049	0.00676433	Up
arahy.Tifrunner.gnm1.ann1.N50YU5	6.68701	2.84515e-07	Up
arahy.Tifrunner.gnm1.ann1.ATEX7D	-1.22365	0.000921863	Down
arahy.Tifrunner.gnm1.ann1.HA71N0	-6.42679	6.42532e-21	Down
arahy.Tifrunner.gnm1.ann1.UVRI66	-6.10465	0.00126808	Down
arahy.Tifrunner.gnm1.ann1.8QX1D7	2.57061	4.77737e-09	Up
arahy.Tifrunner.gnm1.ann1.TQ9955	-2.57914	0.00270305	Down
novel.8295	1.78782	0.0126403	Up
novel.18114	3.65529	0.000789789	Up
arahy.Tifrunner.gnm1.ann1.P3NF1H	1.27611	0.00323326	Up
arahy.Tifrunner.gnm1.ann1.IGA88J	-2.23117	0.0147876	Down
arahy.Tifrunner.gnm1.ann1.0UI4ZV	-4.83939	0.0111639	Down
arahy.Tifrunner.gnm1.ann1.NASX6J	-3.50118	1.7083e-05	Down
arahy.Tifrunner.gnm1.ann1.V1ADX0	-3.00317	3.42062e-11	Down
novel.46217	1.76559	0.00046931	Up
arahy.Tifrunner.gnm1.ann1.4U9NHI	-2.30377	3.82173e-08	Down
arahy.Tifrunner.gnm1.ann1.R7HDMF	6.07174	2.42195e-06	Up
arahy.Tifrunner.gnm1.ann1.F3YQK9	-2.82521	0.0253778	Down
arahy.Tifrunner.gnm1.ann1.TJLQ2T	4.82891	2.77741e-12	Up
arahy.Tifrunner.gnm1.ann1.L26R3M	-2.83776	1.512e-09	Down
arahy.Tifrunner.gnm1.ann1.EA1KYK	1.06841	0.0156615	Up
arahy.Tifrunner.gnm1.ann1.430W4N	-1.3401	0.00346047	Down
arahy.Tifrunner.gnm1.ann1.ANV44B	4.51521	0.00138824	Up
arahy.Tifrunner.gnm1.ann1.ZWX0IX	-6.28654	0.000480774	Down
arahy.Tifrunner.gnm1.ann1.HD9YHD	4.72823	0.0488444	Up
arahy.Tifrunner.gnm1.ann1.0RUU36	-4.44469	1.48286e-15	Down
arahy.Tifrunner.gnm1.ann1.4BS23W	-4.10783	0.000750416	Down
arahy.Tifrunner.gnm1.ann1.G5WMYY	-4.04346	1.24638e-14	Down
arahy.Tifrunner.gnm1.ann1.01BY0R	-6.71432	4.70522e-05	Down
arahy.Tifrunner.gnm1.ann1.DJ21JL	-5.52733	0.00102839	Down
arahy.Tifrunner.gnm1.ann1.H3D12P	1.03081	0.0352009	Up
arahy.Tifrunner.gnm1.ann1.HJZ3ZC	-2.11458	5.21497e-06	Down
arahy.Tifrunner.gnm1.ann1.HU6JVE	-2.7066	0.00206395	Down
arahy.Tifrunner.gnm1.ann1.9A4AY7	-6.76526	3.74103e-05	Down
arahy.Tifrunner.gnm1.ann1.ALUS4T	-1.71359	0.00310387	Down
arahy.Tifrunner.gnm1.ann1.R3KWW0	-2.60306	3.83643e-11	Down
arahy.Tifrunner.gnm1.ann1.FK38PN	-3.36234	1.88182e-17	Down
arahy.Tifrunner.gnm1.ann1.4GF8V7	-3.5883	0.0206486	Down
arahy.Tifrunner.gnm1.ann1.V07PF1	-1.05778	9.6443e-05	Down
arahy.Tifrunner.gnm1.ann1.GHXG56	-3.04936	0.0437576	Down
arahy.Tifrunner.gnm1.ann1.65N627	-3.24465	6.71325e-10	Down
novel.39719	2.56191	7.17122e-17	Up
novel.3479	1.30178	4.10746e-05	Up
arahy.Tifrunner.gnm1.ann1.C2N6SR	-1.93309	4.40692e-09	Down
arahy.Tifrunner.gnm1.ann1.8BXV5P	1.34159	0.00832144	Up
arahy.Tifrunner.gnm1.ann1.P0IKGX	3.07403	2.63131e-10	Up
arahy.Tifrunner.gnm1.ann1.QR40AE	-9.44425	2.2308e-12	Down
arahy.Tifrunner.gnm1.ann1.B8WD65	-3.62558	3.50605e-15	Down
arahy.Tifrunner.gnm1.ann1.M18AK8	-5.431	1.06319e-10	Down
arahy.Tifrunner.gnm1.ann1.VTU1BI	-2.82757	7.80617e-06	Down
novel.117	8.03609	0.00345692	Up
arahy.Tifrunner.gnm1.ann1.C1H5ND	2.71955	4.03486e-05	Up
arahy.Tifrunner.gnm1.ann1.X0SKZJ	-2.14737	0.000871745	Down
arahy.Tifrunner.gnm1.ann1.A7US25	2.38019	0.00302059	Up
novel.38630	-3.60818	1.93138e-07	Down
arahy.Tifrunner.gnm1.ann1.748FVU	4.68579	9.52778e-12	Up
novel.33429	2.78679	0.0140747	Up
novel.9473	1.03005	0.0226697	Up
novel.11869	1.14107	0.0221165	Up
arahy.Tifrunner.gnm1.ann1.VW8XB4	-4.04	0.0493142	Down
novel.5516	5.13763	1.9101e-10	Up
arahy.Tifrunner.gnm1.ann1.3CLD45	2.28921	0.0459604	Up
arahy.Tifrunner.gnm1.ann1.69EVEX	-1.72569	1.46855e-06	Down
arahy.Tifrunner.gnm1.ann1.C6P1EN	-1.4148	0.00198572	Down
arahy.Tifrunner.gnm1.ann1.S42CYX	1.66919	0.0135899	Up
arahy.Tifrunner.gnm1.ann1.YS4IQ1	-6.04738	3.50185e-12	Down
arahy.Tifrunner.gnm1.ann1.9ET73H	-2.57569	9.48864e-11	Down
arahy.Tifrunner.gnm1.ann1.I8W9P3	-3.95141	0.000289206	Down
arahy.Tifrunner.gnm1.ann1.VDI3WX	-7.0732	9.14659e-07	Down
arahy.Tifrunner.gnm1.ann1.XMTM11	1.50687	0.0451015	Up
arahy.Tifrunner.gnm1.ann1.F87Z6X	-1.94378	0.000355397	Down
arahy.Tifrunner.gnm1.ann1.YN8IJ2	-3.06238	1.7239e-14	Down
arahy.Tifrunner.gnm1.ann1.VV9T4P	1.43021	0.0082637	Up
novel.25844	1.9776	6.00005e-07	Up
arahy.Tifrunner.gnm1.ann1.WB8Z1Y	-1.20269	0.0150783	Down
arahy.Tifrunner.gnm1.ann1.2VU9BG	-1.13136	0.000120167	Down
arahy.Tifrunner.gnm1.ann1.NRC6UQ	-5.1783	0.0492097	Down
arahy.Tifrunner.gnm1.ann1.FBA9Q8	-5.05757	5.92586e-10	Down
arahy.Tifrunner.gnm1.ann1.8PRB68	2.39181	5.93948e-11	Up
novel.19275	3.81452	0.000275683	Up
arahy.Tifrunner.gnm1.ann1.MLQ69B	-3.55348	0.0155128	Down
arahy.Tifrunner.gnm1.ann1.N5X18U	-2.10652	8.75272e-07	Down
arahy.Tifrunner.gnm1.ann1.SS5FAH	-3.21388	1.35651e-06	Down
arahy.Tifrunner.gnm1.ann1.U3VQ4U	-7.10226	2.94351e-57	Down
arahy.Tifrunner.gnm1.ann1.F0BU8J	1.19703	0.000346195	Up
arahy.Tifrunner.gnm1.ann1.1HT5LR	1.47804	0.000125205	Up
arahy.Tifrunner.gnm1.ann1.Z98SD8	-7.40787	1.69482e-17	Down
arahy.Tifrunner.gnm1.ann1.JDV80H	-1.61436	0.000588893	Down
arahy.Tifrunner.gnm1.ann1.RD29H5	1.05511	0.0295317	Up
arahy.Tifrunner.gnm1.ann1.L34NFV	2.06088	3.86544e-07	Up
arahy.Tifrunner.gnm1.ann1.PU8GXK	-1.8711	0.00315942	Down
novel.8054	1.77606	0.000107869	Up
novel.8785	5.66911	0.00214943	Up
novel.2312	-1.16344	0.00215208	Down
novel.10137	2.07848	2.51679e-09	Up
arahy.Tifrunner.gnm1.ann1.S7N084	2.10309	0.0105421	Up
arahy.Tifrunner.gnm1.ann1.KEA2PN	2.4959	1.2719e-07	Up
arahy.Tifrunner.gnm1.ann1.P8F85A	-1.85778	2.37276e-13	Down
arahy.Tifrunner.gnm1.ann1.8827H6	-7.62319	2.20712e-07	Down
arahy.Tifrunner.gnm1.ann1.T1S7CJ	-3.32705	1.26986e-08	Down
arahy.Tifrunner.gnm1.ann1.D0E55K	1.81521	3.75435e-07	Up
arahy.Tifrunner.gnm1.ann1.DZTW61	-4.65057	3.75494e-28	Down
arahy.Tifrunner.gnm1.ann1.IC58FC	-2.01264	1.71704e-05	Down
novel.33779	1.99744	0.00168294	Up
arahy.Tifrunner.gnm1.ann1.8WSJ5E	-1.26989	0.00461461	Down
arahy.Tifrunner.gnm1.ann1.A9179A	-2.25598	5.1969e-08	Down
arahy.Tifrunner.gnm1.ann1.VTD8RL	2.26268	0.00104043	Up
arahy.Tifrunner.gnm1.ann1.YR2ABN	1.66733	5.98656e-06	Up
arahy.Tifrunner.gnm1.ann1.UF2H0T	-5.0194	0.0376202	Down
arahy.Tifrunner.gnm1.ann1.MJC5Q8	1.18225	0.00289617	Up
arahy.Tifrunner.gnm1.ann1.718DXV	-2.79081	0.000113413	Down
novel.24262	5.75557	1.13238e-07	Up
arahy.Tifrunner.gnm1.ann1.G0LEXN	1.41478	1.61867e-05	Up
arahy.Tifrunner.gnm1.ann1.046I3L	-1.72298	3.40426e-11	Down
arahy.Tifrunner.gnm1.ann1.UG5YAZ	-1.16653	0.000330181	Down
novel.7019	1.92631	3.92602e-05	Up
novel.42182	6.53653	1.10261e-13	Up
novel.29943	-1.94123	0.00520685	Down
arahy.Tifrunner.gnm1.ann1.9239KD	3.6997	7.73148e-06	Up
arahy.Tifrunner.gnm1.ann1.RFG747	1.28708	0.0141	Up
arahy.Tifrunner.gnm1.ann1.9G9LXM	-1.75488	1.3814e-13	Down
arahy.Tifrunner.gnm1.ann1.L90JUP	-4.10026	2.72992e-06	Down
arahy.Tifrunner.gnm1.ann1.IBJJ46	2.68033	1.4337e-18	Up
arahy.Tifrunner.gnm1.ann1.T7YHMF	-2.16628	0.000992184	Down
arahy.Tifrunner.gnm1.ann1.9KK1AG	4.53444	0.000512215	Up
arahy.Tifrunner.gnm1.ann1.V2RKK9	-4.79568	5.70824e-20	Down
arahy.Tifrunner.gnm1.ann1.J34XNI	-1.29718	0.0341755	Down
arahy.Tifrunner.gnm1.ann1.CT5ZD3	-6.9417	0.000156156	Down
novel.24971	-1.52703	0.00120887	Down
novel.9983	3.79536	1.01797e-24	Up
arahy.Tifrunner.gnm1.ann1.03NJDX	1.27283	0.0322003	Up
arahy.Tifrunner.gnm1.ann1.JV2KD9	1.74342	1.56126e-09	Up
arahy.Tifrunner.gnm1.ann1.A4T9L9	4.85329	0.0117806	Up
arahy.Tifrunner.gnm1.ann1.ZSLI3V	-1.14468	0.000293927	Down
arahy.Tifrunner.gnm1.ann1.9IE074	-2.06178	0.00569669	Down
arahy.Tifrunner.gnm1.ann1.S76ADD	2.89906	0.000818268	Up
arahy.Tifrunner.gnm1.ann1.0N24AQ	-3.5225	2.18989e-16	Down
arahy.Tifrunner.gnm1.ann1.KUKC4D	2.77816	0.00060092	Up
arahy.Tifrunner.gnm1.ann1.5V3X3X	1.15527	0.0104393	Up
arahy.Tifrunner.gnm1.ann1.4SH7KV	1.04359	5.72435e-05	Up
arahy.Tifrunner.gnm1.ann1.NSDD0K	1.70972	0.0475643	Up
novel.10148	-2.17287	6.81774e-08	Down
arahy.Tifrunner.gnm1.ann1.338FND	-3.42148	1.06134e-06	Down
arahy.Tifrunner.gnm1.ann1.3LC685	-1.69613	0.00145678	Down
arahy.Tifrunner.gnm1.ann1.03QWZ4	5.30881	4.70947e-14	Up
arahy.Tifrunner.gnm1.ann1.67TJNT	-4.27342	2.74326e-09	Down
arahy.Tifrunner.gnm1.ann1.33FH8C	-9.0621	2.32674e-10	Down
arahy.Tifrunner.gnm1.ann1.PZ1MK0	-1.46899	9.71846e-10	Down
novel.13554	5.13343	2.63833e-08	Up
arahy.Tifrunner.gnm1.ann1.TQ1ANH	-4.88732	4.27182e-12	Down
arahy.Tifrunner.gnm1.ann1.Y1FCW9	-2.01167	3.68207e-13	Down
arahy.Tifrunner.gnm1.ann1.39EPPD	-3.81631	1.87832e-07	Down
arahy.Tifrunner.gnm1.ann1.UN376R	-1.93579	0.000153712	Down
arahy.Tifrunner.gnm1.ann1.FSEI5V	-4.83149	1.15247e-10	Down
novel.2592	-3.68089	6.40328e-18	Down
arahy.Tifrunner.gnm1.ann1.LCLP8Y	-5.57744	1.43471e-28	Down
novel.40406	1.72882	0.00886724	Up
arahy.Tifrunner.gnm1.ann1.Z8J4EM	-1.85566	0.00242553	Down
arahy.Tifrunner.gnm1.ann1.UA796T	2.89155	0.0327799	Up
arahy.Tifrunner.gnm1.ann1.CK3SAN	-6.59028	0.000178957	Down
novel.30654	-2.36126	0.000156266	Down
arahy.Tifrunner.gnm1.ann1.V2FEV8	-5.05757	5.92586e-10	Down
arahy.Tifrunner.gnm1.ann1.X4FXIQ	-4.56532	3.57533e-07	Down
arahy.Tifrunner.gnm1.ann1.IWX37I	-1.43691	1.29013e-07	Down
arahy.Tifrunner.gnm1.ann1.BGVI4S	1.03027	0.00548263	Up
arahy.Tifrunner.gnm1.ann1.EAA3GC	-1.79449	0.00944679	Down
arahy.Tifrunner.gnm1.ann1.D4PHB2	-3.62965	1.92135e-31	Down
novel.6941	7.31742	4.45087e-05	Up
arahy.Tifrunner.gnm1.ann1.2A4XC9	-2.27766	0.011222	Down
arahy.Tifrunner.gnm1.ann1.4QQ966	-1.18899	0.00501554	Down
arahy.Tifrunner.gnm1.ann1.E1CXI7	3.7324	2.33319e-06	Up
arahy.Tifrunner.gnm1.ann1.W2XPYT	-6.73628	7.02295e-05	Down
arahy.Tifrunner.gnm1.ann1.PSIH1X	-2.11114	0.000138922	Down
arahy.Tifrunner.gnm1.ann1.38DL7I	4.54023	1.64018e-07	Up
novel.44346	2.86872	9.77959e-10	Up
novel.32259	5.08916	8.02905e-08	Up
arahy.Tifrunner.gnm1.ann1.XRB1FU	-1.05201	0.0475455	Down
novel.16639	-2.59945	8.90463e-08	Down
novel.45249	-2.50323	4.37778e-06	Down
arahy.Tifrunner.gnm1.ann1.DT0NNH	-2.72793	3.90302e-08	Down
arahy.Tifrunner.gnm1.ann1.9JI82G	1.00861	0.0190581	Up
arahy.Tifrunner.gnm1.ann1.9Z0TAG	1.75454	0.00867975	Up
arahy.Tifrunner.gnm1.ann1.52SAJ1	2.03986	0.0495523	Up
arahy.Tifrunner.gnm1.ann1.1K9JH7	1.23205	0.00706744	Up
novel.16905	1.42867	0.0038204	Up
arahy.Tifrunner.gnm1.ann1.LDRQ8E	1.73169	8.46149e-05	Up
arahy.Tifrunner.gnm1.ann1.FJ2DZD	1.58213	0.00228676	Up
arahy.Tifrunner.gnm1.ann1.K44PA8	-1.13931	0.00410688	Down
arahy.Tifrunner.gnm1.ann1.EAU3KD	3.32213	1.71552e-10	Up
arahy.Tifrunner.gnm1.ann1.U38C07	2.53181	3.54445e-07	Up
arahy.Tifrunner.gnm1.ann1.JDLK3J	3.36456	2.3142e-06	Up
novel.44413	4.07665	0.000305349	Up
arahy.Tifrunner.gnm1.ann1.1X6U3I	-3.81348	5.36201e-06	Down
arahy.Tifrunner.gnm1.ann1.9WU370	2.36131	4.81759e-07	Up
arahy.Tifrunner.gnm1.ann1.QA7E3W	1.36648	0.0167289	Up
arahy.Tifrunner.gnm1.ann1.0ELP1Z	1.20363	4.3589e-05	Up
arahy.Tifrunner.gnm1.ann1.VUU22W	-2.50223	0.00294989	Down
arahy.Tifrunner.gnm1.ann1.ZDQ9N1	-1.11157	0.00205192	Down
arahy.Tifrunner.gnm1.ann1.RK6UR7	13.1647	6.83212e-09	Up
arahy.Tifrunner.gnm1.ann1.Q7S17V	-1.3644	1.38403e-05	Down
arahy.Tifrunner.gnm1.ann1.8G0T62	-4.61178	6.23546e-06	Down
arahy.Tifrunner.gnm1.ann1.41VDTY	7.25944	5.01076e-27	Up
arahy.Tifrunner.gnm1.ann1.P3T58Z	-1.42541	0.0291662	Down
arahy.Tifrunner.gnm1.ann1.SGD0VK	4.07472	3.51291e-06	Up
arahy.Tifrunner.gnm1.ann1.RE1P9T	1.64172	0.000126727	Up
arahy.Tifrunner.gnm1.ann1.937JDH	-4.95628	3.7904e-13	Down
arahy.Tifrunner.gnm1.ann1.6R0JBG	-5.12189	0.000572088	Down
arahy.Tifrunner.gnm1.ann1.5G1BL4	-3.47241	0.00112332	Down
arahy.Tifrunner.gnm1.ann1.H9FFKJ	-1.52368	0.000330274	Down
arahy.Tifrunner.gnm1.ann1.59R5K9	-5.03103	0.0426639	Down
arahy.Tifrunner.gnm1.ann1.HMB1PX	1.40255	0.000299986	Up
novel.8984	1.21848	0.0433359	Up
novel.4106	1.20825	0.0202747	Up
arahy.Tifrunner.gnm1.ann1.2H5V0G	-1.82091	0.000474528	Down
arahy.Tifrunner.gnm1.ann1.ERHS70	-2.10623	0.00308171	Down
novel.23021	1.71198	0.0064535	Up
arahy.Tifrunner.gnm1.ann1.MV0Q13	-5.88455	0.000403058	Down
arahy.Tifrunner.gnm1.ann1.YNET3T	-6.24278	0.00529382	Down
arahy.Tifrunner.gnm1.ann1.E8J0ZS	-10.3004	3.54368e-15	Down
arahy.Tifrunner.gnm1.ann1.T2QDAL	1.58516	0.000327286	Up
novel.16594	7.50406	3.4173e-39	Up
arahy.Tifrunner.gnm1.ann1.NW487P	3.71375	0.00882825	Up
arahy.Tifrunner.gnm1.ann1.5I9T0U	-4.49895	1.91408e-08	Down
arahy.Tifrunner.gnm1.ann1.YY2SNP	-1.89531	1.11258e-05	Down
arahy.Tifrunner.gnm1.ann1.7L3346	1.70133	0.00829805	Up
novel.5866	-4.44212	5.03401e-09	Down
arahy.Tifrunner.gnm1.ann1.IY41ZL	6.59375	0.000807469	Up
arahy.Tifrunner.gnm1.ann1.BPM56L	2.46283	0.000440588	Up
novel.1411	1.58422	0.0171455	Up
arahy.Tifrunner.gnm1.ann1.LU28DT	-5.73263	0.00609775	Down
arahy.Tifrunner.gnm1.ann1.ZR77DN	-1.63905	0.000106829	Down
arahy.Tifrunner.gnm1.ann1.JLB2Y6	-1.47186	0.00549805	Down
arahy.Tifrunner.gnm1.ann1.072L8S	-2.98487	0.00475668	Down
arahy.Tifrunner.gnm1.ann1.CNG2R8	2.11697	4.77319e-05	Up
arahy.Tifrunner.gnm1.ann1.5L0PCQ	-5.76604	0.00677552	Down
arahy.Tifrunner.gnm1.ann1.86T5RW	-1.32274	0.00859285	Down
arahy.Tifrunner.gnm1.ann1.D45Y0C	-7.9342	3.58111e-08	Down
arahy.Tifrunner.gnm1.ann1.ZPUC8C	-1.31599	1.02527e-05	Down
arahy.Tifrunner.gnm1.ann1.9B5RRL	1.49585	0.0142397	Up
arahy.Tifrunner.gnm1.ann1.2YL60G	-1.96046	0.00770674	Down
arahy.Tifrunner.gnm1.ann1.WIA6WG	-1.61956	9.78506e-05	Down
arahy.Tifrunner.gnm1.ann1.XKDE21	-1.95144	8.27593e-05	Down
novel.42343	5.60132	1.36952e-14	Up
arahy.Tifrunner.gnm1.ann1.VWV3IQ	-5.76368	1.37766e-05	Down
arahy.Tifrunner.gnm1.ann1.V5CLR8	1.33456	0.0138628	Up
arahy.Tifrunner.gnm1.ann1.GZ3INK	-5.3306	0.0148238	Down
arahy.Tifrunner.gnm1.ann1.M53M4I	-3.15913	1.05812e-14	Down
arahy.Tifrunner.gnm1.ann1.7WMI9V	-1.12476	0.0483233	Down
novel.24915	-5.53082	2.36343e-17	Down
arahy.Tifrunner.gnm1.ann1.BQ9Q0E	-1.69569	0.0173237	Down
arahy.Tifrunner.gnm1.ann1.HRB127	-1.17261	0.000528894	Down
arahy.Tifrunner.gnm1.ann1.HAJP9C	2.73027	4.50085e-09	Up
novel.22873	1.13495	0.00500294	Up
arahy.Tifrunner.gnm1.ann1.5G0THE	-1.32751	0.00601926	Down
arahy.Tifrunner.gnm1.ann1.HQ8G2J	4.40865	1.11344e-32	Up
arahy.Tifrunner.gnm1.ann1.3BRQ4W	-4.66781	3.86544e-07	Down
arahy.Tifrunner.gnm1.ann1.KV4048	-3.65683	0.000532563	Down
arahy.Tifrunner.gnm1.ann1.HS8YG8	-2.23909	4.25099e-05	Down
arahy.Tifrunner.gnm1.ann1.HR53B8	-2.21775	0.030386	Down
arahy.Tifrunner.gnm1.ann1.KB05HR	-1.91514	0.000451284	Down
arahy.Tifrunner.gnm1.ann1.5A3FI2	-6.31297	1.46219e-06	Down
arahy.Tifrunner.gnm1.ann1.EA8RPB	-1.37798	0.000146582	Down
novel.13872	-1.91515	3.60865e-08	Down
arahy.Tifrunner.gnm1.ann1.IBFP1Z	-1.14455	0.0232112	Down
arahy.Tifrunner.gnm1.ann1.R8GU4C	-3.19782	1.27676e-05	Down
arahy.Tifrunner.gnm1.ann1.9JMN1W	-4.30789	0.0202794	Down
arahy.Tifrunner.gnm1.ann1.MS11WY	1.05335	0.000533189	Up
arahy.Tifrunner.gnm1.ann1.W45FS6	2.21034	0.000244573	Up
arahy.Tifrunner.gnm1.ann1.44LUVX	-6.8297	9.95026e-18	Down
arahy.Tifrunner.gnm1.ann1.88NKDS	4.55068	0.00157487	Up
novel.13453	1.69742	0.00181782	Up
arahy.Tifrunner.gnm1.ann1.FJTX8M	-1.34344	0.0287108	Down
novel.34719	3.65998	0.0391115	Up
novel.7884	-4.3875	1.24662e-07	Down
arahy.Tifrunner.gnm1.ann1.EVYE6S	2.41211	0.00923997	Up
arahy.Tifrunner.gnm1.ann1.Y8J3ZZ	4.77895	0.000118933	Up
arahy.Tifrunner.gnm1.ann1.7FW3W7	-2.18454	3.15599e-09	Down
arahy.Tifrunner.gnm1.ann1.L8YGTT	-2.98936	9.93074e-09	Down
arahy.Tifrunner.gnm1.ann1.K6CIAB	1.18949	0.00159874	Up
arahy.Tifrunner.gnm1.ann1.8MUI2Y	2.25081	0.00523545	Up
arahy.Tifrunner.gnm1.ann1.HSX17H	4.29727	1.2169e-06	Up
arahy.Tifrunner.gnm1.ann1.9N5J50	-2.24196	7.92272e-08	Down
arahy.Tifrunner.gnm1.ann1.5CFI8R	-1.73889	0.00962915	Down
arahy.Tifrunner.gnm1.ann1.RCB4RB	2.24448	0.00140356	Up
arahy.Tifrunner.gnm1.ann1.TD3QIE	-1.87502	3.58356e-05	Down
arahy.Tifrunner.gnm1.ann1.APGH35	1.38321	0.0212347	Up
arahy.Tifrunner.gnm1.ann1.026BRM	-3.28008	3.54565e-07	Down
novel.1024	-4.4646	0.00676885	Down
arahy.Tifrunner.gnm1.ann1.9HY84N	-3.54124	0.0179675	Down
arahy.Tifrunner.gnm1.ann1.71B2RZ	7.8339	1.58201e-28	Up
arahy.Tifrunner.gnm1.ann1.ECL9GG	-1.47742	0.0368114	Down
arahy.Tifrunner.gnm1.ann1.Q5JGPT	4.47772	1.46902e-10	Up
arahy.Tifrunner.gnm1.ann1.CA6GZM	-3.79613	1.35085e-05	Down
arahy.Tifrunner.gnm1.ann1.KG8LQF	-6.52452	0.000112794	Down
arahy.Tifrunner.gnm1.ann1.255VJ8	-3.81306	1.62452e-05	Down
arahy.Tifrunner.gnm1.ann1.FS5FM4	-2.60702	2.53184e-07	Down
arahy.Tifrunner.gnm1.ann1.GM6TB3	-1.65501	1.24812e-06	Down
arahy.Tifrunner.gnm1.ann1.ACQ7NG	1.0728	4.15412e-05	Up
novel.14241	-2.21465	4.23404e-05	Down
arahy.Tifrunner.gnm1.ann1.5MEJ54	6.3577	0.00745036	Up
arahy.Tifrunner.gnm1.ann1.21ET8L	3.98945	7.926e-19	Up
arahy.Tifrunner.gnm1.ann1.LG1RTX	-1.02327	0.00663688	Down
arahy.Tifrunner.gnm1.ann1.1J3RWB	2.5694	1.10416e-06	Up
arahy.Tifrunner.gnm1.ann1.GGEE3T	-7.50024	8.40154e-07	Down
arahy.Tifrunner.gnm1.ann1.59T0PU	7.74908	1.92081e-06	Up
arahy.Tifrunner.gnm1.ann1.0B6IYK	-1.14174	1.35651e-06	Down
arahy.Tifrunner.gnm1.ann1.RA000W	-2.06763	0.00120125	Down
arahy.Tifrunner.gnm1.ann1.QTKE08	1.68042	2.62742e-09	Up
arahy.Tifrunner.gnm1.ann1.76HSK6	-4.39445	0.000503234	Down
novel.25177	2.0185	0.000543705	Up
arahy.Tifrunner.gnm1.ann1.9AC47T	-1.25982	0.0220328	Down
novel.46215	3.64308	0.000230133	Up
arahy.Tifrunner.gnm1.ann1.1FQ4J3	1.86936	0.023131	Up
arahy.Tifrunner.gnm1.ann1.F8E2AM	-2.71171	0.0258583	Down
novel.18875	1.01164	0.00247164	Up
arahy.Tifrunner.gnm1.ann1.3H2I46	1.18554	4.73664e-05	Up
arahy.Tifrunner.gnm1.ann1.48D0S2	-8.57816	3.27987e-10	Down
novel.23144	-3.7481	0.014066	Down
arahy.Tifrunner.gnm1.ann1.CT84XJ	-2.26413	7.95845e-06	Down
arahy.Tifrunner.gnm1.ann1.GB2ICR	-6.44824	1.66023e-19	Down
arahy.Tifrunner.gnm1.ann1.GZ0G6J	3.4268	1.67757e-16	Up
arahy.Tifrunner.gnm1.ann1.7E0SBW	1.07375	0.020765	Up
novel.11884	-1.34401	0.00366531	Down
arahy.Tifrunner.gnm1.ann1.DUIQ94	-2.97757	0.003736	Down
arahy.Tifrunner.gnm1.ann1.6AFN3K	-1.27153	0.0357918	Down
arahy.Tifrunner.gnm1.ann1.U9T3UU	-3.62052	6.16308e-14	Down
arahy.Tifrunner.gnm1.ann1.VG2XB0	-3.7381	0.00255477	Down
arahy.Tifrunner.gnm1.ann1.XMQ57C	-1.39942	0.00522287	Down
arahy.Tifrunner.gnm1.ann1.5JU8JU	1.04306	1.04267e-05	Up
arahy.Tifrunner.gnm1.ann1.KNK9T9	7.4806	7.21975e-06	Up
arahy.Tifrunner.gnm1.ann1.48UGBA	-9.75162	1.75082e-13	Down
arahy.Tifrunner.gnm1.ann1.WS2Q93	-1.76118	0.000233228	Down
novel.23269	2.83599	0.00776866	Up
arahy.Tifrunner.gnm1.ann1.NS6D80	-1.7508	1.80047e-05	Down
arahy.Tifrunner.gnm1.ann1.2E9KT7	-1.82331	0.0232993	Down
arahy.Tifrunner.gnm1.ann1.2MP0U5	-1.60701	0.000441409	Down
arahy.Tifrunner.gnm1.ann1.8D3DC2	-3.92466	4.2276e-05	Down
arahy.Tifrunner.gnm1.ann1.H2TG86	-3.69844	0.00625862	Down
arahy.Tifrunner.gnm1.ann1.07R66E	1.51782	0.00190919	Up
arahy.Tifrunner.gnm1.ann1.REHI4N	1.58758	0.00212391	Up
arahy.Tifrunner.gnm1.ann1.L4L3GZ	-2.00795	4.72406e-14	Down
arahy.Tifrunner.gnm1.ann1.YFRU1Z	-1.38858	0.00537161	Down
arahy.Tifrunner.gnm1.ann1.ZG9BLK	-1.44312	0.00186112	Down
arahy.Tifrunner.gnm1.ann1.ES58RZ	1.25725	0.011795	Up
arahy.Tifrunner.gnm1.ann1.9E1YVZ	-4.72223	0.000103904	Down
arahy.Tifrunner.gnm1.ann1.H1W6SU	-5.72507	0.0141192	Down
arahy.Tifrunner.gnm1.ann1.FUIL2B	-6.83871	4.52192e-25	Down
arahy.Tifrunner.gnm1.ann1.W2MXXV	-3.12712	0.0119467	Down
arahy.Tifrunner.gnm1.ann1.9AW6YP	-2.08711	0.0386836	Down
arahy.Tifrunner.gnm1.ann1.TQ2Z41	-2.35898	0.000709105	Down
arahy.Tifrunner.gnm1.ann1.RKU1UY	1.88865	0.0099659	Up
arahy.Tifrunner.gnm1.ann1.DP9AR5	-4.50626	0.0399076	Down
arahy.Tifrunner.gnm1.ann1.H8QW84	-3.18433	7.62169e-11	Down
arahy.Tifrunner.gnm1.ann1.MIET7U	-1.80678	5.63713e-05	Down
arahy.Tifrunner.gnm1.ann1.13XC4K	-4.21988	0.00652021	Down
novel.21924	4.08269	0.0209738	Up
arahy.Tifrunner.gnm1.ann1.35HMJH	1.31394	4.99876e-05	Up
arahy.Tifrunner.gnm1.ann1.19P32S	-3.02346	0.000235876	Down
arahy.Tifrunner.gnm1.ann1.0FNG65	-1.43356	0.0268913	Down
arahy.Tifrunner.gnm1.ann1.DK3GT2	-7.80056	8.69111e-06	Down
arahy.Tifrunner.gnm1.ann1.XK2UET	4.63778	0.000329168	Up
arahy.Tifrunner.gnm1.ann1.UVE7PI	-4.85316	0.0174573	Down
arahy.Tifrunner.gnm1.ann1.S73L53	1.98604	0.00247039	Up
arahy.Tifrunner.gnm1.ann1.0C9UPH	6.73867	0.000226648	Up
novel.30192	-1.68911	0.00597111	Down
novel.44224	-3.39028	0.0164954	Down
arahy.Tifrunner.gnm1.ann1.UB37AI	-6.51051	6.44543e-14	Down
arahy.Tifrunner.gnm1.ann1.T2YEM3	-2.11273	8.35361e-05	Down
arahy.Tifrunner.gnm1.ann1.Y2ZVX9	-6.31403	0.00131998	Down
arahy.Tifrunner.gnm1.ann1.RK9A58	-2.84179	6.19926e-05	Down
arahy.Tifrunner.gnm1.ann1.87K6D4	-6.71562	0.000291094	Down
arahy.Tifrunner.gnm1.ann1.22WBGR	-2.24137	0.00202024	Down
arahy.Tifrunner.gnm1.ann1.BC3717	-1.51128	0.00141444	Down
arahy.Tifrunner.gnm1.ann1.VNL4SU	-1.0101	0.0267671	Down
arahy.Tifrunner.gnm1.ann1.0880BE	1.64695	0.0222636	Up
arahy.Tifrunner.gnm1.ann1.ZNL5N1	-1.01644	0.00306851	Down
arahy.Tifrunner.gnm1.ann1.QUP41J	-2.33963	3.62085e-07	Down
arahy.Tifrunner.gnm1.ann1.WZ1AKR	1.08193	0.00612928	Up
novel.31817	2.13267	0.0160581	Up
arahy.Tifrunner.gnm1.ann1.Z6J7KP	3.1624	0.0222658	Up
arahy.Tifrunner.gnm1.ann1.R5QLIS	-1.08476	0.00734048	Down
arahy.Tifrunner.gnm1.ann1.JD0INC	-1.72705	0.000916037	Down
arahy.Tifrunner.gnm1.ann1.C8TN8W	1.60072	0.00511224	Up
arahy.Tifrunner.gnm1.ann1.E0Q1QR	-1.34271	0.00728389	Down
arahy.Tifrunner.gnm1.ann1.63EJDF	-1.01917	0.0373047	Down
arahy.Tifrunner.gnm1.ann1.CQR7QS	-4.27435	0.000823437	Down
novel.3511	1.04442	0.0490639	Up
arahy.Tifrunner.gnm1.ann1.7JJ660	1.28371	0.00992542	Up
arahy.Tifrunner.gnm1.ann1.677K9W	-5.93409	2.42664e-07	Down
arahy.Tifrunner.gnm1.ann1.PAX1AS	1.49497	0.00798308	Up
arahy.Tifrunner.gnm1.ann1.PHK9QW	-4.19674	4.28146e-10	Down
arahy.Tifrunner.gnm1.ann1.B8KV7F	-1.53158	1.68011e-05	Down
arahy.Tifrunner.gnm1.ann1.FMUQ9I	-2.06493	0.00248563	Down
arahy.Tifrunner.gnm1.ann1.88B2ED	-1.2233	0.00781362	Down
arahy.Tifrunner.gnm1.ann1.D5KZZN	2.54323	2.13723e-06	Up
arahy.Tifrunner.gnm1.ann1.409VMA	3.18998	4.69561e-05	Up
arahy.Tifrunner.gnm1.ann1.MH4CM1	1.43631	0.0441622	Up
arahy.Tifrunner.gnm1.ann1.6AY1PL	1.1179	0.00203811	Up
arahy.Tifrunner.gnm1.ann1.1EJ7KK	-1.8021	0.000655524	Down
arahy.Tifrunner.gnm1.ann1.PQNB6A	4.90593	4.08826e-05	Up
arahy.Tifrunner.gnm1.ann1.N8XZDR	-1.6161	0.0111698	Down
arahy.Tifrunner.gnm1.ann1.CWTI60	2.1141	0.00440178	Up
arahy.Tifrunner.gnm1.ann1.K5YE58	-3.08545	1.19981e-06	Down
arahy.Tifrunner.gnm1.ann1.XMC2AU	-1.3119	0.00193934	Down
novel.29569	-2.16517	6.09272e-13	Down
arahy.Tifrunner.gnm1.ann1.46XP1L	-1.75267	1.51964e-05	Down
arahy.Tifrunner.gnm1.ann1.X4GZC6	-2.1861	2.69005e-08	Down
arahy.Tifrunner.gnm1.ann1.SAV5EM	-1.59486	0.00889114	Down
arahy.Tifrunner.gnm1.ann1.KD0YSM	-2.74489	0.00321442	Down
arahy.Tifrunner.gnm1.ann1.X0JMED	1.64925	0.00465974	Up
arahy.Tifrunner.gnm1.ann1.YSDC3Q	-3.6319	2.05325e-05	Down
novel.10659	-3.72075	3.75844e-05	Down
arahy.Tifrunner.gnm1.ann1.H92112	-2.01137	0.00188475	Down
arahy.Tifrunner.gnm1.ann1.M5LIDL	-2.8182	0.000293881	Down
novel.10663	1.04068	0.00253812	Up
arahy.Tifrunner.gnm1.ann1.CYLD0E	3.20722	3.38132e-06	Up
novel.25315	1.2223	0.0153661	Up
arahy.Tifrunner.gnm1.ann1.7K3ENV	-3.19927	1.45892e-05	Down
arahy.Tifrunner.gnm1.ann1.FP407S	-5.89418	0.000374898	Down
arahy.Tifrunner.gnm1.ann1.A2XUUV	-2.79538	7.17931e-13	Down
arahy.Tifrunner.gnm1.ann1.Y9ML1K	-5.52599	0.00851565	Down
arahy.Tifrunner.gnm1.ann1.J7N80D	1.32247	0.0159375	Up
arahy.Tifrunner.gnm1.ann1.N7392N	-6.06754	7.02241e-10	Down
arahy.Tifrunner.gnm1.ann1.C2ZJE6	-8.35068	2.36165e-08	Down
arahy.Tifrunner.gnm1.ann1.D3WR7Y	-4.27079	1.98399e-26	Down
arahy.Tifrunner.gnm1.ann1.ZPM9RR	-1.97683	2.11194e-08	Down
arahy.Tifrunner.gnm1.ann1.4JD467	1.59684	0.00127093	Up
arahy.Tifrunner.gnm1.ann1.YSEA5L	-4.31075	3.73793e-11	Down
arahy.Tifrunner.gnm1.ann1.6AG026	-1.26014	0.00156937	Down
arahy.Tifrunner.gnm1.ann1.67HPDN	2.51124	0.00514114	Up
arahy.Tifrunner.gnm1.ann1.Q5HR98	-2.63053	0.0185366	Down
arahy.Tifrunner.gnm1.ann1.8D4CC7	3.57881	3.56014e-05	Up
novel.1892	1.10445	0.00223955	Up
arahy.Tifrunner.gnm1.ann1.QKV9FM	-1.57797	0.0255371	Down
arahy.Tifrunner.gnm1.ann1.HKBA6R	9.37207	4.85136e-10	Up
novel.45949	-5.37822	0.0287756	Down
arahy.Tifrunner.gnm1.ann1.4EM5HU	-2.20068	4.53042e-09	Down
arahy.Tifrunner.gnm1.ann1.V5XFCT	-4.59167	1.28909e-07	Down
arahy.Tifrunner.gnm1.ann1.0ZB9Y5	2.81442	0.0441177	Up
arahy.Tifrunner.gnm1.ann1.L7XJR1	-1.14809	0.000161143	Down
arahy.Tifrunner.gnm1.ann1.SV1F8B	-2.45718	0.000286156	Down
arahy.Tifrunner.gnm1.ann1.TFBQ7Q	1.26544	4.46012e-05	Up
arahy.Tifrunner.gnm1.ann1.25DMGV	2.09355	8.00598e-07	Up
arahy.Tifrunner.gnm1.ann1.EBVI20	-2.74858	0.000612399	Down
arahy.Tifrunner.gnm1.ann1.PU063R	-3.53804	1.34258e-08	Down
arahy.Tifrunner.gnm1.ann1.6VZ2KG	-1.48164	7.16626e-12	Down
arahy.Tifrunner.gnm1.ann1.YPGZ9D	-5.18675	4.90514e-05	Down
arahy.Tifrunner.gnm1.ann1.HYFE9H	1.015	0.00225008	Up
arahy.Tifrunner.gnm1.ann1.YX3IJQ	1.4769	4.73116e-06	Up
arahy.Tifrunner.gnm1.ann1.T7TBNX	-1.57793	0.0446459	Down
arahy.Tifrunner.gnm1.ann1.GMM291	-1.38418	0.00286697	Down
arahy.Tifrunner.gnm1.ann1.W0PAIX	-2.66441	0.00610752	Down
arahy.Tifrunner.gnm1.ann1.40M9N2	-1.05336	0.000158059	Down
arahy.Tifrunner.gnm1.ann1.42CZAS	5.24111	4.74979e-11	Up
arahy.Tifrunner.gnm1.ann1.ELW4ST	3.21189	1.63676e-14	Up
novel.7888	2.17692	0.00991837	Up
arahy.Tifrunner.gnm1.ann1.DU2BQF	1.76476	8.80866e-08	Up
arahy.Tifrunner.gnm1.ann1.2AJ2PQ	-6.53143	7.99028e-36	Down
arahy.Tifrunner.gnm1.ann1.FURL1J	2.6069	0.00533906	Up
arahy.Tifrunner.gnm1.ann1.48RFXK	-5.01318	8.56828e-05	Down
arahy.Tifrunner.gnm1.ann1.HE9KP0	6.1077	1.10079e-14	Up
arahy.Tifrunner.gnm1.ann1.A4LE7P	-1.10316	0.0440096	Down
arahy.Tifrunner.gnm1.ann1.T15HZA	2.80406	0.029437	Up
arahy.Tifrunner.gnm1.ann1.I3F13H	-3.42082	9.08272e-12	Down
novel.1634	1.05845	0.00715351	Up
arahy.Tifrunner.gnm1.ann1.UBHF2S	-6.0845	1.11856e-05	Down
arahy.Tifrunner.gnm1.ann1.H6GQLR	5.79614	0.00100214	Up
novel.45990	2.29682	0.00274496	Up
arahy.Tifrunner.gnm1.ann1.AC1ID1	-1.73081	2.07994e-11	Down
arahy.Tifrunner.gnm1.ann1.GIB83P	1.21454	0.000104882	Up
novel.44747	-1.7061	0.00405056	Down
arahy.Tifrunner.gnm1.ann1.F6GGDR	-3.84463	2.3786e-05	Down
arahy.Tifrunner.gnm1.ann1.JUDK08	2.39513	0.00211065	Up
arahy.Tifrunner.gnm1.ann1.8J1A4Z	-2.37017	4.85576e-05	Down
novel.16689	-6.9145	1.66064e-05	Down
arahy.Tifrunner.gnm1.ann1.RL3IDB	-8.15826	3.90447e-09	Down
arahy.Tifrunner.gnm1.ann1.NQ88PQ	-3.38456	6.42367e-11	Down
novel.4757	-3.51514	0.00845016	Down
arahy.Tifrunner.gnm1.ann1.AD6V86	-2.9111	0.0385403	Down
arahy.Tifrunner.gnm1.ann1.V1IQ3S	2.21747	0.0129386	Up
arahy.Tifrunner.gnm1.ann1.10ECP5	1.18996	0.00213629	Up
arahy.Tifrunner.gnm1.ann1.DC2VU6	1.41289	1.4957e-05	Up
novel.37414	1.81624	7.6363e-07	Up
arahy.Tifrunner.gnm1.ann1.CPL9KJ	-1.25598	0.0299187	Down
arahy.Tifrunner.gnm1.ann1.JW8PS1	1.16466	0.00554929	Up
arahy.Tifrunner.gnm1.ann1.S6MTJ1	2.84375	1.32996e-10	Up
arahy.Tifrunner.gnm1.ann1.W3TTRY	2.70766	3.97152e-05	Up
arahy.Tifrunner.gnm1.ann1.71VUPL	-1.49486	1.05731e-06	Down
arahy.Tifrunner.gnm1.ann1.VUIC9N	1.10906	0.0271555	Up
novel.18794	1.71596	0.00405303	Up
arahy.Tifrunner.gnm1.ann1.XMS8ZM	-3.50631	1.16816e-06	Down
arahy.Tifrunner.gnm1.ann1.G9MQRS	-2.29454	1.13989e-05	Down
arahy.Tifrunner.gnm1.ann1.NEY80F	-6.17029	7.85959e-05	Down
arahy.Tifrunner.gnm1.ann1.HN6722	3.91691	4.30949e-09	Up
arahy.Tifrunner.gnm1.ann1.V70TJV	-4.69105	5.03411e-07	Down
arahy.Tifrunner.gnm1.ann1.6GZ8LR	2.65742	1.84373e-11	Up
arahy.Tifrunner.gnm1.ann1.LD1295	-4.00908	0.00188665	Down
arahy.Tifrunner.gnm1.ann1.2DX304	1.2853	0.00491561	Up
arahy.Tifrunner.gnm1.ann1.N2JTHJ	-1.74268	4.02652e-10	Down
arahy.Tifrunner.gnm1.ann1.CJP1WL	-2.6637	1.38921e-10	Down
novel.2761	3.20576	9.16343e-06	Up
arahy.Tifrunner.gnm1.ann1.U80PFY	-2.27144	1.36207e-05	Down
arahy.Tifrunner.gnm1.ann1.I0VWWF	1.38757	0.0379593	Up
arahy.Tifrunner.gnm1.ann1.C0RZQR	-3.78831	0.000650425	Down
arahy.Tifrunner.gnm1.ann1.EXE5KN	1.492	3.31191e-06	Up
novel.9091	3.8473	0.00523097	Up
arahy.Tifrunner.gnm1.ann1.G5ZJAX	2.6608	0.000231703	Up
arahy.Tifrunner.gnm1.ann1.V27PH4	1.35339	0.000414622	Up
arahy.Tifrunner.gnm1.ann1.8B5KZC	-3.17028	7.82531e-07	Down
novel.3146	-5.96183	0.000853244	Down
arahy.Tifrunner.gnm1.ann1.UA577I	2.20899	1.33582e-06	Up
arahy.Tifrunner.gnm1.ann1.J5XN66	-4.32166	3.82828e-15	Down
arahy.Tifrunner.gnm1.ann1.5IVH5E	-1.92016	5.34492e-11	Down
arahy.Tifrunner.gnm1.ann1.Q2KLD3	4.30632	1.20158e-21	Up
arahy.Tifrunner.gnm1.ann1.20DV7G	-4.28513	1.00204e-16	Down
arahy.Tifrunner.gnm1.ann1.MZ5XB8	-1.99494	1.08658e-09	Down
arahy.Tifrunner.gnm1.ann1.TW3GR2	-2.88165	1.02566e-05	Down
novel.34273	-3.02507	7.26628e-06	Down
arahy.Tifrunner.gnm1.ann1.J270P7	-1.03872	0.0191495	Down
arahy.Tifrunner.gnm1.ann1.Z9YLBS	-1.16573	0.00238181	Down
arahy.Tifrunner.gnm1.ann1.46MDAV	1.01779	0.0124037	Up
novel.17420	1.84816	0.00149645	Up
arahy.Tifrunner.gnm1.ann1.B1QGUN	-5.63097	9.08558e-18	Down
novel.8224	1.90309	0.00939904	Up
arahy.Tifrunner.gnm1.ann1.KZXB3X	2.15573	0.0102957	Up
arahy.Tifrunner.gnm1.ann1.MDNW8J	1.94721	0.000152025	Up
arahy.Tifrunner.gnm1.ann1.U5T9YL	-3.77604	6.12022e-06	Down
arahy.Tifrunner.gnm1.ann1.QGW2TM	-1.78096	0.000236359	Down
arahy.Tifrunner.gnm1.ann1.F5Q2PM	7.81644	2.6119e-07	Up
novel.32898	2.40846	1.19325e-09	Up
novel.13019	1.0012	0.040039	Up
arahy.Tifrunner.gnm1.ann1.1F1BFK	1.09811	0.0102354	Up
arahy.Tifrunner.gnm1.ann1.AVLK1T	1.14868	0.032069	Up
arahy.Tifrunner.gnm1.ann1.F3LGCQ	-1.12037	8.28136e-05	Down
arahy.Tifrunner.gnm1.ann1.4I93G7	1.54821	1.0068e-13	Up
arahy.Tifrunner.gnm1.ann1.Y4FDPH	-5.67503	0.0142824	Down
arahy.Tifrunner.gnm1.ann1.YU5GZ6	1.458	3.61698e-06	Up
arahy.Tifrunner.gnm1.ann1.3C70LE	5.97518	1.25908e-20	Up
arahy.Tifrunner.gnm1.ann1.X1IMZB	-2.45235	8.70834e-22	Down
arahy.Tifrunner.gnm1.ann1.BXRJ0F	1.50929	0.000163602	Up
novel.29837	1.0965	0.0178811	Up
arahy.Tifrunner.gnm1.ann1.L7STD2	-4.90228	0.00193617	Down
arahy.Tifrunner.gnm1.ann1.18NJDF	-2.98359	1.69399e-07	Down
arahy.Tifrunner.gnm1.ann1.J1VRTE	4.93864	0.00162973	Up
arahy.Tifrunner.gnm1.ann1.VW78JA	1.28172	0.0153703	Up
arahy.Tifrunner.gnm1.ann1.W0FE3Y	4.86983	0.00116126	Up
arahy.Tifrunner.gnm1.ann1.CMJ8L0	-1.3777	0.00303401	Down
arahy.Tifrunner.gnm1.ann1.RW24XF	-1.46244	1.63903e-07	Down
arahy.Tifrunner.gnm1.ann1.LG3T8V	2.18366	0.000267834	Up
arahy.Tifrunner.gnm1.ann1.3VMA9Y	1.43919	0.0111754	Up
arahy.Tifrunner.gnm1.ann1.6K80GF	4.40165	1.11521e-14	Up
arahy.Tifrunner.gnm1.ann1.IMZD91	-2.24762	0.000179902	Down
arahy.Tifrunner.gnm1.ann1.GZ3C1E	2.4043	0.0078558	Up
arahy.Tifrunner.gnm1.ann1.WTJ0L8	3.83649	1.78283e-05	Up
arahy.Tifrunner.gnm1.ann1.XSBG43	1.23534	0.00420879	Up
arahy.Tifrunner.gnm1.ann1.KU7HBQ	-3.38577	0.000707924	Down
arahy.Tifrunner.gnm1.ann1.3PZ9PI	2.05869	0.000183566	Up
arahy.Tifrunner.gnm1.ann1.GVWN9Y	-1.40172	0.000925547	Down
arahy.Tifrunner.gnm1.ann1.A56JHD	-5.09763	0.000549168	Down
arahy.Tifrunner.gnm1.ann1.NH8KX3	-4.79127	9.80062e-06	Down
arahy.Tifrunner.gnm1.ann1.M9HC5A	-1.65631	7.43342e-06	Down
arahy.Tifrunner.gnm1.ann1.WMY7WD	1.84332	0.00154215	Up
arahy.Tifrunner.gnm1.ann1.V96LGR	-2.35415	8.3048e-05	Down
arahy.Tifrunner.gnm1.ann1.VJ59XU	1.61	0.02944	Up
arahy.Tifrunner.gnm1.ann1.JU87H7	1.25506	4.72309e-06	Up
arahy.Tifrunner.gnm1.ann1.BX3WDU	-2.38182	1.62343e-06	Down
arahy.Tifrunner.gnm1.ann1.LD8LM0	-3.2956	1.8704e-08	Down
arahy.Tifrunner.gnm1.ann1.QC0LUE	2.31073	6.95184e-06	Up
arahy.Tifrunner.gnm1.ann1.EPH7QX	-3.94267	0.00259899	Down
arahy.Tifrunner.gnm1.ann1.8D5AXR	1.83113	2.4547e-06	Up
arahy.Tifrunner.gnm1.ann1.82DJJY	-2.13383	0.00199784	Down
arahy.Tifrunner.gnm1.ann1.482M5A	2.8468	3.13738e-06	Up
arahy.Tifrunner.gnm1.ann1.SZPL62	3.29782	3.50964e-26	Up
arahy.Tifrunner.gnm1.ann1.80L4ZA	1.69417	1.74878e-05	Up
arahy.Tifrunner.gnm1.ann1.E4N5F8	1.25491	0.0300308	Up
arahy.Tifrunner.gnm1.ann1.2517Z7	-1.32911	0.0408574	Down
arahy.Tifrunner.gnm1.ann1.093PIN	-6.21864	0.000576476	Down
arahy.Tifrunner.gnm1.ann1.M187UJ	-2.90447	1.89778e-05	Down
arahy.Tifrunner.gnm1.ann1.U9EWE2	4.97908	1.98425e-37	Up
arahy.Tifrunner.gnm1.ann1.YG55AK	-1.37133	0.000224641	Down
arahy.Tifrunner.gnm1.ann1.7D624Q	-1.05025	0.0455807	Down
novel.4154	5.48077	0.00734726	Up
novel.10699	6.65338	0.00131494	Up
arahy.Tifrunner.gnm1.ann1.TCI6JY	-5.26399	0.000322688	Down
arahy.Tifrunner.gnm1.ann1.RGK4QC	6.97456	0.000136962	Up
arahy.Tifrunner.gnm1.ann1.CHB81T	-2.69401	1.29894e-16	Down
arahy.Tifrunner.gnm1.ann1.JLE0C4	-2.43815	0.0126226	Down
arahy.Tifrunner.gnm1.ann1.9MX0BI	-1.84561	0.0069345	Down
arahy.Tifrunner.gnm1.ann1.SY561U	3.60149	0.000149838	Up
arahy.Tifrunner.gnm1.ann1.FSAY7I	-2.87123	2.68449e-06	Down
arahy.Tifrunner.gnm1.ann1.31BYXQ	-1.05954	0.0435727	Down
novel.20954	5.66535	0.0468729	Up
arahy.Tifrunner.gnm1.ann1.HCJ3IA	-2.3415	7.50312e-09	Down
arahy.Tifrunner.gnm1.ann1.PP06PB	-5.02314	0.0330224	Down
arahy.Tifrunner.gnm1.ann1.3RGS9M	-2.38119	1.2413e-05	Down
arahy.Tifrunner.gnm1.ann1.WU2DYS	-2.78626	0.0375712	Down
arahy.Tifrunner.gnm1.ann1.H272JM	1.56926	0.00133159	Up
arahy.Tifrunner.gnm1.ann1.CZJR4D	-1.00042	0.0344391	Down
arahy.Tifrunner.gnm1.ann1.QUL4C1	-2.12421	3.04454e-05	Down
arahy.Tifrunner.gnm1.ann1.V67U6Z	-5.09065	3.53438e-07	Down
arahy.Tifrunner.gnm1.ann1.DWB64P	-1.498	3.84478e-07	Down
arahy.Tifrunner.gnm1.ann1.8W9CKH	1.08129	0.000366274	Up
novel.26226	-2.23202	0.0254624	Down
arahy.Tifrunner.gnm1.ann1.BYL898	-2.4076	4.60464e-05	Down
arahy.Tifrunner.gnm1.ann1.TIF1LK	3.46522	2.63925e-15	Up
arahy.Tifrunner.gnm1.ann1.IMCH57	1.46591	0.00117269	Up
arahy.Tifrunner.gnm1.ann1.A9G6ZW	4.46897	7.71989e-15	Up
arahy.Tifrunner.gnm1.ann1.6I3KXF	1.47283	1.96926e-06	Up
arahy.Tifrunner.gnm1.ann1.I7A6WZ	-6.51076	0.000425822	Down
arahy.Tifrunner.gnm1.ann1.18BE0U	-1.31066	0.0476178	Down
arahy.Tifrunner.gnm1.ann1.G24X58	5.53463	0.0154407	Up
arahy.Tifrunner.gnm1.ann1.CZ32YF	-1.6193	0.000639122	Down
arahy.Tifrunner.gnm1.ann1.CW6LLE	-2.19141	1.24394e-06	Down
arahy.Tifrunner.gnm1.ann1.GS5NL2	-1.17604	0.0476552	Down
arahy.Tifrunner.gnm1.ann1.3AX6CG	2.37908	8.29085e-06	Up
arahy.Tifrunner.gnm1.ann1.W5GG00	1.61059	0.000372989	Up
arahy.Tifrunner.gnm1.ann1.71ALCZ	-1.05954	0.00303686	Down
arahy.Tifrunner.gnm1.ann1.KDY275	-1.58351	0.0421295	Down
arahy.Tifrunner.gnm1.ann1.493FII	-2.50161	5.78709e-13	Down
arahy.Tifrunner.gnm1.ann1.J8BQFV	3.95246	4.60334e-27	Up
arahy.Tifrunner.gnm1.ann1.GG1KFP	-2.10417	0.000109843	Down
arahy.Tifrunner.gnm1.ann1.RBM7H9	4.30709	0.00806919	Up
arahy.Tifrunner.gnm1.ann1.0IPW5R	1.27204	0.00872801	Up
arahy.Tifrunner.gnm1.ann1.2F9JPV	2.28292	0.0185198	Up
arahy.Tifrunner.gnm1.ann1.4ZIH53	-4.5553	1.73753e-19	Down
arahy.Tifrunner.gnm1.ann1.J5PUD3	1.85449	1.43873e-07	Up
arahy.Tifrunner.gnm1.ann1.Z77BB1	-2.27358	0.0337585	Down
arahy.Tifrunner.gnm1.ann1.P4L5B1	1.3509	5.69682e-05	Up
arahy.Tifrunner.gnm1.ann1.79XMYU	-2.21821	0.0208064	Down
arahy.Tifrunner.gnm1.ann1.CRD7SK	1.27471	0.000272262	Up
arahy.Tifrunner.gnm1.ann1.3PXT9K	-1.32705	9.85924e-05	Down
arahy.Tifrunner.gnm1.ann1.V235UK	6.99356	2.57358e-05	Up
arahy.Tifrunner.gnm1.ann1.61109J	-2.4997	0.0492899	Down
arahy.Tifrunner.gnm1.ann1.FC6AAX	1.05685	0.0218208	Up
novel.5288	-1.01609	0.0115944	Down
novel.29024	1.01598	0.034596	Up
arahy.Tifrunner.gnm1.ann1.V07LAM	-2.52556	3.22863e-09	Down
arahy.Tifrunner.gnm1.ann1.NFZ2HX	-1.55214	0.00253984	Down
novel.47227	6.51949	0.00119795	Up
arahy.Tifrunner.gnm1.ann1.T8C5SK	-6.49154	0.000329494	Down
arahy.Tifrunner.gnm1.ann1.03VIYN	1.18214	0.00237754	Up
arahy.Tifrunner.gnm1.ann1.QC7R0Y	-3.98037	2.33119e-06	Down
arahy.Tifrunner.gnm1.ann1.M25YX6	-4.57265	0.0461129	Down
arahy.Tifrunner.gnm1.ann1.8F004F	2.75028	1.32484e-08	Up
arahy.Tifrunner.gnm1.ann1.IP6Y6A	-1.58951	0.00424293	Down
arahy.Tifrunner.gnm1.ann1.B3E7YS	-2.19376	7.54257e-05	Down
arahy.Tifrunner.gnm1.ann1.5RRQ1I	1.92821	9.87445e-05	Up
arahy.Tifrunner.gnm1.ann1.FS7ZHJ	-2.5186	1.01522e-13	Down
novel.9649	1.85102	0.000676226	Up
arahy.Tifrunner.gnm1.ann1.GLQ2UZ	-2.60762	9.05767e-10	Down
arahy.Tifrunner.gnm1.ann1.9YG71W	-2.43287	7.08563e-18	Down
arahy.Tifrunner.gnm1.ann1.3XU7EE	-6.48207	0.000425705	Down
arahy.Tifrunner.gnm1.ann1.BVC6L3	2.09957	0.0112621	Up
arahy.Tifrunner.gnm1.ann1.C6RKPL	-7.11732	8.66235e-06	Down
arahy.Tifrunner.gnm1.ann1.IY3TI3	-2.57594	0.00306796	Down
arahy.Tifrunner.gnm1.ann1.64GN3C	-3.19009	0.000588941	Down
arahy.Tifrunner.gnm1.ann1.RH27P0	-1.56951	0.00119362	Down
novel.32061	4.30286	0.0155242	Up
[truncated: 12,884 more rows]

## Sheet: Table S6
Table S6: Distribution of compartment A and B on each chromosome in Root and Nodule genomes
Chromosome	Root			Nodule
	A-compartment(Mb)	B-compartment(Mb)		A-compartment(Mb)	B-compartment(Mb)
Chr1	42.2	70.2209		44.3	68.1209
Chr2	46.8	53.9		46	54.7
Chr3	86.1	57.4		90	53.5
Chr4	58	67.7		59.7	66.4
Chr5	49.8	59.5303		50.1	59.5303
Chr6	49.5	63.5		52	61
Chr7	36.6	43.5		36.1	44
Chr8	33	18.897		33.4	18.497
Chr9	49.2	71.0197		50.4	69.9197
Chr10	59.1882	57.9		57.6882	59.4
Chr11	69.4993	79.8		71.6993	77.6
Chr12	54.4	63.6		55.2	62.9
Chr13	59.9	86.5		70.8	75.6
Chr14	53	79.6		60	72.3
Chr15	73.4797	81.1		71.1797	83.4
Chr16	74.3	78		69.5	82.8
Chr17	65.8224	69.1		64.1224	70.7
Chr18	63.3	70.7501		65	69.0501
Chr19	64.8258	93.6		69.1	89.3258
Chr20	69.5803	74.4		69.7803	74.2

## Sheet: Table S7
Table S7: Genome-wide distribution of TAD on 20 chromosomes of peanut genome
Chromosome	Root	Nodule
Chr01	272	255
Chr02	255	238
Chr03	331	313
Chr04	295	313
Chr05	293	288
Chr06	261	278
Chr07	196	189
Chr08	141	131
Chr09	274	266
Chr10	310	271
Chr11	343	339
Chr12	260	296
Chr13	332	308
Chr14	278	291
Chr15	380	382
Chr16	349	373
Chr17	310	313
Chr18	328	334
Chr19	363	396
Chr20	312	331

## Sheet: Table S8
Table S8-1. Open chromatin regions in Root						Table S8-2. Open chromatin regions in Nodule
Chromosome	Start position	End position	OCR summit	OCR type		Chromosome	Start position	End position	OCR summit	OCR type
arahy.Tifrunner.gnm1.scaffold_21	17127	17277	17137	dOCR		arahy.Tifrunner.gnm1.scaffold_21	220927	221558	221238	dOCR
arahy.Tifrunner.gnm1.scaffold_21	29599	29993	29853	dOCR		arahy.Tifrunner.gnm1.scaffold_21	320855	321128	321015	dOCR
arahy.Tifrunner.gnm1.scaffold_21	31702	31859	31721	dOCR		arahy.Tifrunner.gnm1.scaffold_21	383836	383996	383938	dOCR
arahy.Tifrunner.gnm1.scaffold_21	34080	34338	34197	dOCR		arahy.Tifrunner.gnm1.scaffold_21	595180	595732	595306	dOCR
arahy.Tifrunner.gnm1.scaffold_21	48974	49252	49113	dOCR		arahy.Tifrunner.gnm1.scaffold_21	607209	607574	607353	dOCR
arahy.Tifrunner.gnm1.scaffold_21	50661	50812	50798	dOCR		arahy.Tifrunner.gnm1.scaffold_21	610389	610724	610526	dOCR
arahy.Tifrunner.gnm1.scaffold_21	51285	51435	51294	dOCR		arahy.Tifrunner.gnm1.scaffold_21	617366	617660	617553	dOCR
arahy.Tifrunner.gnm1.scaffold_21	53845	54227	54087	dOCR		arahy.Tifrunner.gnm1.scaffold_21	633165	633381	633246	dOCR
arahy.Tifrunner.gnm1.scaffold_21	54648	54853	54830	dOCR		arahy.Tifrunner.gnm1.scaffold_21	643189	643678	643396	dOCR
arahy.Tifrunner.gnm1.scaffold_21	80144	80301	80268	dOCR		arahy.Tifrunner.gnm1.scaffold_21	648603	648952	648743	dOCR
arahy.Tifrunner.gnm1.scaffold_21	80447	80922	80576	dOCR		arahy.Tifrunner.gnm1.scaffold_21	649242	649485	649345	dOCR
arahy.Tifrunner.gnm1.scaffold_21	86326	86647	86521	dOCR		arahy.Tifrunner.gnm1.scaffold_21	652590	652872	652810	dOCR
arahy.Tifrunner.gnm1.scaffold_21	152915	153242	153105	dOCR		arahy.Tifrunner.gnm1.scaffold_21	653868	654148	653998	dOCR
arahy.Tifrunner.gnm1.scaffold_21	156904	157120	157050	dOCR		arahy.Tifrunner.gnm1.scaffold_21	658254	658562	658402	dOCR
arahy.Tifrunner.gnm1.scaffold_21	157956	158312	158054	dOCR		arahy.Tifrunner.gnm1.scaffold_21	678522	678761	678626	dOCR
arahy.Tifrunner.gnm1.scaffold_21	162499	162649	162505	dOCR		arahy.Tifrunner.gnm1.scaffold_21	694046	694215	694083	dOCR
arahy.Tifrunner.gnm1.scaffold_21	176788	177151	176911	dOCR		arahy.Tifrunner.gnm1.scaffold_21	697218	697368	697334	dOCR
arahy.Tifrunner.gnm1.scaffold_21	177520	177747	177634	dOCR		arahy.Tifrunner.gnm1.scaffold_21	697915	698160	698109	dOCR
arahy.Tifrunner.gnm1.scaffold_21	178304	178592	178443	dOCR		arahy.Tifrunner.gnm1.scaffold_21	707418	707686	707628	dOCR
arahy.Tifrunner.gnm1.scaffold_21	220940	221491	221238	dOCR		arahy.Tifrunner.gnm1.scaffold_21	712794	713038	712891	dOCR
arahy.Tifrunner.gnm1.scaffold_21	222010	222199	222104	dOCR		arahy.Tifrunner.gnm1.scaffold_21	720755	720911	720767	dOCR
arahy.Tifrunner.gnm1.scaffold_21	230159	230853	230405	dOCR		arahy.Tifrunner.gnm1.scaffold_21	865565	865715	865602	dOCR
arahy.Tifrunner.gnm1.scaffold_21	233188	233530	233323	dOCR		arahy.Tifrunner.gnm1.scaffold_21	959324	959489	959409	dOCR
arahy.Tifrunner.gnm1.scaffold_21	234761	235215	235084	dOCR		arahy.Tifrunner.gnm1.scaffold_21	974059	974403	974266	dOCR
arahy.Tifrunner.gnm1.scaffold_21	242200	242359	242219	dOCR		arahy.Tifrunner.gnm1.scaffold_21	1032478	1032804	1032583	dOCR
arahy.Tifrunner.gnm1.scaffold_21	248481	248638	248521	dOCR		arahy.Tifrunner.gnm1.scaffold_21	1075895	1076105	1076029	dOCR
arahy.Tifrunner.gnm1.scaffold_21	249110	249500	249433	dOCR		arahy.Tifrunner.gnm1.scaffold_21	1077853	1078003	1077881	dOCR
arahy.Tifrunner.gnm1.scaffold_21	250024	250179	250037	dOCR		arahy.Tifrunner.gnm1.scaffold_21	1105966	1106125	1106033	dOCR
arahy.Tifrunner.gnm1.scaffold_21	250963	251313	251100	dOCR		arahy.Tifrunner.gnm1.scaffold_21	1198515	1198686	1198558	dOCR
arahy.Tifrunner.gnm1.scaffold_21	252012	252267	252129	dOCR		arahy.Tifrunner.gnm1.scaffold_21	1198847	1200572	1199280	dOCR
arahy.Tifrunner.gnm1.scaffold_21	252801	252970	252836	dOCR		arahy.Tifrunner.gnm1.scaffold_21	1200655	1200963	1200890	dOCR
arahy.Tifrunner.gnm1.scaffold_21	253418	253701	253497	dOCR		arahy.Tifrunner.gnm1.scaffold_21	1206508	1206774	1206656	dOCR
arahy.Tifrunner.gnm1.scaffold_21	264832	265096	264988	dOCR		arahy.Tifrunner.gnm1.scaffold_21	1262661	1262820	1262681	dOCR
arahy.Tifrunner.gnm1.scaffold_21	265942	266162	266078	dOCR		arahy.Tifrunner.gnm1.scaffold_21	1264541	1264875	1264743	dOCR
arahy.Tifrunner.gnm1.scaffold_21	272418	272871	272522	dOCR		arahy.Tifrunner.gnm1.scaffold_21	1269713	1269928	1269814	dOCR
arahy.Tifrunner.gnm1.scaffold_21	279161	279467	279436	dOCR		arahy.Tifrunner.gnm1.scaffold_21	1272770	1273035	1272889	dOCR
arahy.Tifrunner.gnm1.scaffold_21	283229	283449	283250	dOCR		arahy.Tifrunner.gnm1.scaffold_21	1275331	1275526	1275402	dOCR
arahy.Tifrunner.gnm1.scaffold_21	286219	286369	286235	dOCR		arahy.Tifrunner.gnm1.scaffold_21	1278985	1279453	1279239	dOCR
arahy.Tifrunner.gnm1.scaffold_21	286771	286921	286807	dOCR		arahy.Tifrunner.gnm1.scaffold_21	1290601	1291003	1290821	dOCR
arahy.Tifrunner.gnm1.scaffold_21	320819	321147	320957	dOCR		arahy.Tifrunner.gnm1.scaffold_21	1291347	1291626	1291480	dOCR
arahy.Tifrunner.gnm1.scaffold_21	344913	345419	345240	dOCR		arahy.Tifrunner.gnm1.scaffold_21	1291899	1292128	1291985	dOCR
arahy.Tifrunner.gnm1.scaffold_21	346133	346460	346152	dOCR		arahy.Tifrunner.gnm1.scaffold_21	1296308	1296540	1296309	dOCR
arahy.Tifrunner.gnm1.scaffold_21	346902	347052	346947	dOCR		arahy.Tifrunner.gnm1.scaffold_21	1308398	1308677	1308608	dOCR
arahy.Tifrunner.gnm1.scaffold_21	362336	362681	362376	dOCR		arahy.Tifrunner.gnm1.scaffold_21	1317238	1317388	1317328	dOCR
arahy.Tifrunner.gnm1.scaffold_21	375715	376053	375925	dOCR		arahy.Tifrunner.gnm1.scaffold_21	1319094	1319244	1319114	dOCR
arahy.Tifrunner.gnm1.scaffold_21	377339	377592	377576	dOCR		arahy.Tifrunner.gnm1.scaffold_21	1319416	1319879	1319734	dOCR
arahy.Tifrunner.gnm1.scaffold_21	382316	382697	382459	dOCR		arahy.Tifrunner.gnm1.scaffold_21	1320656	1320808	1320739	dOCR
arahy.Tifrunner.gnm1.scaffold_21	383654	384190	383859	dOCR		arahy.Tifrunner.gnm1.scaffold_21	1321175	1321441	1321291	dOCR
arahy.Tifrunner.gnm1.scaffold_21	413320	413493	413392	dOCR		arahy.Tifrunner.gnm1.scaffold_21	1321584	1321943	1321639	dOCR
arahy.Tifrunner.gnm1.scaffold_21	440559	440757	440693	dOCR		arahy.Tifrunner.gnm1.scaffold_21	1322209	1322680	1322543	dOCR
arahy.Tifrunner.gnm1.scaffold_21	451053	451469	451195	dOCR		arahy.Tifrunner.gnm1.scaffold_21	1435201	1435531	1435313	dOCR
arahy.Tifrunner.gnm1.scaffold_21	456830	457222	456907	dOCR		arahy.Tifrunner.gnm1.scaffold_21	1436602	1436752	1436728	dOCR
arahy.Tifrunner.gnm1.scaffold_21	496141	496479	496242	dOCR		arahy.Tifrunner.gnm1.scaffold_21	1440388	1440645	1440466	dOCR
arahy.Tifrunner.gnm1.scaffold_21	582516	582795	582728	dOCR		arahy.Tifrunner.gnm1.scaffold_21	1442125	1442359	1442212	dOCR
arahy.Tifrunner.gnm1.scaffold_21	584177	584395	584278	dOCR		arahy.Tifrunner.gnm1.scaffold_21	1444396	1444709	1444578	dOCR
arahy.Tifrunner.gnm1.scaffold_21	586313	586604	586348	dOCR		arahy.Tifrunner.gnm1.scaffold_21	1445926	1446144	1446051	dOCR
arahy.Tifrunner.gnm1.scaffold_21	588001	588225	588133	dOCR		arahy.Tifrunner.gnm1.scaffold_21	1499460	1499783	1499665	dOCR
arahy.Tifrunner.gnm1.scaffold_21	595142	595739	595311	dOCR		arahy.Tifrunner.gnm1.scaffold_21	1521568	1521812	1521607	dOCR
arahy.Tifrunner.gnm1.scaffold_21	596408	596639	596543	dOCR		arahy.Tifrunner.gnm1.scaffold_21	1539603	1539851	1539733	dOCR
arahy.Tifrunner.gnm1.scaffold_21	601308	601675	601522	dOCR		arahy.Tifrunner.gnm1.scaffold_21	1544447	1544958	1544757	dOCR
arahy.Tifrunner.gnm1.scaffold_21	605813	605964	605914	dOCR		arahy.Tifrunner.gnm1.scaffold_21	1566710	1567071	1566759	dOCR
arahy.Tifrunner.gnm1.scaffold_21	607209	607642	607354	dOCR		arahy.Tifrunner.gnm1.scaffold_21	1568257	1568615	1568476	dOCR
arahy.Tifrunner.gnm1.scaffold_21	608170	608329	608268	dOCR		arahy.Tifrunner.gnm1.scaffold_21	1579075	1579357	1579214	dOCR
arahy.Tifrunner.gnm1.scaffold_21	609195	609350	609245	dOCR		arahy.Tifrunner.gnm1.scaffold_21	1579509	1580143	1579842	dOCR
arahy.Tifrunner.gnm1.scaffold_21	610382	610844	610576	dOCR		arahy.Tifrunner.gnm1.scaffold_21	1600378	1600709	1600600	dOCR
arahy.Tifrunner.gnm1.scaffold_21	611429	611660	611657	dOCR		arahy.Tifrunner.gnm1.scaffold_21	1759922	1760096	1759986	dOCR
arahy.Tifrunner.gnm1.scaffold_21	615615	615909	615760	dOCR		arahy.Tifrunner.gnm1.scaffold_21	1791632	1791967	1791654	dOCR
arahy.Tifrunner.gnm1.scaffold_21	616566	617000	616794	dOCR		arahy.Tifrunner.gnm1.scaffold_21	1816334	1816616	1816489	dOCR
arahy.Tifrunner.gnm1.scaffold_21	617344	617663	617540	dOCR		arahy.Tifrunner.gnm1.scaffold_22	2024	2962	2609	dOCR
arahy.Tifrunner.gnm1.scaffold_21	625664	626111	625798	dOCR		arahy.Tifrunner.gnm1.scaffold_22	3085	3862	3404	dOCR
arahy.Tifrunner.gnm1.scaffold_21	633080	633322	633191	dOCR		arahy.Tifrunner.gnm1.scaffold_22	10822	11190	10937	dOCR
arahy.Tifrunner.gnm1.scaffold_21	643186	643963	643308	dOCR		arahy.Tifrunner.gnm1.scaffold_22	11698	12163	11774	LoOCR
arahy.Tifrunner.gnm1.scaffold_21	647935	648148	648051	dOCR		arahy.Tifrunner.gnm1.scaffold_22	12582	13279	12949	LoOCR
arahy.Tifrunner.gnm1.scaffold_21	648588	648958	648739	dOCR		arahy.Tifrunner.gnm1.scaffold_22	13366	13676	13514	LoOCR
arahy.Tifrunner.gnm1.scaffold_21	649233	649562	649348	dOCR		arahy.Tifrunner.gnm1.scaffold_22	19359	19800	19467	LoOCR
arahy.Tifrunner.gnm1.scaffold_21	652573	652876	652683	dOCR		arahy.Tifrunner.gnm1.scaffold_22	19933	20210	20178	LoOCR
arahy.Tifrunner.gnm1.scaffold_21	653701	654170	654072	dOCR		arahy.Tifrunner.gnm1.scaffold_22	28787	29222	29085	dOCR
arahy.Tifrunner.gnm1.scaffold_21	656360	656681	656636	dOCR		arahy.Tifrunner.gnm1.scaffold_22	33924	34407	33994	dOCR
arahy.Tifrunner.gnm1.scaffold_21	658239	658584	658441	dOCR		arahy.Tifrunner.gnm1.scaffold_22	35009	35477	35301	dOCR
arahy.Tifrunner.gnm1.scaffold_21	672254	672469	672340	dOCR		arahy.Tifrunner.gnm1.scaffold_22	35613	35871	35747	dOCR
arahy.Tifrunner.gnm1.scaffold_21	672574	672726	672671	dOCR		arahy.Tifrunner.gnm1.scaffold_22	36892	37074	36982	dOCR
arahy.Tifrunner.gnm1.scaffold_21	691508	692000	691591	dOCR		arahy.Tifrunner.gnm1.scaffold_22	39965	40169	40016	dOCR
arahy.Tifrunner.gnm1.scaffold_21	693106	693582	693447	dOCR		arahy.Tifrunner.gnm1.scaffold_22	40984	41733	41115	dOCR
arahy.Tifrunner.gnm1.scaffold_21	694046	694217	694131	dOCR		arahy.Tifrunner.gnm1.scaffold_22	43182	43420	43310	dOCR
arahy.Tifrunner.gnm1.scaffold_21	697196	697387	697258	dOCR		arahy.Tifrunner.gnm1.scaffold_22	48344	48564	48529	dOCR
arahy.Tifrunner.gnm1.scaffold_21	697852	698241	698122	dOCR		arahy.Tifrunner.gnm1.scaffold_22	48752	49514	49419	dOCR
arahy.Tifrunner.gnm1.scaffold_21	700400	700564	700457	dOCR		arahy.Tifrunner.gnm1.scaffold_22	49604	49836	49693	dOCR
arahy.Tifrunner.gnm1.scaffold_21	702766	702919	702898	dOCR		arahy.Tifrunner.gnm1.scaffold_22	50063	50687	50474	dOCR
arahy.Tifrunner.gnm1.scaffold_21	704533	704692	704605	dOCR		arahy.Tifrunner.gnm1.scaffold_22	50817	51556	51334	dOCR
arahy.Tifrunner.gnm1.scaffold_21	705155	705332	705198	dOCR		arahy.Tifrunner.gnm1.scaffold_22	52211	52549	52281	dOCR
arahy.Tifrunner.gnm1.scaffold_21	705499	705781	705636	dOCR		arahy.Tifrunner.gnm1.scaffold_22	52875	53684	53598	LoOCR
arahy.Tifrunner.gnm1.scaffold_21	707405	707829	707670	dOCR		arahy.Tifrunner.gnm1.scaffold_22	57122	57272	57176	dOCR
arahy.Tifrunner.gnm1.scaffold_21	710879	711843	710918	dOCR		arahy.Tifrunner.gnm1.scaffold_22	58739	59086	58952	dOCR
arahy.Tifrunner.gnm1.scaffold_21	734618	734929	734802	dOCR		arahy.Tifrunner.gnm1.scaffold_22	59226	59468	59274	dOCR
arahy.Tifrunner.gnm1.scaffold_21	735113	735571	735448	dOCR		arahy.Tifrunner.gnm1.scaffold_22	61583	62010	61889	dOCR
arahy.Tifrunner.gnm1.scaffold_21	736243	736480	736357	dOCR		arahy.Tifrunner.gnm1.scaffold_22	62676	63562	63162	dOCR
arahy.Tifrunner.gnm1.scaffold_21	764179	764459	764322	dOCR		arahy.Tifrunner.gnm1.scaffold_22	63672	64594	64325	dOCR
arahy.Tifrunner.gnm1.scaffold_21	783777	784261	784123	dOCR		arahy.Tifrunner.gnm1.scaffold_22	68383	68975	68608	dOCR
arahy.Tifrunner.gnm1.scaffold_21	784426	784707	784675	dOCR		arahy.Tifrunner.gnm1.scaffold_22	69139	69532	69395	dOCR
arahy.Tifrunner.gnm1.scaffold_21	785026	785199	785082	dOCR		arahy.Tifrunner.gnm1.scaffold_22	72531	72936	72629	dOCR
arahy.Tifrunner.gnm1.scaffold_21	785819	785986	785859	dOCR		arahy.Tifrunner.gnm1.scaffold_22	74141	74530	74346	LoOCR
arahy.Tifrunner.gnm1.scaffold_21	786703	787000	786804	dOCR		arahy.Tifrunner.gnm1.scaffold_22	83227	83445	83352	LoOCR
arahy.Tifrunner.gnm1.scaffold_21	788036	788194	788062	dOCR		arahy.Tifrunner.gnm1.scaffold_22	83623	83858	83730	LoOCR
arahy.Tifrunner.gnm1.scaffold_21	793934	794285	794194	dOCR		arahy.Tifrunner.gnm1.scaffold_22	84427	85328	85199	LoOCR
arahy.Tifrunner.gnm1.scaffold_21	798494	798645	798560	dOCR		arahy.Tifrunner.gnm1.scaffold_22	86666	86880	86768	LoOCR
arahy.Tifrunner.gnm1.scaffold_21	802479	802771	802536	dOCR		arahy.Tifrunner.gnm1.scaffold_22	88972	89122	89017	LoOCR
arahy.Tifrunner.gnm1.scaffold_21	815430	815632	815498	dOCR		arahy.Tifrunner.gnm1.scaffold_22	90964	91592	91459	dOCR
arahy.Tifrunner.gnm1.scaffold_21	820050	820402	820128	dOCR		arahy.Tifrunner.gnm1.scaffold_22	97150	97479	97223	LoOCR
arahy.Tifrunner.gnm1.scaffold_21	821857	822186	822108	dOCR		arahy.Tifrunner.gnm1.scaffold_22	107323	107738	107436	LoOCR
arahy.Tifrunner.gnm1.scaffold_21	835461	835611	835579	dOCR		arahy.Tifrunner.gnm1.scaffold_22	108131	108283	108248	LoOCR
arahy.Tifrunner.gnm1.scaffold_21	854833	855243	855116	dOCR		arahy.Tifrunner.gnm1.scaffold_22	109220	109573	109552	LoOCR
arahy.Tifrunner.gnm1.scaffold_21	865098	865732	865674	dOCR		arahy.Tifrunner.gnm1.scaffold_22	117341	117865	117472	LoOCR
arahy.Tifrunner.gnm1.scaffold_21	909139	909298	909163	dOCR		arahy.Tifrunner.gnm1.scaffold_22	123400	123603	123540	LoOCR
arahy.Tifrunner.gnm1.scaffold_21	917967	918117	918020	dOCR		arahy.Tifrunner.gnm1.scaffold_22	124976	125324	125259	dOCR
arahy.Tifrunner.gnm1.scaffold_21	919587	919884	919793	dOCR		arahy.Tifrunner.gnm1.scaffold_22	134125	134550	134242	LoOCR
arahy.Tifrunner.gnm1.scaffold_21	922420	922638	922524	dOCR		arahy.Tifrunner.gnm1.scaffold_22	150757	151219	150915	LoOCR
arahy.Tifrunner.gnm1.scaffold_21	927222	927674	927405	dOCR		arahy.Tifrunner.gnm1.scaffold_22	152973	153333	153061	LoOCR
arahy.Tifrunner.gnm1.scaffold_21	955177	955647	955626	dOCR		arahy.Tifrunner.gnm1.scaffold_22	160655	161202	160763	dOCR
arahy.Tifrunner.gnm1.scaffold_21	973926	974528	974265	dOCR		arahy.Tifrunner.gnm1.scaffold_22	161494	161910	161625	dOCR
arahy.Tifrunner.gnm1.scaffold_21	980379	980689	980455	dOCR		arahy.Tifrunner.gnm1.scaffold_22	163665	164950	164726	LoOCR
arahy.Tifrunner.gnm1.scaffold_21	1002090	1002350	1002130	dOCR		arahy.Tifrunner.gnm1.scaffold_22	165138	165353	165234	LoOCR
arahy.Tifrunner.gnm1.scaffold_21	1007615	1008208	1007755	dOCR		arahy.Tifrunner.gnm1.scaffold_22	166122	166290	166162	LoOCR
arahy.Tifrunner.gnm1.scaffold_21	1009139	1010233	1009384	dOCR		arahy.Tifrunner.gnm1.scaffold_22	167757	167919	167880	dOCR
arahy.Tifrunner.gnm1.scaffold_21	1015101	1015413	1015231	dOCR		arahy.Tifrunner.gnm1.scaffold_22	168491	168871	168528	dOCR
arahy.Tifrunner.gnm1.scaffold_21	1032019	1032329	1032175	dOCR		arahy.Tifrunner.gnm1.scaffold_22	169308	169489	169371	dOCR
arahy.Tifrunner.gnm1.scaffold_21	1032469	1032819	1032605	dOCR		arahy.Tifrunner.gnm1.scaffold_22	170190	170602	170302	LoOCR
arahy.Tifrunner.gnm1.scaffold_21	1033091	1033546	1033222	dOCR		arahy.Tifrunner.gnm1.scaffold_22	172252	172595	172363	LoOCR
arahy.Tifrunner.gnm1.scaffold_21	1040708	1041096	1040890	dOCR		arahy.Tifrunner.gnm1.scaffold_22	177293	177484	177352	dOCR
arahy.Tifrunner.gnm1.scaffold_21	1048532	1048899	1048771	dOCR		arahy.Tifrunner.gnm1.scaffold_22	179599	179864	179721	dOCR
arahy.Tifrunner.gnm1.scaffold_21	1103819	1103969	1103899	dOCR		arahy.Tifrunner.gnm1.scaffold_22	180146	180643	180268	dOCR
arahy.Tifrunner.gnm1.scaffold_21	1105260	1105547	1105400	dOCR		arahy.Tifrunner.gnm1.scaffold_22	180943	181262	181249	dOCR
arahy.Tifrunner.gnm1.scaffold_21	1105688	1106778	1106017	dOCR		arahy.Tifrunner.gnm1.scaffold_22	181421	181571	181445	dOCR
arahy.Tifrunner.gnm1.scaffold_21	1111134	1111333	1111233	dOCR		arahy.Tifrunner.gnm1.scaffold_22	182387	182859	182726	LoOCR
arahy.Tifrunner.gnm1.scaffold_21	1111743	1112065	1111874	dOCR		arahy.Tifrunner.gnm1.scaffold_22	184665	184858	184721	LoOCR
arahy.Tifrunner.gnm1.scaffold_21	1139899	1140204	1140072	dOCR		arahy.Tifrunner.gnm1.scaffold_22	185050	185217	185146	LoOCR
arahy.Tifrunner.gnm1.scaffold_21	1140875	1141027	1140894	dOCR		arahy.Tifrunner.gnm1.scaffold_22	185507	185728	185641	LoOCR
arahy.Tifrunner.gnm1.scaffold_21	1153559	1153828	1153700	dOCR		arahy.Tifrunner.gnm1.scaffold_22	187228	187564	187370	LoOCR
arahy.Tifrunner.gnm1.scaffold_21	1155854	1156190	1155987	dOCR		arahy.Tifrunner.gnm1.scaffold_22	188286	188652	188563	LoOCR
arahy.Tifrunner.gnm1.scaffold_21	1161457	1161892	1161566	dOCR		arahy.Tifrunner.gnm1.scaffold_22	188803	189002	188926	LoOCR
arahy.Tifrunner.gnm1.scaffold_21	1162656	1162936	1162801	dOCR		arahy.Tifrunner.gnm1.scaffold_22	193812	193994	193933	dOCR
arahy.Tifrunner.gnm1.scaffold_21	1163314	1163784	1163645	dOCR		arahy.Tifrunner.gnm1.scaffold_22	194368	194684	194557	dOCR
arahy.Tifrunner.gnm1.scaffold_21	1166789	1166978	1166875	dOCR		arahy.Tifrunner.gnm1.scaffold_22	195134	195646	195518	dOCR
arahy.Tifrunner.gnm1.scaffold_21	1198339	1200978	1199271	dOCR		arahy.Tifrunner.gnm1.scaffold_22	196075	196686	196466	dOCR
arahy.Tifrunner.gnm1.scaffold_21	1206503	1206802	1206656	dOCR		arahy.Tifrunner.gnm1.scaffold_22	204810	205061	205029	LoOCR
arahy.Tifrunner.gnm1.scaffold_21	1211625	1211844	1211718	dOCR		arahy.Tifrunner.gnm1.scaffold_22	205929	206295	206017	LoOCR
arahy.Tifrunner.gnm1.scaffold_21	1236529	1236786	1236674	dOCR		arahy.Tifrunner.gnm1.scaffold_22	206589	207943	207482	LoOCR
arahy.Tifrunner.gnm1.scaffold_21	1260802	1260952	1260897	dOCR		arahy.Tifrunner.gnm1.scaffold_22	208312	209356	208944	LoOCR
arahy.Tifrunner.gnm1.scaffold_21	1262549	1263134	1262780	dOCR		arahy.Tifrunner.gnm1.scaffold_22	209658	210054	209777	LoOCR
arahy.Tifrunner.gnm1.scaffold_21	1264413	1264875	1264850	dOCR		arahy.Tifrunner.gnm1.scaffold_22	210143	210696	210443	dOCR
arahy.Tifrunner.gnm1.scaffold_21	1265161	1265345	1265291	dOCR		arahy.Tifrunner.gnm1.scaffold_22	216800	218496	217469	dOCR
arahy.Tifrunner.gnm1.scaffold_21	1268408	1268690	1268634	dOCR		arahy.Tifrunner.gnm1.scaffold_22	220734	221445	221355	dOCR
arahy.Tifrunner.gnm1.scaffold_21	1269654	1269958	1269787	dOCR		arahy.Tifrunner.gnm1.scaffold_22	223941	224222	224058	dOCR
arahy.Tifrunner.gnm1.scaffold_21	1271531	1271799	1271715	dOCR		arahy.Tifrunner.gnm1.scaffold_22	226667	226912	226771	dOCR
arahy.Tifrunner.gnm1.scaffold_21	1272732	1273036	1272893	dOCR		arahy.Tifrunner.gnm1.scaffold_22	229493	230274	230149	dOCR
arahy.Tifrunner.gnm1.scaffold_21	1274297	1274595	1274476	dOCR		arahy.Tifrunner.gnm1.scaffold_22	232187	232422	232291	dOCR
arahy.Tifrunner.gnm1.scaffold_21	1275253	1275550	1275468	dOCR		arahy.Tifrunner.gnm1.scaffold_22	232859	233167	232902	dOCR
arahy.Tifrunner.gnm1.scaffold_21	1277076	1277402	1277253	dOCR		arahy.Tifrunner.gnm1.scaffold_22	235537	235705	235651	dOCR
arahy.Tifrunner.gnm1.scaffold_21	1278361	1278654	1278575	dOCR		arahy.Tifrunner.gnm1.scaffold_22	239335	239540	239474	dOCR
arahy.Tifrunner.gnm1.scaffold_21	1278976	1279466	1279217	dOCR		arahy.Tifrunner.gnm1.scaffold_22	239751	239993	239854	dOCR
arahy.Tifrunner.gnm1.scaffold_21	1290505	1291071	1290819	dOCR		arahy.Tifrunner.gnm1.scaffold_22	240445	240958	240573	dOCR
arahy.Tifrunner.gnm1.scaffold_21	1291318	1291624	1291449	dOCR		arahy.Tifrunner.gnm1.scaffold_22	241302	241491	241308	dOCR
arahy.Tifrunner.gnm1.scaffold_21	1291837	1292148	1291981	dOCR		arahy.Tifrunner.gnm1.scaffold_22	243008	243500	243298	dOCR
arahy.Tifrunner.gnm1.scaffold_21	1295949	1296160	1296083	dOCR		arahy.Tifrunner.gnm1.scaffold_22	245803	246192	246137	dOCR
arahy.Tifrunner.gnm1.scaffold_21	1296298	1296767	1296313	dOCR		arahy.Tifrunner.gnm1.scaffold_22	246298	246654	246409	dOCR
arahy.Tifrunner.gnm1.scaffold_21	1308384	1309004	1308531	dOCR		arahy.Tifrunner.gnm1.scaffold_22	246940	248198	247044	LoOCR
arahy.Tifrunner.gnm1.scaffold_21	1309772	1310014	1309900	dOCR		arahy.Tifrunner.gnm1.scaffold_22	248801	249195	248925	LoOCR
arahy.Tifrunner.gnm1.scaffold_21	1310403	1310613	1310523	dOCR		arahy.Tifrunner.gnm1.scaffold_22	253497	253876	253750	LoOCR
arahy.Tifrunner.gnm1.scaffold_21	1310892	1311175	1311027	dOCR		arahy.Tifrunner.gnm1.scaffold_22	254063	254516	254441	LoOCR
arahy.Tifrunner.gnm1.scaffold_21	1311345	1311495	1311424	dOCR		arahy.Tifrunner.gnm1.scaffold_22	254767	255031	254890	LoOCR
arahy.Tifrunner.gnm1.scaffold_21	1315672	1316009	1315785	dOCR		arahy.Tifrunner.gnm1.scaffold_22	256011	256305	256105	LoOCR
arahy.Tifrunner.gnm1.scaffold_21	1317192	1317396	1317255	dOCR		arahy.Tifrunner.gnm1.scaffold_22	258838	258988	258926	dOCR
arahy.Tifrunner.gnm1.scaffold_21	1318547	1318802	1318617	dOCR		arahy.Tifrunner.gnm1.scaffold_22	259792	260795	260283	dOCR
arahy.Tifrunner.gnm1.scaffold_21	1318972	1319880	1319738	dOCR		arahy.Tifrunner.gnm1.scaffold_22	262754	262990	262879	dOCR
arahy.Tifrunner.gnm1.scaffold_21	1320301	1320500	1320355	dOCR		arahy.Tifrunner.gnm1.scaffold_22	263078	263228	263123	dOCR
arahy.Tifrunner.gnm1.scaffold_21	1320651	1320810	1320665	dOCR		arahy.Tifrunner.gnm1.scaffold_22	265914	266487	266046	dOCR
arahy.Tifrunner.gnm1.scaffold_21	1321170	1322680	1321672	dOCR		arahy.Tifrunner.gnm1.scaffold_22	267548	267938	267579	LoOCR
arahy.Tifrunner.gnm1.scaffold_21	1359066	1359300	1359201	dOCR		arahy.Tifrunner.gnm1.scaffold_22	268477	268655	268600	LoOCR
arahy.Tifrunner.gnm1.scaffold_21	1361028	1361348	1361226	dOCR		arahy.Tifrunner.gnm1.scaffold_22	269073	269491	269361	LoOCR
arahy.Tifrunner.gnm1.scaffold_21	1367405	1367863	1367623	dOCR		arahy.Tifrunner.gnm1.scaffold_22	270101	270328	270295	LoOCR
arahy.Tifrunner.gnm1.scaffold_21	1398675	1399144	1398990	dOCR		arahy.Tifrunner.gnm1.scaffold_22	276355	276558	276412	dOCR
arahy.Tifrunner.gnm1.scaffold_21	1423446	1423959	1423740	dOCR		arahy.Tifrunner.gnm1.scaffold_22	278464	278619	278608	LoOCR
arahy.Tifrunner.gnm1.scaffold_21	1424833	1425195	1425074	dOCR		arahy.Tifrunner.gnm1.scaffold_22	279259	279411	279343	LoOCR
arahy.Tifrunner.gnm1.scaffold_21	1426651	1426805	1426786	dOCR		arahy.Tifrunner.gnm1.scaffold_22	279550	280120	279832	LoOCR
arahy.Tifrunner.gnm1.scaffold_21	1429987	1430210	1430056	dOCR		arahy.Tifrunner.gnm1.scaffold_22	284716	284885	284853	dOCR
arahy.Tifrunner.gnm1.scaffold_21	1434885	1435038	1434905	dOCR		arahy.Tifrunner.gnm1.scaffold_22	285373	286042	285443	LoOCR
arahy.Tifrunner.gnm1.scaffold_21	1435179	1435851	1435328	dOCR		arahy.Tifrunner.gnm1.scaffold_22	287679	288414	287953	LoOCR
arahy.Tifrunner.gnm1.scaffold_21	1436470	1436875	1436733	dOCR		arahy.Tifrunner.gnm1.scaffold_22	288625	288852	288714	LoOCR
arahy.Tifrunner.gnm1.scaffold_21	1440373	1440648	1440479	dOCR		arahy.Tifrunner.gnm1.scaffold_22	290405	290759	290625	dOCR
arahy.Tifrunner.gnm1.scaffold_21	1441897	1442475	1442214	dOCR		arahy.Tifrunner.gnm1.scaffold_22	294161	294404	294358	dOCR
arahy.Tifrunner.gnm1.scaffold_21	1443705	1443895	1443774	dOCR		arahy.Tifrunner.gnm1.scaffold_22	299148	299586	299252	dOCR
arahy.Tifrunner.gnm1.scaffold_21	1444289	1444719	1444571	dOCR		arahy.Tifrunner.gnm1.scaffold_22	299904	300108	300042	dOCR
arahy.Tifrunner.gnm1.scaffold_21	1445494	1446253	1446118	dOCR		arahy.Tifrunner.gnm1.scaffold_22	301593	301797	301701	dOCR
arahy.Tifrunner.gnm1.scaffold_21	1451675	1452035	1451717	dOCR		arahy.Tifrunner.gnm1.scaffold_22	301952	302143	302050	dOCR
arahy.Tifrunner.gnm1.scaffold_21	1452188	1452626	1452327	dOCR		arahy.Tifrunner.gnm1.scaffold_22	302337	302542	302454	LoOCR
arahy.Tifrunner.gnm1.scaffold_21	1461630	1461812	1461695	dOCR		arahy.Tifrunner.gnm1.scaffold_22	302879	303441	302948	LoOCR
arahy.Tifrunner.gnm1.scaffold_21	1463727	1463976	1463868	dOCR		arahy.Tifrunner.gnm1.scaffold_22	304297	304636	304582	LoOCR
arahy.Tifrunner.gnm1.scaffold_21	1472678	1473000	1472859	dOCR		arahy.Tifrunner.gnm1.scaffold_22	307094	307253	307224	LoOCR
arahy.Tifrunner.gnm1.scaffold_21	1499456	1499798	1499666	dOCR		arahy.Tifrunner.gnm1.scaffold_22	310589	310930	310635	LoOCR
arahy.Tifrunner.gnm1.scaffold_21	1500868	1501057	1500930	dOCR		arahy.Tifrunner.gnm1.scaffold_22	312455	312631	312597	LoOCR
arahy.Tifrunner.gnm1.scaffold_21	1515558	1515879	1515699	dOCR		arahy.Tifrunner.gnm1.scaffold_22	312764	313471	313241	LoOCR
arahy.Tifrunner.gnm1.scaffold_21	1516769	1516929	1516866	dOCR		arahy.Tifrunner.gnm1.scaffold_22	314261	314843	314715	dOCR
arahy.Tifrunner.gnm1.scaffold_21	1517218	1517422	1517398	dOCR		arahy.Tifrunner.gnm1.scaffold_22	315585	315875	315676	dOCR
arahy.Tifrunner.gnm1.scaffold_21	1517698	1517852	1517775	dOCR		arahy.Tifrunner.gnm1.scaffold_22	322190	322588	322330	dOCR
arahy.Tifrunner.gnm1.scaffold_21	1520771	1520921	1520804	dOCR		arahy.Tifrunner.gnm1.scaffold_22	323163	323553	323414	LoOCR
arahy.Tifrunner.gnm1.scaffold_21	1521547	1521869	1521705	dOCR		arahy.Tifrunner.gnm1.scaffold_22	323979	324475	324344	LoOCR
arahy.Tifrunner.gnm1.scaffold_21	1522627	1522948	1522754	dOCR		arahy.Tifrunner.gnm1.scaffold_22	324777	325066	324918	LoOCR
arahy.Tifrunner.gnm1.scaffold_21	1523719	1524175	1523933	dOCR		arahy.Tifrunner.gnm1.scaffold_22	330761	330934	330885	LoOCR
arahy.Tifrunner.gnm1.scaffold_21	1524538	1524930	1524785	dOCR		arahy.Tifrunner.gnm1.scaffold_22	331456	331649	331586	LoOCR
arahy.Tifrunner.gnm1.scaffold_21	1525288	1525580	1525494	dOCR		arahy.Tifrunner.gnm1.scaffold_22	333554	333708	333684	dOCR
arahy.Tifrunner.gnm1.scaffold_21	1539529	1539994	1539666	dOCR		arahy.Tifrunner.gnm1.scaffold_22	340147	340745	340480	dOCR
arahy.Tifrunner.gnm1.scaffold_21	1540836	1541088	1540966	dOCR		arahy.Tifrunner.gnm1.scaffold_22	341334	341808	341544	dOCR
arahy.Tifrunner.gnm1.scaffold_21	1541669	1541822	1541697	dOCR		arahy.Tifrunner.gnm1.scaffold_22	343196	343776	343522	dOCR
arahy.Tifrunner.gnm1.scaffold_21	1542292	1542628	1542505	dOCR		arahy.Tifrunner.gnm1.scaffold_22	346785	347038	347029	LoOCR
arahy.Tifrunner.gnm1.scaffold_21	1544425	1545067	1544748	dOCR		arahy.Tifrunner.gnm1.scaffold_22	351884	352460	352196	LoOCR
arahy.Tifrunner.gnm1.scaffold_21	1547681	1547935	1547794	dOCR		arahy.Tifrunner.gnm1.scaffold_22	353131	353733	353554	LoOCR
arahy.Tifrunner.gnm1.scaffold_21	1548184	1548424	1548305	dOCR		arahy.Tifrunner.gnm1.scaffold_22	354657	354834	354820	LoOCR
arahy.Tifrunner.gnm1.scaffold_21	1551199	1551953	1551808	dOCR		arahy.Tifrunner.gnm1.scaffold_22	355227	355469	355303	LoOCR
arahy.Tifrunner.gnm1.scaffold_21	1566603	1567077	1566750	dOCR		arahy.Tifrunner.gnm1.scaffold_22	355647	355824	355778	LoOCR
arahy.Tifrunner.gnm1.scaffold_21	1567438	1567809	1567553	dOCR		arahy.Tifrunner.gnm1.scaffold_22	356036	356429	356291	LoOCR
arahy.Tifrunner.gnm1.scaffold_21	1568252	1568730	1568460	dOCR		arahy.Tifrunner.gnm1.scaffold_22	359195	359511	359284	dOCR
arahy.Tifrunner.gnm1.scaffold_21	1571983	1572383	1572222	dOCR		arahy.Tifrunner.gnm1.scaffold_22	359563	359984	359639	dOCR
arahy.Tifrunner.gnm1.scaffold_21	1574402	1574776	1574638	dOCR		arahy.Tifrunner.gnm1.scaffold_22	360383	360668	360619	dOCR
arahy.Tifrunner.gnm1.scaffold_21	1578586	1578918	1578715	dOCR		arahy.Tifrunner.gnm1.scaffold_22	364173	364488	364218	dOCR
arahy.Tifrunner.gnm1.scaffold_21	1579067	1579359	1579218	dOCR		arahy.Tifrunner.gnm1.scaffold_22	369347	369497	369461	LoOCR
arahy.Tifrunner.gnm1.scaffold_21	1579506	1580152	1579857	dOCR		arahy.Tifrunner.gnm1.scaffold_22	370151	371838	371704	LoOCR
arahy.Tifrunner.gnm1.scaffold_21	1580662	1580909	1580848	dOCR		arahy.Tifrunner.gnm1.scaffold_22	375754	375996	375890	dOCR
arahy.Tifrunner.gnm1.scaffold_21	1597185	1597498	1597334	dOCR		arahy.Tifrunner.gnm1.scaffold_22	377141	377427	377281	dOCR
arahy.Tifrunner.gnm1.scaffold_21	1600365	1601019	1600571	dOCR		arahy.Tifrunner.gnm1.scaffold_22	378532	378729	378557	dOCR
arahy.Tifrunner.gnm1.scaffold_21	1603331	1603481	1603349	dOCR		arahy.Tifrunner.gnm1.scaffold_22	380251	381103	381015	dOCR
arahy.Tifrunner.gnm1.scaffold_21	1604866	1605030	1604992	dOCR		arahy.Tifrunner.gnm1.scaffold_22	381219	381673	381632	dOCR
arahy.Tifrunner.gnm1.scaffold_21	1605490	1605915	1605625	dOCR		arahy.Tifrunner.gnm1.scaffold_22	381968	382374	382130	dOCR
arahy.Tifrunner.gnm1.scaffold_21	1606532	1606864	1606662	dOCR		arahy.Tifrunner.gnm1.scaffold_22	382467	383441	383018	dOCR
arahy.Tifrunner.gnm1.scaffold_21	1617252	1617434	1617304	dOCR		arahy.Tifrunner.gnm1.scaffold_22	388574	388777	388685	dOCR
arahy.Tifrunner.gnm1.scaffold_21	1658270	1658494	1658349	dOCR		arahy.Tifrunner.gnm1.scaffold_22	389612	390625	390536	LoOCR
arahy.Tifrunner.gnm1.scaffold_21	1710590	1711030	1710912	dOCR		arahy.Tifrunner.gnm1.scaffold_22	392410	392606	392530	LoOCR
arahy.Tifrunner.gnm1.scaffold_21	1757001	1757151	1757079	dOCR		arahy.Tifrunner.gnm1.scaffold_22	402110	402827	402407	dOCR
arahy.Tifrunner.gnm1.scaffold_21	1759877	1760116	1759984	dOCR		arahy.Tifrunner.gnm1.scaffold_22	412736	413015	412799	LoOCR
arahy.Tifrunner.gnm1.scaffold_21	1763279	1763709	1763475	dOCR		arahy.Tifrunner.gnm1.scaffold_22	413404	413598	413465	LoOCR
arahy.Tifrunner.gnm1.scaffold_21	1768880	1769262	1768955	dOCR		arahy.Tifrunner.gnm1.scaffold_22	418441	418728	418547	LoOCR
arahy.Tifrunner.gnm1.scaffold_21	1769566	1769867	1769818	dOCR		arahy.Tifrunner.gnm1.scaffold_22	418874	419564	419223	LoOCR
arahy.Tifrunner.gnm1.scaffold_21	1791330	1791992	1791660	dOCR		arahy.Tifrunner.gnm1.scaffold_22	420214	420717	420544	LoOCR
arahy.Tifrunner.gnm1.scaffold_21	1793490	1793832	1793525	dOCR		arahy.Tifrunner.gnm1.scaffold_22	421042	421192	421092	LoOCR
arahy.Tifrunner.gnm1.scaffold_21	1795652	1795811	1795663	dOCR		arahy.Tifrunner.gnm1.scaffold_22	424371	424618	424459	dOCR
arahy.Tifrunner.gnm1.scaffold_21	1796917	1797225	1797017	dOCR		arahy.Tifrunner.gnm1.scaffold_22	425262	425727	425406	dOCR
arahy.Tifrunner.gnm1.scaffold_21	1797688	1797969	1797827	dOCR		arahy.Tifrunner.gnm1.scaffold_22	426372	426528	426451	dOCR
arahy.Tifrunner.gnm1.scaffold_21	1798435	1798585	1798445	dOCR		arahy.Tifrunner.gnm1.scaffold_22	426636	426817	426700	dOCR
arahy.Tifrunner.gnm1.scaffold_21	1804672	1804840	1804779	dOCR		arahy.Tifrunner.gnm1.scaffold_22	427306	428221	427494	dOCR
arahy.Tifrunner.gnm1.scaffold_21	1805275	1805849	1805519	dOCR		arahy.Tifrunner.gnm1.scaffold_22	428469	428751	428537	dOCR
arahy.Tifrunner.gnm1.scaffold_21	1809563	1810142	1809820	dOCR		arahy.Tifrunner.gnm1.scaffold_22	429156	430017	429867	dOCR
arahy.Tifrunner.gnm1.scaffold_21	1814586	1814736	1814613	dOCR		arahy.Tifrunner.gnm1.scaffold_22	430191	431108	430221	dOCR
arahy.Tifrunner.gnm1.scaffold_21	1815086	1815993	1815234	dOCR		arahy.Tifrunner.gnm1.scaffold_22	432346	432752	432540	dOCR
arahy.Tifrunner.gnm1.scaffold_21	1816286	1816790	1816488	dOCR		arahy.Tifrunner.gnm1.scaffold_22	438520	438784	438643	LoOCR
arahy.Tifrunner.gnm1.scaffold_21	1816950	1817249	1816995	dOCR		arahy.Tifrunner.gnm1.scaffold_22	440304	440933	440688	LoOCR
arahy.Tifrunner.gnm1.scaffold_21	1817904	1818054	1817926	dOCR		arahy.Tifrunner.gnm1.scaffold_22	443676	444069	444041	LoOCR
arahy.Tifrunner.gnm1.scaffold_21	1821885	1822040	1822016	dOCR		arahy.Tifrunner.gnm1.scaffold_22	445796	446234	445895	dOCR
arahy.Tifrunner.gnm1.scaffold_21	1829008	1829590	1829367	dOCR		arahy.Tifrunner.gnm1.scaffold_22	448102	448362	448180	LoOCR
arahy.Tifrunner.gnm1.scaffold_21	1837014	1837307	1837167	dOCR		arahy.Tifrunner.gnm1.scaffold_22	448475	449408	448566	LoOCR
arahy.Tifrunner.gnm1.scaffold_21	1856622	1856869	1856730	dOCR		arahy.Tifrunner.gnm1.scaffold_22	452558	452779	452674	dOCR
arahy.Tifrunner.gnm1.scaffold_21	1859921	1860128	1859979	dOCR		arahy.Tifrunner.gnm1.scaffold_22	453194	453682	453225	dOCR
arahy.Tifrunner.gnm1.scaffold_21	1860932	1861238	1861040	dOCR		arahy.Tifrunner.gnm1.scaffold_22	454145	454376	454249	dOCR
arahy.Tifrunner.gnm1.scaffold_21	1868850	1869220	1869088	dOCR		arahy.Tifrunner.gnm1.scaffold_22	457043	457669	457317	dOCR
arahy.Tifrunner.gnm1.scaffold_21	1869329	1869539	1869445	dOCR		arahy.Tifrunner.gnm1.scaffold_22	459908	460636	460147	dOCR
arahy.Tifrunner.gnm1.scaffold_21	1869933	1870453	1870152	dOCR		arahy.Tifrunner.gnm1.scaffold_22	461759	462287	462167	dOCR
arahy.Tifrunner.gnm1.scaffold_21	1870571	1870724	1870653	dOCR		arahy.Tifrunner.gnm1.scaffold_22	463626	463841	463746	dOCR
arahy.Tifrunner.gnm1.scaffold_21	1872521	1872861	1872604	dOCR		arahy.Tifrunner.gnm1.scaffold_22	468811	469088	468836	dOCR
arahy.Tifrunner.gnm1.scaffold_21	1914006	1914173	1914093	dOCR		arahy.Tifrunner.gnm1.scaffold_22	470889	471082	471003	dOCR
arahy.Tifrunner.gnm1.scaffold_22	680	830	744	LoOCR		arahy.Tifrunner.gnm1.scaffold_22	471463	471663	471595	dOCR
arahy.Tifrunner.gnm1.scaffold_22	2037	2963	2311	dOCR		arahy.Tifrunner.gnm1.scaffold_22	471792	472170	472030	dOCR
arahy.Tifrunner.gnm1.scaffold_22	3145	4248	3324	dOCR		arahy.Tifrunner.gnm1.scaffold_22	478363	478648	478627	dOCR
arahy.Tifrunner.gnm1.scaffold_22	5663	5850	5801	dOCR		arahy.Tifrunner.gnm1.scaffold_22	478742	479110	479028	dOCR
arahy.Tifrunner.gnm1.scaffold_22	8555	8831	8778	dOCR		arahy.Tifrunner.gnm1.scaffold_22	482060	482478	482341	LoOCR
arahy.Tifrunner.gnm1.scaffold_22	9366	9883	9501	dOCR		arahy.Tifrunner.gnm1.scaffold_22	490458	490764	490660	dOCR
arahy.Tifrunner.gnm1.scaffold_22	10112	10352	10247	dOCR		arahy.Tifrunner.gnm1.scaffold_22	495437	495892	495575	LoOCR
arahy.Tifrunner.gnm1.scaffold_22	10798	11190	10941	dOCR		arahy.Tifrunner.gnm1.scaffold_22	496166	497395	496304	LoOCR
arahy.Tifrunner.gnm1.scaffold_22	11639	12145	11774	LoOCR		arahy.Tifrunner.gnm1.scaffold_22	498268	498652	498400	LoOCR
arahy.Tifrunner.gnm1.scaffold_22	12521	14018	12689	LoOCR		arahy.Tifrunner.gnm1.scaffold_22	502539	504955	503217	dOCR
arahy.Tifrunner.gnm1.scaffold_22	19138	19840	19492	LoOCR		arahy.Tifrunner.gnm1.scaffold_22	509426	509685	509552	dOCR
arahy.Tifrunner.gnm1.scaffold_22	19933	20210	20158	LoOCR		arahy.Tifrunner.gnm1.scaffold_22	510004	511608	511400	dOCR
arahy.Tifrunner.gnm1.scaffold_22	22173	22531	22471	dOCR		arahy.Tifrunner.gnm1.scaffold_22	511735	512301	512210	dOCR
arahy.Tifrunner.gnm1.scaffold_22	28758	29349	29085	dOCR		arahy.Tifrunner.gnm1.scaffold_22	515100	515325	515128	dOCR
arahy.Tifrunner.gnm1.scaffold_22	31780	32029	31820	dOCR		arahy.Tifrunner.gnm1.scaffold_22	516978	517174	517105	dOCR
arahy.Tifrunner.gnm1.scaffold_22	33923	34598	34047	dOCR		arahy.Tifrunner.gnm1.scaffold_22	518584	518779	518658	dOCR
arahy.Tifrunner.gnm1.scaffold_22	35041	35861	35643	dOCR		arahy.Tifrunner.gnm1.scaffold_22	520750	521254	520949	LoOCR
arahy.Tifrunner.gnm1.scaffold_22	36880	37109	36985	dOCR		arahy.Tifrunner.gnm1.scaffold_22	522085	522357	522217	LoOCR
arahy.Tifrunner.gnm1.scaffold_22	37844	38119	37922	dOCR		arahy.Tifrunner.gnm1.scaffold_22	523246	523467	523381	LoOCR
arahy.Tifrunner.gnm1.scaffold_22	38822	39028	38910	dOCR		arahy.Tifrunner.gnm1.scaffold_22	523555	523797	523684	LoOCR
arahy.Tifrunner.gnm1.scaffold_22	39446	39802	39461	dOCR		arahy.Tifrunner.gnm1.scaffold_22	526058	526382	526143	dOCR
arahy.Tifrunner.gnm1.scaffold_22	39934	40168	40009	dOCR		arahy.Tifrunner.gnm1.scaffold_22	526897	527104	527002	dOCR
arahy.Tifrunner.gnm1.scaffold_22	40882	42058	41124	dOCR		arahy.Tifrunner.gnm1.scaffold_22	530899	531196	531163	dOCR
arahy.Tifrunner.gnm1.scaffold_22	46941	47275	47143	dOCR		arahy.Tifrunner.gnm1.scaffold_22	533595	534166	533727	dOCR
arahy.Tifrunner.gnm1.scaffold_22	48309	48573	48416	dOCR		arahy.Tifrunner.gnm1.scaffold_22	534703	535067	534939	dOCR
arahy.Tifrunner.gnm1.scaffold_22	48751	51851	50474	dOCR		arahy.Tifrunner.gnm1.scaffold_22	535974	536157	536025	dOCR
arahy.Tifrunner.gnm1.scaffold_22	52269	52557	52281	dOCR		arahy.Tifrunner.gnm1.scaffold_22	540475	540636	540611	dOCR
arahy.Tifrunner.gnm1.scaffold_22	52967	53687	53342	LoOCR		arahy.Tifrunner.gnm1.scaffold_22	542094	542503	542242	dOCR
arahy.Tifrunner.gnm1.scaffold_22	56804	57547	56906	dOCR		arahy.Tifrunner.gnm1.scaffold_22	542669	543246	542954	dOCR
arahy.Tifrunner.gnm1.scaffold_22	58587	59093	58958	dOCR		arahy.Tifrunner.gnm1.scaffold_22	545081	545479	545352	LoOCR
arahy.Tifrunner.gnm1.scaffold_22	59219	59763	59664	dOCR		arahy.Tifrunner.gnm1.scaffold_22	546099	546403	546170	LoOCR
arahy.Tifrunner.gnm1.scaffold_22	59994	60214	60105	dOCR		arahy.Tifrunner.gnm1.scaffold_22	548728	548937	548854	LoOCR
arahy.Tifrunner.gnm1.scaffold_22	61574	62077	61639	dOCR		arahy.Tifrunner.gnm1.scaffold_22	551621	552077	551940	LoOCR
arahy.Tifrunner.gnm1.scaffold_22	62684	63562	63168	dOCR		arahy.Tifrunner.gnm1.scaffold_22	553161	553679	553407	LoOCR
arahy.Tifrunner.gnm1.scaffold_22	63693	64658	64008	dOCR		arahy.Tifrunner.gnm1.scaffold_22	554606	554769	554679	LoOCR
arahy.Tifrunner.gnm1.scaffold_22	68232	68977	68600	dOCR		arahy.Tifrunner.gnm1.scaffold_22	558900	559250	559011	LoOCR
arahy.Tifrunner.gnm1.scaffold_22	69129	69631	69396	dOCR		arahy.Tifrunner.gnm1.scaffold_22	560647	561152	560881	LoOCR
arahy.Tifrunner.gnm1.scaffold_22	69873	70024	69887	dOCR		arahy.Tifrunner.gnm1.scaffold_22	561277	561471	561425	LoOCR
arahy.Tifrunner.gnm1.scaffold_22	72538	72939	72879	dOCR		arahy.Tifrunner.gnm1.scaffold_22	563047	563452	563172	LoOCR
arahy.Tifrunner.gnm1.scaffold_22	74147	74755	74415	LoOCR		arahy.Tifrunner.gnm1.scaffold_22	564230	564696	564359	dOCR
arahy.Tifrunner.gnm1.scaffold_22	75153	75489	75244	LoOCR		arahy.Tifrunner.gnm1.scaffold_22	568881	569173	568920	LoOCR
arahy.Tifrunner.gnm1.scaffold_22	76017	76369	76262	LoOCR		arahy.Tifrunner.gnm1.scaffold_22	569319	570574	569735	LoOCR
arahy.Tifrunner.gnm1.scaffold_22	81316	81473	81463	LoOCR		arahy.Tifrunner.gnm1.scaffold_22	572587	572737	572697	dOCR
arahy.Tifrunner.gnm1.scaffold_22	82077	82313	82212	dOCR		arahy.Tifrunner.gnm1.scaffold_22	572840	572990	572892	dOCR
arahy.Tifrunner.gnm1.scaffold_22	82548	82756	82663	dOCR		arahy.Tifrunner.gnm1.scaffold_22	574757	575021	574799	dOCR
arahy.Tifrunner.gnm1.scaffold_22	83610	83870	83729	LoOCR		arahy.Tifrunner.gnm1.scaffold_22	575617	576829	576271	LoOCR
arahy.Tifrunner.gnm1.scaffold_22	84028	85325	85075	LoOCR		arahy.Tifrunner.gnm1.scaffold_22	583438	583845	583602	LoOCR
arahy.Tifrunner.gnm1.scaffold_22	86630	87234	86767	LoOCR		arahy.Tifrunner.gnm1.scaffold_22	584727	585155	584827	dOCR
arahy.Tifrunner.gnm1.scaffold_22	88856	89134	89073	LoOCR		arahy.Tifrunner.gnm1.scaffold_22	585814	586224	585952	LoOCR
arahy.Tifrunner.gnm1.scaffold_22	89582	89785	89750	LoOCR		arahy.Tifrunner.gnm1.scaffold_22	587085	588222	587730	LoOCR
arahy.Tifrunner.gnm1.scaffold_22	90694	91875	91001	dOCR		arahy.Tifrunner.gnm1.scaffold_22	588620	589007	588934	LoOCR
arahy.Tifrunner.gnm1.scaffold_22	92085	92235	92126	dOCR		arahy.Tifrunner.gnm1.scaffold_22	590255	590544	590356	dOCR
arahy.Tifrunner.gnm1.scaffold_22	97200	97526	97462	LoOCR		arahy.Tifrunner.gnm1.scaffold_22	594300	594655	594567	dOCR
arahy.Tifrunner.gnm1.scaffold_22	98363	98779	98743	LoOCR		arahy.Tifrunner.gnm1.scaffold_22	595448	595619	595584	dOCR
arahy.Tifrunner.gnm1.scaffold_22	99180	99505	99371	LoOCR		arahy.Tifrunner.gnm1.scaffold_22	596262	596805	596410	LoOCR
arahy.Tifrunner.gnm1.scaffold_22	99709	99924	99736	LoOCR		arahy.Tifrunner.gnm1.scaffold_22	598122	598417	598221	LoOCR
arahy.Tifrunner.gnm1.scaffold_22	100248	100406	100295	LoOCR		arahy.Tifrunner.gnm1.scaffold_22	599600	599914	599795	LoOCR
arahy.Tifrunner.gnm1.scaffold_22	100536	100760	100640	LoOCR		arahy.Tifrunner.gnm1.scaffold_22	600419	601251	600859	LoOCR
arahy.Tifrunner.gnm1.scaffold_22	100921	101319	100987	LoOCR		arahy.Tifrunner.gnm1.scaffold_22	604792	605759	605249	LoOCR
arahy.Tifrunner.gnm1.scaffold_22	108130	108280	108248	LoOCR		arahy.Tifrunner.gnm1.scaffold_22	605988	606279	606197	dOCR
arahy.Tifrunner.gnm1.scaffold_22	109174	109672	109547	LoOCR		arahy.Tifrunner.gnm1.scaffold_22	608256	608899	608514	dOCR
arahy.Tifrunner.gnm1.scaffold_22	110308	110458	110367	LoOCR		arahy.Tifrunner.gnm1.scaffold_22	613333	614414	614190	LoOCR
arahy.Tifrunner.gnm1.scaffold_22	111728	112610	112333	LoOCR		arahy.Tifrunner.gnm1.scaffold_22	614589	614744	614681	LoOCR
arahy.Tifrunner.gnm1.scaffold_22	112934	113532	113218	dOCR		arahy.Tifrunner.gnm1.scaffold_22	615190	615429	615330	LoOCR
arahy.Tifrunner.gnm1.scaffold_22	116048	116251	116149	LoOCR		arahy.Tifrunner.gnm1.scaffold_22	616282	616525	616427	LoOCR
arahy.Tifrunner.gnm1.scaffold_22	116565	117882	117475	LoOCR		arahy.Tifrunner.gnm1.scaffold_22	620374	620814	620703	LoOCR
arahy.Tifrunner.gnm1.scaffold_22	122180	122597	122541	LoOCR		arahy.Tifrunner.gnm1.scaffold_22	624463	624697	624583	dOCR
arahy.Tifrunner.gnm1.scaffold_22	122945	123482	123233	LoOCR		arahy.Tifrunner.gnm1.scaffold_22	625046	625405	625346	dOCR
arahy.Tifrunner.gnm1.scaffold_22	123752	123906	123772	LoOCR		arahy.Tifrunner.gnm1.scaffold_22	625760	626138	625906	dOCR
arahy.Tifrunner.gnm1.scaffold_22	124960	125321	125259	dOCR		arahy.Tifrunner.gnm1.scaffold_22	627639	627852	627703	dOCR
arahy.Tifrunner.gnm1.scaffold_22	125829	126061	125938	dOCR		arahy.Tifrunner.gnm1.scaffold_22	628056	628469	628274	dOCR
arahy.Tifrunner.gnm1.scaffold_22	132198	132401	132286	LoOCR		arahy.Tifrunner.gnm1.scaffold_22	633492	634277	634111	dOCR
arahy.Tifrunner.gnm1.scaffold_22	134052	134555	134193	LoOCR		arahy.Tifrunner.gnm1.scaffold_22	641160	642334	641984	LoOCR
arahy.Tifrunner.gnm1.scaffold_22	141959	142244	141975	LoOCR		arahy.Tifrunner.gnm1.scaffold_22	643612	643799	643695	LoOCR
arahy.Tifrunner.gnm1.scaffold_22	142556	142809	142654	LoOCR		arahy.Tifrunner.gnm1.scaffold_22	644063	644918	644495	LoOCR
arahy.Tifrunner.gnm1.scaffold_22	148190	148344	148268	LoOCR		arahy.Tifrunner.gnm1.scaffold_22	655279	655887	655605	dOCR
arahy.Tifrunner.gnm1.scaffold_22	149114	149351	149200	LoOCR		arahy.Tifrunner.gnm1.scaffold_22	656206	656426	656244	dOCR
arahy.Tifrunner.gnm1.scaffold_22	150744	151250	150920	LoOCR		arahy.Tifrunner.gnm1.scaffold_22	657021	657290	657268	dOCR
arahy.Tifrunner.gnm1.scaffold_22	152973	153421	153070	LoOCR		arahy.Tifrunner.gnm1.scaffold_22	657516	658320	657999	dOCR
arahy.Tifrunner.gnm1.scaffold_22	160656	161122	160778	dOCR		arahy.Tifrunner.gnm1.scaffold_22	658443	659475	659068	dOCR
arahy.Tifrunner.gnm1.scaffold_22	161492	161937	161626	dOCR		arahy.Tifrunner.gnm1.scaffold_22	664967	665204	665101	dOCR
arahy.Tifrunner.gnm1.scaffold_22	163668	165160	164726	LoOCR		arahy.Tifrunner.gnm1.scaffold_22	665721	665901	665817	dOCR
arahy.Tifrunner.gnm1.scaffold_22	166073	166300	166191	LoOCR		arahy.Tifrunner.gnm1.scaffold_22	666749	667097	666860	dOCR
arahy.Tifrunner.gnm1.scaffold_22	167757	168303	167875	dOCR		arahy.Tifrunner.gnm1.scaffold_22	667491	668268	667560	dOCR
arahy.Tifrunner.gnm1.scaffold_22	168464	168865	168523	dOCR		arahy.Tifrunner.gnm1.scaffold_22	674293	674591	674351	dOCR
arahy.Tifrunner.gnm1.scaffold_22	169293	169558	169371	dOCR		arahy.Tifrunner.gnm1.scaffold_22	675135	676916	675597	dOCR
arahy.Tifrunner.gnm1.scaffold_22	170180	170593	170318	LoOCR		arahy.Tifrunner.gnm1.scaffold_22	681621	681923	681728	LoOCR
arahy.Tifrunner.gnm1.scaffold_22	172180	172786	172307	LoOCR		arahy.Tifrunner.gnm1.scaffold_22	682341	682585	682369	LoOCR
arahy.Tifrunner.gnm1.scaffold_22	174334	174557	174437	LoOCR		arahy.Tifrunner.gnm1.scaffold_22	686275	686446	686348	LoOCR
arahy.Tifrunner.gnm1.scaffold_22	175386	175637	175499	LoOCR		arahy.Tifrunner.gnm1.scaffold_22	689015	689378	689233	dOCR
arahy.Tifrunner.gnm1.scaffold_22	179370	179898	179728	dOCR		arahy.Tifrunner.gnm1.scaffold_22	690092	690319	690201	dOCR
arahy.Tifrunner.gnm1.scaffold_22	180135	181035	180513	dOCR		arahy.Tifrunner.gnm1.scaffold_22	690462	690894	690602	dOCR
arahy.Tifrunner.gnm1.scaffold_22	181206	181573	181445	dOCR		arahy.Tifrunner.gnm1.scaffold_22	692085	692486	692382	LoOCR
arahy.Tifrunner.gnm1.scaffold_22	182374	183107	182726	LoOCR		arahy.Tifrunner.gnm1.scaffold_22	692650	692803	692680	LoOCR
arahy.Tifrunner.gnm1.scaffold_22	183467	183638	183560	LoOCR		arahy.Tifrunner.gnm1.scaffold_22	699109	699849	699523	LoOCR
arahy.Tifrunner.gnm1.scaffold_22	184320	185218	184737	LoOCR		arahy.Tifrunner.gnm1.scaffold_22	701115	702410	701471	dOCR
arahy.Tifrunner.gnm1.scaffold_22	188312	188585	188566	LoOCR		arahy.Tifrunner.gnm1.scaffold_22	702659	703438	703012	dOCR
arahy.Tifrunner.gnm1.scaffold_22	189300	189875	189742	LoOCR		arahy.Tifrunner.gnm1.scaffold_22	712263	713055	712753	dOCR
arahy.Tifrunner.gnm1.scaffold_22	190182	190581	190301	LoOCR		arahy.Tifrunner.gnm1.scaffold_22	713198	714811	714307	dOCR
arahy.Tifrunner.gnm1.scaffold_22	193808	193998	193928	dOCR		arahy.Tifrunner.gnm1.scaffold_22	715479	716444	715890	dOCR
arahy.Tifrunner.gnm1.scaffold_22	194290	194918	194673	dOCR		arahy.Tifrunner.gnm1.scaffold_22	716719	717659	717424	LoOCR
arahy.Tifrunner.gnm1.scaffold_22	195136	195827	195517	dOCR		arahy.Tifrunner.gnm1.scaffold_22	721790	721940	721908	LoOCR
arahy.Tifrunner.gnm1.scaffold_22	196101	196695	196470	dOCR		arahy.Tifrunner.gnm1.scaffold_22	722187	722399	722275	LoOCR
arahy.Tifrunner.gnm1.scaffold_22	198016	198410	198269	LoOCR		arahy.Tifrunner.gnm1.scaffold_22	723444	723631	723562	LoOCR
arahy.Tifrunner.gnm1.scaffold_22	200522	200735	200626	LoOCR		arahy.Tifrunner.gnm1.scaffold_22	723864	724593	724254	LoOCR
arahy.Tifrunner.gnm1.scaffold_22	201865	202108	202074	LoOCR		arahy.Tifrunner.gnm1.scaffold_22	730878	731413	731141	dOCR
arahy.Tifrunner.gnm1.scaffold_22	203079	203290	203266	LoOCR		arahy.Tifrunner.gnm1.scaffold_22	732678	733069	732941	dOCR
arahy.Tifrunner.gnm1.scaffold_22	205898	206366	205996	LoOCR		arahy.Tifrunner.gnm1.scaffold_22	733561	733913	733673	dOCR
arahy.Tifrunner.gnm1.scaffold_22	206516	210706	208945	LoOCR		arahy.Tifrunner.gnm1.scaffold_22	735282	735803	735692	dOCR
arahy.Tifrunner.gnm1.scaffold_22	216778	218608	217941	dOCR		arahy.Tifrunner.gnm1.scaffold_22	736105	736668	736220	dOCR
arahy.Tifrunner.gnm1.scaffold_22	220728	222241	221355	dOCR		arahy.Tifrunner.gnm1.scaffold_22	739039	739270	739175	LoOCR
arahy.Tifrunner.gnm1.scaffold_22	223104	223281	223227	dOCR		arahy.Tifrunner.gnm1.scaffold_22	739956	740857	740298	LoOCR
arahy.Tifrunner.gnm1.scaffold_22	223951	224222	224058	dOCR		arahy.Tifrunner.gnm1.scaffold_22	741098	741525	741402	LoOCR
arahy.Tifrunner.gnm1.scaffold_22	226501	227208	226862	dOCR		arahy.Tifrunner.gnm1.scaffold_22	749647	750049	749918	LoOCR
arahy.Tifrunner.gnm1.scaffold_22	227627	227810	227760	dOCR		arahy.Tifrunner.gnm1.scaffold_22	750242	751552	750676	LoOCR
arahy.Tifrunner.gnm1.scaffold_22	229502	230704	230588	dOCR		arahy.Tifrunner.gnm1.scaffold_22	752082	752592	752302	LoOCR
arahy.Tifrunner.gnm1.scaffold_22	230921	231168	231045	dOCR		arahy.Tifrunner.gnm1.scaffold_22	754030	754261	754117	dOCR
arahy.Tifrunner.gnm1.scaffold_22	231794	231983	231894	dOCR		arahy.Tifrunner.gnm1.scaffold_22	754854	755230	755122	dOCR
arahy.Tifrunner.gnm1.scaffold_22	232146	232425	232216	dOCR		arahy.Tifrunner.gnm1.scaffold_22	755801	756086	755883	dOCR
arahy.Tifrunner.gnm1.scaffold_22	232824	233208	233133	dOCR		arahy.Tifrunner.gnm1.scaffold_22	759783	760223	759884	LoOCR
arahy.Tifrunner.gnm1.scaffold_22	233619	234085	233736	dOCR		arahy.Tifrunner.gnm1.scaffold_22	761217	761927	761457	LoOCR
arahy.Tifrunner.gnm1.scaffold_22	235343	235756	235650	dOCR		arahy.Tifrunner.gnm1.scaffold_22	762453	763290	762912	LoOCR
arahy.Tifrunner.gnm1.scaffold_22	239254	239524	239444	dOCR		arahy.Tifrunner.gnm1.scaffold_22	763412	763978	763841	LoOCR
arahy.Tifrunner.gnm1.scaffold_22	239684	241039	240870	dOCR		arahy.Tifrunner.gnm1.scaffold_22	764107	764266	764207	dOCR
arahy.Tifrunner.gnm1.scaffold_22	241227	241619	241313	dOCR		arahy.Tifrunner.gnm1.scaffold_22	768396	768546	768419	LoOCR
arahy.Tifrunner.gnm1.scaffold_22	243195	243495	243379	dOCR		arahy.Tifrunner.gnm1.scaffold_22	770204	770483	770302	LoOCR
arahy.Tifrunner.gnm1.scaffold_22	245144	245362	245282	dOCR		arahy.Tifrunner.gnm1.scaffold_22	775181	775426	775326	LoOCR
arahy.Tifrunner.gnm1.scaffold_22	245781	246169	246051	dOCR		arahy.Tifrunner.gnm1.scaffold_22	777281	777618	777385	dOCR
arahy.Tifrunner.gnm1.scaffold_22	246298	249095	247685	LoOCR		arahy.Tifrunner.gnm1.scaffold_22	777700	777883	777822	dOCR
arahy.Tifrunner.gnm1.scaffold_22	253495	253882	253745	LoOCR		arahy.Tifrunner.gnm1.scaffold_22	779356	779840	779493	dOCR
arahy.Tifrunner.gnm1.scaffold_22	254058	254506	254441	LoOCR		arahy.Tifrunner.gnm1.scaffold_22	781663	781904	781794	dOCR
arahy.Tifrunner.gnm1.scaffold_22	254745	255230	255142	LoOCR		arahy.Tifrunner.gnm1.scaffold_22	782465	782855	782636	dOCR
arahy.Tifrunner.gnm1.scaffold_22	256016	256305	256292	LoOCR		arahy.Tifrunner.gnm1.scaffold_22	786561	787050	786587	dOCR
arahy.Tifrunner.gnm1.scaffold_22	258846	258996	258927	dOCR		arahy.Tifrunner.gnm1.scaffold_22	787272	787722	787596	dOCR
arahy.Tifrunner.gnm1.scaffold_22	259561	260823	260685	dOCR		arahy.Tifrunner.gnm1.scaffold_22	787780	788137	787955	dOCR
arahy.Tifrunner.gnm1.scaffold_22	261131	261564	261204	dOCR		arahy.Tifrunner.gnm1.scaffold_22	789136	789338	789257	dOCR
arahy.Tifrunner.gnm1.scaffold_22	262365	263225	262879	dOCR		arahy.Tifrunner.gnm1.scaffold_22	790660	791162	790949	dOCR
arahy.Tifrunner.gnm1.scaffold_22	265905	266130	266046	dOCR		arahy.Tifrunner.gnm1.scaffold_22	793252	793569	793473	dOCR
arahy.Tifrunner.gnm1.scaffold_22	266308	266523	266439	dOCR		arahy.Tifrunner.gnm1.scaffold_22	795120	795362	795288	dOCR
arahy.Tifrunner.gnm1.scaffold_22	266891	267041	266991	LoOCR		arahy.Tifrunner.gnm1.scaffold_22	799187	799457	799316	dOCR
arahy.Tifrunner.gnm1.scaffold_22	267508	268272	267589	LoOCR		arahy.Tifrunner.gnm1.scaffold_22	799718	799950	799870	dOCR
arahy.Tifrunner.gnm1.scaffold_22	268468	268622	268484	LoOCR		arahy.Tifrunner.gnm1.scaffold_22	803037	803400	803310	LoOCR
arahy.Tifrunner.gnm1.scaffold_22	268989	270552	269466	LoOCR		arahy.Tifrunner.gnm1.scaffold_22	806420	807184	806715	LoOCR
arahy.Tifrunner.gnm1.scaffold_22	276101	276680	276180	dOCR		arahy.Tifrunner.gnm1.scaffold_22	807689	808262	807880	LoOCR
arahy.Tifrunner.gnm1.scaffold_22	278438	278787	278600	LoOCR		arahy.Tifrunner.gnm1.scaffold_22	809586	809736	809604	LoOCR
arahy.Tifrunner.gnm1.scaffold_22	279100	279418	279350	LoOCR		arahy.Tifrunner.gnm1.scaffold_22	813402	814177	813708	LoOCR
arahy.Tifrunner.gnm1.scaffold_22	279536	280099	279840	LoOCR		arahy.Tifrunner.gnm1.scaffold_22	819205	819720	819592	LoOCR
arahy.Tifrunner.gnm1.scaffold_22	285373	286086	285443	LoOCR		arahy.Tifrunner.gnm1.scaffold_22	821757	823125	822913	LoOCR
arahy.Tifrunner.gnm1.scaffold_22	286891	287046	286986	LoOCR		arahy.Tifrunner.gnm1.scaffold_22	827273	829378	827563	LoOCR
arahy.Tifrunner.gnm1.scaffold_22	287241	289109	288974	LoOCR		arahy.Tifrunner.gnm1.scaffold_22	833403	833653	833569	LoOCR
arahy.Tifrunner.gnm1.scaffold_22	289734	290314	290199	LoOCR		arahy.Tifrunner.gnm1.scaffold_22	834396	834591	834505	LoOCR
arahy.Tifrunner.gnm1.scaffold_22	290427	290966	290714	dOCR		arahy.Tifrunner.gnm1.scaffold_22	836041	836581	836428	LoOCR
arahy.Tifrunner.gnm1.scaffold_22	294089	294460	294358	dOCR		arahy.Tifrunner.gnm1.scaffold_22	837159	837396	837255	LoOCR
arahy.Tifrunner.gnm1.scaffold_22	294585	294910	294860	dOCR		arahy.Tifrunner.gnm1.scaffold_22	837519	837905	837762	LoOCR
arahy.Tifrunner.gnm1.scaffold_22	299136	299596	299252	dOCR		arahy.Tifrunner.gnm1.scaffold_22	838218	838411	838298	LoOCR
arahy.Tifrunner.gnm1.scaffold_22	299798	300643	300096	dOCR		arahy.Tifrunner.gnm1.scaffold_22	842286	842596	842533	dOCR
arahy.Tifrunner.gnm1.scaffold_22	300837	301286	301152	dOCR		arahy.Tifrunner.gnm1.scaffold_22	844647	844869	844733	dOCR
arahy.Tifrunner.gnm1.scaffold_22	301481	301836	301701	dOCR		arahy.Tifrunner.gnm1.scaffold_22	845052	845333	845210	dOCR
arahy.Tifrunner.gnm1.scaffold_22	302026	302534	302051	LoOCR		arahy.Tifrunner.gnm1.scaffold_22	846538	846938	846647	dOCR
arahy.Tifrunner.gnm1.scaffold_22	302829	303641	302947	LoOCR		arahy.Tifrunner.gnm1.scaffold_22	848564	848721	848673	dOCR
arahy.Tifrunner.gnm1.scaffold_22	304277	304645	304390	LoOCR		arahy.Tifrunner.gnm1.scaffold_22	853244	853706	853616	dOCR
arahy.Tifrunner.gnm1.scaffold_22	304818	305138	305023	LoOCR		arahy.Tifrunner.gnm1.scaffold_22	862920	863079	862962	LoOCR
arahy.Tifrunner.gnm1.scaffold_22	306973	307248	307237	LoOCR		arahy.Tifrunner.gnm1.scaffold_22	863496	864037	863777	LoOCR
arahy.Tifrunner.gnm1.scaffold_22	307801	308021	307844	LoOCR		arahy.Tifrunner.gnm1.scaffold_22	864729	864921	864780	LoOCR
arahy.Tifrunner.gnm1.scaffold_22	310392	311157	311022	LoOCR		arahy.Tifrunner.gnm1.scaffold_22	867350	867675	867459	LoOCR
arahy.Tifrunner.gnm1.scaffold_22	312860	313495	313243	LoOCR		arahy.Tifrunner.gnm1.scaffold_22	869560	869905	869808	dOCR
arahy.Tifrunner.gnm1.scaffold_22	314419	314805	314716	dOCR		arahy.Tifrunner.gnm1.scaffold_22	870143	870518	870412	LoOCR
arahy.Tifrunner.gnm1.scaffold_22	315485	315858	315676	dOCR		arahy.Tifrunner.gnm1.scaffold_22	877348	877547	877429	dOCR
arahy.Tifrunner.gnm1.scaffold_22	320761	321288	320897	dOCR		arahy.Tifrunner.gnm1.scaffold_22	881591	882506	881929	LoOCR
arahy.Tifrunner.gnm1.scaffold_22	321516	321734	321642	dOCR		arahy.Tifrunner.gnm1.scaffold_22	882773	883151	883020	LoOCR
arahy.Tifrunner.gnm1.scaffold_22	322106	322588	322336	dOCR		arahy.Tifrunner.gnm1.scaffold_22	884795	885102	885035	LoOCR
arahy.Tifrunner.gnm1.scaffold_22	323035	323545	323168	LoOCR		arahy.Tifrunner.gnm1.scaffold_22	886587	886737	886719	LoOCR
arahy.Tifrunner.gnm1.scaffold_22	323919	325620	324344	LoOCR		arahy.Tifrunner.gnm1.scaffold_22	887111	887477	887215	dOCR
arahy.Tifrunner.gnm1.scaffold_22	329613	329823	329693	LoOCR		arahy.Tifrunner.gnm1.scaffold_22	887984	888277	888036	dOCR
arahy.Tifrunner.gnm1.scaffold_22	330540	331644	330887	LoOCR		arahy.Tifrunner.gnm1.scaffold_22	893872	894363	894223	dOCR
arahy.Tifrunner.gnm1.scaffold_22	333671	333921	333877	dOCR		arahy.Tifrunner.gnm1.scaffold_22	896477	896923	896790	dOCR
arahy.Tifrunner.gnm1.scaffold_22	338661	338812	338677	dOCR		arahy.Tifrunner.gnm1.scaffold_22	897788	898010	897876	dOCR
arahy.Tifrunner.gnm1.scaffold_22	339025	339279	339045	dOCR		arahy.Tifrunner.gnm1.scaffold_22	901988	903163	903052	LoOCR
arahy.Tifrunner.gnm1.scaffold_22	340112	340751	340241	dOCR		arahy.Tifrunner.gnm1.scaffold_22	903628	903949	903830	LoOCR
arahy.Tifrunner.gnm1.scaffold_22	341248	341931	341671	dOCR		arahy.Tifrunner.gnm1.scaffold_22	907565	908515	908000	LoOCR
arahy.Tifrunner.gnm1.scaffold_22	342066	342522	342445	dOCR		arahy.Tifrunner.gnm1.scaffold_22	908751	908934	908843	dOCR
arahy.Tifrunner.gnm1.scaffold_22	343170	343795	343618	dOCR		arahy.Tifrunner.gnm1.scaffold_22	912939	913395	913274	dOCR
arahy.Tifrunner.gnm1.scaffold_22	346698	347041	346818	LoOCR		arahy.Tifrunner.gnm1.scaffold_22	913955	914107	913973	dOCR
arahy.Tifrunner.gnm1.scaffold_22	351517	352464	352324	LoOCR		arahy.Tifrunner.gnm1.scaffold_22	915605	916424	915913	LoOCR
arahy.Tifrunner.gnm1.scaffold_22	352870	353743	353236	LoOCR		arahy.Tifrunner.gnm1.scaffold_22	917462	917743	917679	LoOCR
arahy.Tifrunner.gnm1.scaffold_22	355235	356446	356301	LoOCR		arahy.Tifrunner.gnm1.scaffold_22	918484	918876	918613	dOCR
arahy.Tifrunner.gnm1.scaffold_22	357885	358156	358027	dOCR		arahy.Tifrunner.gnm1.scaffold_22	919794	920157	920029	dOCR
arahy.Tifrunner.gnm1.scaffold_22	359171	360636	359648	dOCR		arahy.Tifrunner.gnm1.scaffold_22	920699	921075	920985	dOCR
arahy.Tifrunner.gnm1.scaffold_22	362866	363053	362967	dOCR		arahy.Tifrunner.gnm1.scaffold_22	922745	923054	922918	LoOCR
arahy.Tifrunner.gnm1.scaffold_22	363299	363519	363390	dOCR		arahy.Tifrunner.gnm1.scaffold_22	923228	923634	923290	LoOCR
arahy.Tifrunner.gnm1.scaffold_22	364083	364788	364461	dOCR		arahy.Tifrunner.gnm1.scaffold_22	925146	925553	925432	LoOCR
arahy.Tifrunner.gnm1.scaffold_22	369269	369543	369460	LoOCR		arahy.Tifrunner.gnm1.scaffold_22	925943	926103	926031	LoOCR
arahy.Tifrunner.gnm1.scaffold_22	370010	371818	371523	LoOCR		arahy.Tifrunner.gnm1.scaffold_22	931818	932145	931945	dOCR
arahy.Tifrunner.gnm1.scaffold_22	373280	373450	373405	dOCR		arahy.Tifrunner.gnm1.scaffold_22	933677	934581	934150	dOCR
arahy.Tifrunner.gnm1.scaffold_22	374077	374505	374391	dOCR		arahy.Tifrunner.gnm1.scaffold_22	937088	938077	937656	LoOCR
arahy.Tifrunner.gnm1.scaffold_22	375754	376004	375882	dOCR		arahy.Tifrunner.gnm1.scaffold_22	942758	943078	942869	LoOCR
arahy.Tifrunner.gnm1.scaffold_22	377122	377423	377281	dOCR		arahy.Tifrunner.gnm1.scaffold_22	943276	943943	943445	LoOCR
arahy.Tifrunner.gnm1.scaffold_22	377592	377760	377694	dOCR		arahy.Tifrunner.gnm1.scaffold_22	944581	944925	944738	LoOCR
arahy.Tifrunner.gnm1.scaffold_22	378544	378730	378607	dOCR		arahy.Tifrunner.gnm1.scaffold_22	946111	946564	946478	LoOCR
arahy.Tifrunner.gnm1.scaffold_22	379635	379821	379715	dOCR		arahy.Tifrunner.gnm1.scaffold_22	954539	955028	954724	dOCR
arahy.Tifrunner.gnm1.scaffold_22	380259	381704	381017	dOCR		arahy.Tifrunner.gnm1.scaffold_22	955971	956328	956192	dOCR
arahy.Tifrunner.gnm1.scaffold_22	381879	383511	382134	dOCR		arahy.Tifrunner.gnm1.scaffold_22	956887	957260	957179	dOCR
arahy.Tifrunner.gnm1.scaffold_22	388471	388761	388672	dOCR		arahy.Tifrunner.gnm1.scaffold_22	957372	957529	957448	dOCR
arahy.Tifrunner.gnm1.scaffold_22	389616	390951	390536	LoOCR		arahy.Tifrunner.gnm1.scaffold_22	958417	958813	958540	LoOCR
arahy.Tifrunner.gnm1.scaffold_22	391410	391569	391429	LoOCR		arahy.Tifrunner.gnm1.scaffold_22	958899	959272	959018	LoOCR
arahy.Tifrunner.gnm1.scaffold_22	392390	392618	392523	LoOCR		arahy.Tifrunner.gnm1.scaffold_22	959444	959627	959528	LoOCR
arahy.Tifrunner.gnm1.scaffold_22	400160	400330	400266	dOCR		arahy.Tifrunner.gnm1.scaffold_22	960024	960224	960098	LoOCR
arahy.Tifrunner.gnm1.scaffold_22	400469	400715	400525	dOCR		arahy.Tifrunner.gnm1.scaffold_22	960753	961395	961059	LoOCR
arahy.Tifrunner.gnm1.scaffold_22	400894	401283	400965	dOCR		arahy.Tifrunner.gnm1.scaffold_22	964779	966783	966078	LoOCR
arahy.Tifrunner.gnm1.scaffold_22	402110	403047	402454	dOCR		arahy.Tifrunner.gnm1.scaffold_22	971272	971697	971495	LoOCR
arahy.Tifrunner.gnm1.scaffold_22	412704	413197	412808	LoOCR		arahy.Tifrunner.gnm1.scaffold_22	972525	972880	972774	LoOCR
arahy.Tifrunner.gnm1.scaffold_22	413355	413667	413596	LoOCR		arahy.Tifrunner.gnm1.scaffold_22	973921	974097	973962	LoOCR
arahy.Tifrunner.gnm1.scaffold_22	418440	419567	419233	LoOCR		arahy.Tifrunner.gnm1.scaffold_22	974677	975027	974784	LoOCR
arahy.Tifrunner.gnm1.scaffold_22	419783	420006	419908	LoOCR		arahy.Tifrunner.gnm1.scaffold_22	975274	975790	975515	LoOCR
arahy.Tifrunner.gnm1.scaffold_22	420213	420718	420546	LoOCR		arahy.Tifrunner.gnm1.scaffold_22	976019	976190	976146	dOCR
arahy.Tifrunner.gnm1.scaffold_22	421005	421201	421094	LoOCR		arahy.Tifrunner.gnm1.scaffold_22	976377	976801	976500	dOCR
arahy.Tifrunner.gnm1.scaffold_22	424321	424915	424822	dOCR		arahy.Tifrunner.gnm1.scaffold_22	980067	980247	980170	LoOCR
arahy.Tifrunner.gnm1.scaffold_22	425170	426830	425397	dOCR		arahy.Tifrunner.gnm1.scaffold_22	981977	982589	982356	dOCR
arahy.Tifrunner.gnm1.scaffold_22	427296	428230	428152	dOCR		arahy.Tifrunner.gnm1.scaffold_22	985356	985506	985480	dOCR
arahy.Tifrunner.gnm1.scaffold_22	428413	428780	428545	dOCR		arahy.Tifrunner.gnm1.scaffold_22	985947	986286	986094	dOCR
arahy.Tifrunner.gnm1.scaffold_22	429142	431282	429892	dOCR		arahy.Tifrunner.gnm1.scaffold_22	989490	989715	989603	dOCR
arahy.Tifrunner.gnm1.scaffold_22	431799	432124	432094	dOCR		arahy.Tifrunner.gnm1.scaffold_22	991066	992233	991940	dOCR
arahy.Tifrunner.gnm1.scaffold_22	432330	432874	432561	dOCR		arahy.Tifrunner.gnm1.scaffold_22	992479	993531	992767	dOCR
arahy.Tifrunner.gnm1.scaffold_22	438520	438790	438643	LoOCR		arahy.Tifrunner.gnm1.scaffold_22	997229	997458	997323	LoOCR
arahy.Tifrunner.gnm1.scaffold_22	440311	440895	440688	LoOCR		arahy.Tifrunner.gnm1.scaffold_22	1000322	1000566	1000532	LoOCR
arahy.Tifrunner.gnm1.scaffold_22	442191	442680	442588	LoOCR		arahy.Tifrunner.gnm1.scaffold_22	1000716	1001114	1000819	LoOCR
arahy.Tifrunner.gnm1.scaffold_22	443623	444069	444041	LoOCR		arahy.Tifrunner.gnm1.scaffold_22	1004316	1004648	1004453	dOCR
arahy.Tifrunner.gnm1.scaffold_22	445805	446238	445887	dOCR		arahy.Tifrunner.gnm1.scaffold_22	1005582	1005914	1005696	LoOCR
arahy.Tifrunner.gnm1.scaffold_22	447871	449517	448888	LoOCR		arahy.Tifrunner.gnm1.scaffold_22	1008935	1009178	1009023	LoOCR
arahy.Tifrunner.gnm1.scaffold_22	450575	450779	450646	dOCR		arahy.Tifrunner.gnm1.scaffold_22	1010952	1011344	1011073	LoOCR
arahy.Tifrunner.gnm1.scaffold_22	450900	451430	450968	dOCR		arahy.Tifrunner.gnm1.scaffold_22	1011600	1011896	1011852	LoOCR
arahy.Tifrunner.gnm1.scaffold_22	451644	451898	451819	dOCR		arahy.Tifrunner.gnm1.scaffold_22	1014422	1014745	1014604	LoOCR
arahy.Tifrunner.gnm1.scaffold_22	452549	452851	452722	dOCR		arahy.Tifrunner.gnm1.scaffold_22	1019245	1019403	1019314	LoOCR
arahy.Tifrunner.gnm1.scaffold_22	453192	453360	453222	dOCR		arahy.Tifrunner.gnm1.scaffold_22	1026817	1027105	1026927	dOCR
arahy.Tifrunner.gnm1.scaffold_22	453615	454358	454254	dOCR		arahy.Tifrunner.gnm1.scaffold_22	1027690	1027918	1027883	dOCR
arahy.Tifrunner.gnm1.scaffold_22	454719	454869	454849	dOCR		arahy.Tifrunner.gnm1.scaffold_22	1028599	1028761	1028715	LoOCR
arahy.Tifrunner.gnm1.scaffold_22	456838	457663	457298	dOCR		arahy.Tifrunner.gnm1.scaffold_22	1029294	1030219	1029658	LoOCR
arahy.Tifrunner.gnm1.scaffold_22	459824	460685	460216	dOCR		arahy.Tifrunner.gnm1.scaffold_22	1030730	1031003	1030856	LoOCR
arahy.Tifrunner.gnm1.scaffold_22	461803	462993	462205	dOCR		arahy.Tifrunner.gnm1.scaffold_22	1031095	1031513	1031223	LoOCR
arahy.Tifrunner.gnm1.scaffold_22	463452	463855	463746	dOCR		arahy.Tifrunner.gnm1.scaffold_22	1032243	1032393	1032351	dOCR
arahy.Tifrunner.gnm1.scaffold_22	470990	471300	471271	dOCR		arahy.Tifrunner.gnm1.scaffold_22	1032488	1032643	1032593	dOCR
arahy.Tifrunner.gnm1.scaffold_22	471463	472365	471595	dOCR		arahy.Tifrunner.gnm1.scaffold_22	1039105	1039278	1039174	LoOCR
arahy.Tifrunner.gnm1.scaffold_22	476058	476357	476283	dOCR		arahy.Tifrunner.gnm1.scaffold_22	1039784	1040305	1039969	LoOCR
arahy.Tifrunner.gnm1.scaffold_22	478401	478818	478630	dOCR		arahy.Tifrunner.gnm1.scaffold_22	1041000	1041576	1041463	LoOCR
arahy.Tifrunner.gnm1.scaffold_22	480588	481059	480771	LoOCR		arahy.Tifrunner.gnm1.scaffold_22	1042659	1043059	1042888	LoOCR
arahy.Tifrunner.gnm1.scaffold_22	481984	482688	482090	LoOCR		arahy.Tifrunner.gnm1.scaffold_22	1044898	1045306	1045018	LoOCR
arahy.Tifrunner.gnm1.scaffold_22	490277	490796	490658	dOCR		arahy.Tifrunner.gnm1.scaffold_22	1053290	1053511	1053373	dOCR
arahy.Tifrunner.gnm1.scaffold_22	495412	497481	495575	LoOCR		arahy.Tifrunner.gnm1.scaffold_22	1054424	1054574	1054504	dOCR
arahy.Tifrunner.gnm1.scaffold_22	498230	498524	498401	LoOCR		arahy.Tifrunner.gnm1.scaffold_22	1055258	1055749	1055631	dOCR
arahy.Tifrunner.gnm1.scaffold_22	502537	504948	503221	dOCR		arahy.Tifrunner.gnm1.scaffold_22	1068032	1068296	1068171	dOCR
arahy.Tifrunner.gnm1.scaffold_22	506949	507331	507199	dOCR		arahy.Tifrunner.gnm1.scaffold_22	1073089	1074133	1073346	LoOCR
arahy.Tifrunner.gnm1.scaffold_22	509426	509767	509552	dOCR		arahy.Tifrunner.gnm1.scaffold_22	1075862	1076366	1076225	dOCR
arahy.Tifrunner.gnm1.scaffold_22	509879	512345	511400	dOCR		arahy.Tifrunner.gnm1.scaffold_22	1076418	1076795	1076682	dOCR
arahy.Tifrunner.gnm1.scaffold_22	513845	514038	513923	dOCR		arahy.Tifrunner.gnm1.scaffold_22	1079073	1079686	1079541	dOCR
arahy.Tifrunner.gnm1.scaffold_22	514537	514895	514623	dOCR		arahy.Tifrunner.gnm1.scaffold_22	1089866	1090088	1089982	dOCR
arahy.Tifrunner.gnm1.scaffold_22	516757	517181	517106	dOCR		arahy.Tifrunner.gnm1.scaffold_22	1091695	1094277	1093799	dOCR
arahy.Tifrunner.gnm1.scaffold_22	518549	518822	518773	dOCR		arahy.Tifrunner.gnm1.scaffold_22	1094819	1095347	1095061	dOCR
arahy.Tifrunner.gnm1.scaffold_22	519795	521251	520949	LoOCR		arahy.Tifrunner.gnm1.scaffold_22	1095532	1096099	1095752	dOCR
arahy.Tifrunner.gnm1.scaffold_22	521409	521714	521606	LoOCR		arahy.Tifrunner.gnm1.scaffold_22	1099489	1099781	1099650	dOCR
arahy.Tifrunner.gnm1.scaffold_22	522004	522524	522221	LoOCR		arahy.Tifrunner.gnm1.scaffold_22	1102393	1102702	1102562	dOCR
arahy.Tifrunner.gnm1.scaffold_22	523264	523786	523381	LoOCR		arahy.Tifrunner.gnm1.scaffold_22	1104153	1104594	1104316	dOCR
arahy.Tifrunner.gnm1.scaffold_22	525992	526385	526152	dOCR		arahy.Tifrunner.gnm1.scaffold_22	1106842	1108495	1107154	dOCR
arahy.Tifrunner.gnm1.scaffold_22	526818	527099	526963	dOCR		arahy.Tifrunner.gnm1.scaffold_22	1110731	1110987	1110863	dOCR
arahy.Tifrunner.gnm1.scaffold_22	528013	528260	528032	dOCR		arahy.Tifrunner.gnm1.scaffold_22	1113196	1113447	1113340	LoOCR
arahy.Tifrunner.gnm1.scaffold_22	530908	531282	531173	dOCR		arahy.Tifrunner.gnm1.scaffold_22	1115951	1116312	1116041	LoOCR
arahy.Tifrunner.gnm1.scaffold_22	533531	534121	533971	dOCR		arahy.Tifrunner.gnm1.scaffold_22	1116531	1116739	1116594	LoOCR
arahy.Tifrunner.gnm1.scaffold_22	534688	535228	534938	dOCR		arahy.Tifrunner.gnm1.scaffold_22	1116970	1117497	1117360	LoOCR
arahy.Tifrunner.gnm1.scaffold_22	535683	536029	535792	dOCR		arahy.Tifrunner.gnm1.scaffold_22	1125781	1125986	1125913	LoOCR
arahy.Tifrunner.gnm1.scaffold_22	538828	538993	538929	dOCR		arahy.Tifrunner.gnm1.scaffold_22	1126661	1127187	1126848	LoOCR
arahy.Tifrunner.gnm1.scaffold_22	539777	539927	539857	dOCR		arahy.Tifrunner.gnm1.scaffold_22	1139953	1140108	1140088	dOCR
arahy.Tifrunner.gnm1.scaffold_22	540388	540761	540611	dOCR		arahy.Tifrunner.gnm1.scaffold_22	1140464	1141370	1141307	LoOCR
arahy.Tifrunner.gnm1.scaffold_22	542067	542492	542200	dOCR		arahy.Tifrunner.gnm1.scaffold_22	1141581	1142292	1142015	LoOCR
arahy.Tifrunner.gnm1.scaffold_22	542669	543226	542965	dOCR		arahy.Tifrunner.gnm1.scaffold_22	1142589	1142911	1142699	LoOCR
arahy.Tifrunner.gnm1.scaffold_22	545115	545481	545352	LoOCR		arahy.Tifrunner.gnm1.scaffold_22	1143096	1143304	1143150	LoOCR
arahy.Tifrunner.gnm1.scaffold_22	546033	546434	546343	LoOCR		arahy.Tifrunner.gnm1.scaffold_22	1143551	1143765	1143677	LoOCR
arahy.Tifrunner.gnm1.scaffold_22	546915	547139	547003	LoOCR		arahy.Tifrunner.gnm1.scaffold_22	1147328	1148198	1148006	dOCR
arahy.Tifrunner.gnm1.scaffold_22	548718	549112	548855	LoOCR		arahy.Tifrunner.gnm1.scaffold_22	1149150	1149574	1149292	dOCR
arahy.Tifrunner.gnm1.scaffold_22	551503	552190	551940	LoOCR		arahy.Tifrunner.gnm1.scaffold_22	1149872	1150200	1150048	dOCR
arahy.Tifrunner.gnm1.scaffold_22	553099	553702	553237	LoOCR		arahy.Tifrunner.gnm1.scaffold_22	1153047	1153354	1153276	dOCR
arahy.Tifrunner.gnm1.scaffold_22	554193	554383	554244	LoOCR		arahy.Tifrunner.gnm1.scaffold_22	1153526	1153932	1153826	dOCR
arahy.Tifrunner.gnm1.scaffold_22	554589	554779	554680	LoOCR		arahy.Tifrunner.gnm1.scaffold_22	1154474	1155153	1154575	dOCR
arahy.Tifrunner.gnm1.scaffold_22	558782	559257	559011	LoOCR		arahy.Tifrunner.gnm1.scaffold_22	1159562	1160948	1160012	dOCR
arahy.Tifrunner.gnm1.scaffold_22	560065	560285	560201	LoOCR		arahy.Tifrunner.gnm1.scaffold_22	1162362	1162748	1162506	LoOCR
arahy.Tifrunner.gnm1.scaffold_22	560492	561568	560875	LoOCR		arahy.Tifrunner.gnm1.scaffold_22	1170099	1170329	1170160	dOCR
arahy.Tifrunner.gnm1.scaffold_22	563017	563901	563432	LoOCR		arahy.Tifrunner.gnm1.scaffold_22	1174849	1175212	1174926	dOCR
arahy.Tifrunner.gnm1.scaffold_22	564214	564737	564406	dOCR		arahy.Tifrunner.gnm1.scaffold_22	1175393	1175674	1175550	dOCR
arahy.Tifrunner.gnm1.scaffold_22	568850	569168	568920	LoOCR		arahy.Tifrunner.gnm1.scaffold_22	1176141	1176669	1176495	dOCR
arahy.Tifrunner.gnm1.scaffold_22	569319	570621	570148	LoOCR		arahy.Tifrunner.gnm1.scaffold_22	1177642	1178133	1178041	dOCR
arahy.Tifrunner.gnm1.scaffold_22	572513	572990	572625	dOCR		arahy.Tifrunner.gnm1.scaffold_22	1182286	1183066	1182564	LoOCR
arahy.Tifrunner.gnm1.scaffold_22	573233	573443	573317	dOCR		arahy.Tifrunner.gnm1.scaffold_22	1183433	1184075	1183700	LoOCR
arahy.Tifrunner.gnm1.scaffold_22	573864	574058	573961	dOCR		arahy.Tifrunner.gnm1.scaffold_22	1184838	1185181	1185055	dOCR
arahy.Tifrunner.gnm1.scaffold_22	574712	574917	574785	dOCR		arahy.Tifrunner.gnm1.scaffold_22	1186602	1187231	1186979	dOCR
arahy.Tifrunner.gnm1.scaffold_22	575500	576855	576497	LoOCR		arahy.Tifrunner.gnm1.scaffold_22	1188912	1189527	1189343	dOCR
arahy.Tifrunner.gnm1.scaffold_22	583307	583922	583447	LoOCR		arahy.Tifrunner.gnm1.scaffold_22	1191610	1192173	1191792	dOCR
arahy.Tifrunner.gnm1.scaffold_22	584680	585157	584821	dOCR		arahy.Tifrunner.gnm1.scaffold_22	1200789	1201153	1201088	LoOCR
arahy.Tifrunner.gnm1.scaffold_22	585824	586244	586166	LoOCR		arahy.Tifrunner.gnm1.scaffold_22	1203456	1203688	1203561	LoOCR
arahy.Tifrunner.gnm1.scaffold_22	586658	586913	586834	LoOCR		arahy.Tifrunner.gnm1.scaffold_22	1205465	1206194	1205734	LoOCR
arahy.Tifrunner.gnm1.scaffold_22	587076	588221	587710	LoOCR		arahy.Tifrunner.gnm1.scaffold_22	1207077	1207545	1207284	dOCR
arahy.Tifrunner.gnm1.scaffold_22	588562	589006	588704	LoOCR		arahy.Tifrunner.gnm1.scaffold_22	1214089	1214484	1214213	dOCR
arahy.Tifrunner.gnm1.scaffold_22	590248	590641	590446	dOCR		arahy.Tifrunner.gnm1.scaffold_22	1215395	1215979	1215805	dOCR
arahy.Tifrunner.gnm1.scaffold_22	594296	594783	594565	dOCR		arahy.Tifrunner.gnm1.scaffold_22	1219579	1220278	1220022	dOCR
arahy.Tifrunner.gnm1.scaffold_22	595110	595619	595255	dOCR		arahy.Tifrunner.gnm1.scaffold_22	1220511	1220793	1220671	dOCR
arahy.Tifrunner.gnm1.scaffold_22	596012	596210	596125	dOCR		arahy.Tifrunner.gnm1.scaffold_22	1230279	1230451	1230393	LoOCR
arahy.Tifrunner.gnm1.scaffold_22	596344	596901	596791	LoOCR		arahy.Tifrunner.gnm1.scaffold_22	1232420	1233007	1232530	dOCR
arahy.Tifrunner.gnm1.scaffold_22	597928	598559	598309	LoOCR		arahy.Tifrunner.gnm1.scaffold_22	1234669	1235173	1235064	LoOCR
arahy.Tifrunner.gnm1.scaffold_22	599515	599910	599747	LoOCR		arahy.Tifrunner.gnm1.scaffold_22	1235346	1235596	1235458	LoOCR
arahy.Tifrunner.gnm1.scaffold_22	600084	601266	600642	LoOCR		arahy.Tifrunner.gnm1.scaffold_22	1235744	1235894	1235789	LoOCR
arahy.Tifrunner.gnm1.scaffold_22	604770	605764	605042	LoOCR		arahy.Tifrunner.gnm1.scaffold_22	1241106	1241466	1241200	dOCR
arahy.Tifrunner.gnm1.scaffold_22	605936	606311	606188	dOCR		arahy.Tifrunner.gnm1.scaffold_22	1241845	1242040	1242005	dOCR
arahy.Tifrunner.gnm1.scaffold_22	607854	608887	608476	dOCR		arahy.Tifrunner.gnm1.scaffold_22	1242820	1243400	1242959	LoOCR
arahy.Tifrunner.gnm1.scaffold_22	613285	614745	613616	LoOCR		arahy.Tifrunner.gnm1.scaffold_22	1243798	1244108	1243990	LoOCR
arahy.Tifrunner.gnm1.scaffold_22	615194	615583	615355	LoOCR		arahy.Tifrunner.gnm1.scaffold_22	1244520	1244890	1244643	LoOCR
arahy.Tifrunner.gnm1.scaffold_22	616287	616932	616884	LoOCR		arahy.Tifrunner.gnm1.scaffold_22	1245065	1245459	1245363	LoOCR
arahy.Tifrunner.gnm1.scaffold_22	620174	621043	620748	LoOCR		arahy.Tifrunner.gnm1.scaffold_22	1250023	1250177	1250133	LoOCR
arahy.Tifrunner.gnm1.scaffold_22	621864	622223	622088	LoOCR		arahy.Tifrunner.gnm1.scaffold_22	1254178	1254431	1254303	LoOCR
arahy.Tifrunner.gnm1.scaffold_22	624247	624797	624474	dOCR		arahy.Tifrunner.gnm1.scaffold_22	1255524	1255902	1255677	LoOCR
arahy.Tifrunner.gnm1.scaffold_22	625080	625428	625233	dOCR		arahy.Tifrunner.gnm1.scaffold_22	1258350	1258595	1258460	LoOCR
arahy.Tifrunner.gnm1.scaffold_22	625721	626140	625908	dOCR		arahy.Tifrunner.gnm1.scaffold_22	1260066	1260803	1260653	LoOCR
arahy.Tifrunner.gnm1.scaffold_22	627584	628535	627834	dOCR		arahy.Tifrunner.gnm1.scaffold_22	1260913	1261561	1260985	LoOCR
arahy.Tifrunner.gnm1.scaffold_22	633474	634282	633611	dOCR		arahy.Tifrunner.gnm1.scaffold_22	1266701	1267300	1266954	dOCR
arahy.Tifrunner.gnm1.scaffold_22	640243	640786	640638	LoOCR		arahy.Tifrunner.gnm1.scaffold_22	1267775	1268248	1268105	dOCR
arahy.Tifrunner.gnm1.scaffold_22	641147	642330	641984	LoOCR		arahy.Tifrunner.gnm1.scaffold_22	1268440	1268882	1268619	LoOCR
arahy.Tifrunner.gnm1.scaffold_22	643526	643853	643629	LoOCR		arahy.Tifrunner.gnm1.scaffold_22	1270186	1270442	1270324	LoOCR
arahy.Tifrunner.gnm1.scaffold_22	644040	644965	644607	LoOCR		arahy.Tifrunner.gnm1.scaffold_22	1272370	1272544	1272401	LoOCR
arahy.Tifrunner.gnm1.scaffold_22	654785	654939	654903	dOCR		arahy.Tifrunner.gnm1.scaffold_22	1272720	1273102	1272942	LoOCR
arahy.Tifrunner.gnm1.scaffold_22	655249	655890	655731	dOCR		arahy.Tifrunner.gnm1.scaffold_22	1273432	1273868	1273764	LoOCR
arahy.Tifrunner.gnm1.scaffold_22	656145	656443	656259	dOCR		arahy.Tifrunner.gnm1.scaffold_22	1274519	1275381	1274773	LoOCR
arahy.Tifrunner.gnm1.scaffold_22	657033	657309	657265	dOCR		arahy.Tifrunner.gnm1.scaffold_22	1282146	1282626	1282325	dOCR
arahy.Tifrunner.gnm1.scaffold_22	657465	659542	659065	dOCR		arahy.Tifrunner.gnm1.scaffold_22	1288598	1288961	1288858	LoOCR
arahy.Tifrunner.gnm1.scaffold_22	660268	660491	660358	dOCR		arahy.Tifrunner.gnm1.scaffold_22	1289334	1289970	1289521	LoOCR
arahy.Tifrunner.gnm1.scaffold_22	664955	665242	665102	dOCR		arahy.Tifrunner.gnm1.scaffold_22	1290110	1290589	1290257	LoOCR
arahy.Tifrunner.gnm1.scaffold_22	665442	666005	665817	dOCR		arahy.Tifrunner.gnm1.scaffold_22	1291633	1292075	1291812	LoOCR
arahy.Tifrunner.gnm1.scaffold_22	666744	667157	666861	dOCR		arahy.Tifrunner.gnm1.scaffold_22	1295716	1296029	1295851	LoOCR
arahy.Tifrunner.gnm1.scaffold_22	667507	668131	667638	dOCR		arahy.Tifrunner.gnm1.scaffold_22	1296512	1296794	1296660	LoOCR
arahy.Tifrunner.gnm1.scaffold_22	672422	672578	672555	dOCR		arahy.Tifrunner.gnm1.scaffold_22	1297054	1297569	1297352	LoOCR
arahy.Tifrunner.gnm1.scaffold_22	674277	674683	674343	dOCR		arahy.Tifrunner.gnm1.scaffold_22	1298149	1298913	1298351	LoOCR
arahy.Tifrunner.gnm1.scaffold_22	675136	676971	676141	dOCR		arahy.Tifrunner.gnm1.scaffold_22	1305728	1306135	1305928	dOCR
arahy.Tifrunner.gnm1.scaffold_22	681617	681956	681743	LoOCR		arahy.Tifrunner.gnm1.scaffold_22	1310361	1310958	1310712	dOCR
arahy.Tifrunner.gnm1.scaffold_22	682254	682645	682452	LoOCR		arahy.Tifrunner.gnm1.scaffold_22	1311245	1311600	1311366	dOCR
arahy.Tifrunner.gnm1.scaffold_22	682873	683114	682931	LoOCR		arahy.Tifrunner.gnm1.scaffold_22	1311810	1312627	1311949	dOCR
arahy.Tifrunner.gnm1.scaffold_22	683292	683653	683412	LoOCR		arahy.Tifrunner.gnm1.scaffold_22	1313399	1313672	1313535	dOCR
arahy.Tifrunner.gnm1.scaffold_22	686219	686688	686353	LoOCR		arahy.Tifrunner.gnm1.scaffold_22	1314123	1314812	1314485	LoOCR
arahy.Tifrunner.gnm1.scaffold_22	688898	689453	689307	dOCR		arahy.Tifrunner.gnm1.scaffold_22	1315529	1315780	1315568	LoOCR
arahy.Tifrunner.gnm1.scaffold_22	689800	690985	690663	dOCR		arahy.Tifrunner.gnm1.scaffold_22	1318080	1319279	1318676	LoOCR
arahy.Tifrunner.gnm1.scaffold_22	692083	693500	692674	LoOCR		arahy.Tifrunner.gnm1.scaffold_22	1319489	1319841	1319632	dOCR
arahy.Tifrunner.gnm1.scaffold_22	699074	699859	699517	LoOCR		arahy.Tifrunner.gnm1.scaffold_22	1320619	1320779	1320756	dOCR
arahy.Tifrunner.gnm1.scaffold_22	701097	702429	701471	dOCR		arahy.Tifrunner.gnm1.scaffold_22	1325452	1325699	1325561	dOCR
arahy.Tifrunner.gnm1.scaffold_22	702634	703437	703022	dOCR		arahy.Tifrunner.gnm1.scaffold_22	1326014	1327111	1326522	dOCR
arahy.Tifrunner.gnm1.scaffold_22	703716	703944	703906	dOCR		arahy.Tifrunner.gnm1.scaffold_22	1327572	1328449	1327919	LoOCR
arahy.Tifrunner.gnm1.scaffold_22	707473	707633	707568	dOCR		arahy.Tifrunner.gnm1.scaffold_22	1330414	1330590	1330525	LoOCR
arahy.Tifrunner.gnm1.scaffold_22	712246	713055	712844	dOCR		arahy.Tifrunner.gnm1.scaffold_22	1331396	1331588	1331506	dOCR
arahy.Tifrunner.gnm1.scaffold_22	713191	714894	714290	dOCR		arahy.Tifrunner.gnm1.scaffold_22	1331726	1332021	1331897	dOCR
arahy.Tifrunner.gnm1.scaffold_22	715462	717665	716010	LoOCR		arahy.Tifrunner.gnm1.scaffold_22	1333003	1333689	1333322	LoOCR
arahy.Tifrunner.gnm1.scaffold_22	721590	721963	721737	LoOCR		arahy.Tifrunner.gnm1.scaffold_22	1334012	1334335	1334265	LoOCR
arahy.Tifrunner.gnm1.scaffold_22	722249	722408	722337	LoOCR		arahy.Tifrunner.gnm1.scaffold_22	1339716	1340229	1339912	LoOCR
arahy.Tifrunner.gnm1.scaffold_22	723366	724595	723586	LoOCR		arahy.Tifrunner.gnm1.scaffold_22	1343339	1343625	1343431	dOCR
arahy.Tifrunner.gnm1.scaffold_22	725236	725386	725372	dOCR		arahy.Tifrunner.gnm1.scaffold_22	1343783	1344017	1343976	dOCR
arahy.Tifrunner.gnm1.scaffold_22	730837	731471	731157	dOCR		arahy.Tifrunner.gnm1.scaffold_22	1344367	1344939	1344578	dOCR
arahy.Tifrunner.gnm1.scaffold_22	731642	731793	731680	dOCR		arahy.Tifrunner.gnm1.scaffold_22	1350749	1351371	1350802	dOCR
arahy.Tifrunner.gnm1.scaffold_22	732012	732257	732122	dOCR		arahy.Tifrunner.gnm1.scaffold_22	1353674	1354302	1353791	dOCR
arahy.Tifrunner.gnm1.scaffold_22	732533	733176	732940	dOCR		arahy.Tifrunner.gnm1.scaffold_22	1355960	1356636	1356351	dOCR
arahy.Tifrunner.gnm1.scaffold_22	733557	733954	733786	dOCR		arahy.Tifrunner.gnm1.scaffold_22	1356866	1357248	1357109	dOCR
arahy.Tifrunner.gnm1.scaffold_22	735308	735811	735612	dOCR		arahy.Tifrunner.gnm1.scaffold_22	1358808	1359188	1358899	LoOCR
arahy.Tifrunner.gnm1.scaffold_22	736060	736594	736143	dOCR		arahy.Tifrunner.gnm1.scaffold_22	1361392	1362153	1361695	LoOCR
arahy.Tifrunner.gnm1.scaffold_22	738983	739253	739046	LoOCR		arahy.Tifrunner.gnm1.scaffold_22	1362345	1362838	1362570	LoOCR
arahy.Tifrunner.gnm1.scaffold_22	739618	739848	739709	LoOCR		arahy.Tifrunner.gnm1.scaffold_22	1363384	1363834	1363700	LoOCR
arahy.Tifrunner.gnm1.scaffold_22	739951	740937	740299	LoOCR		arahy.Tifrunner.gnm1.scaffold_22	1363920	1364089	1364001	LoOCR
arahy.Tifrunner.gnm1.scaffold_22	740973	741710	741402	LoOCR		arahy.Tifrunner.gnm1.scaffold_22	1364401	1364688	1364483	LoOCR
arahy.Tifrunner.gnm1.scaffold_22	747952	748142	748015	LoOCR		arahy.Tifrunner.gnm1.scaffold_22	1369130	1369980	1369822	dOCR
arahy.Tifrunner.gnm1.scaffold_22	748929	749170	749075	LoOCR		arahy.Tifrunner.gnm1.scaffold_22	1370680	1370875	1370807	dOCR
arahy.Tifrunner.gnm1.scaffold_22	749632	751599	751041	LoOCR		arahy.Tifrunner.gnm1.scaffold_22	1373403	1373872	1373668	LoOCR
arahy.Tifrunner.gnm1.scaffold_22	752000	752606	752280	LoOCR		arahy.Tifrunner.gnm1.scaffold_22	1374159	1374362	1374200	LoOCR
arahy.Tifrunner.gnm1.scaffold_22	754018	754267	754117	dOCR		arahy.Tifrunner.gnm1.scaffold_22	1374713	1375534	1374840	LoOCR
arahy.Tifrunner.gnm1.scaffold_22	754743	755244	755124	dOCR		arahy.Tifrunner.gnm1.scaffold_22	1382541	1382701	1382636	LoOCR
arahy.Tifrunner.gnm1.scaffold_22	755767	756105	755863	dOCR		arahy.Tifrunner.gnm1.scaffold_22	1383258	1385328	1385011	LoOCR
arahy.Tifrunner.gnm1.scaffold_22	759666	760277	760161	LoOCR		arahy.Tifrunner.gnm1.scaffold_22	1389506	1390272	1390010	dOCR
arahy.Tifrunner.gnm1.scaffold_22	760913	761954	761457	LoOCR		arahy.Tifrunner.gnm1.scaffold_22	1390544	1390809	1390622	LoOCR
arahy.Tifrunner.gnm1.scaffold_22	762116	763288	762911	LoOCR		arahy.Tifrunner.gnm1.scaffold_22	1390938	1391632	1391181	LoOCR
arahy.Tifrunner.gnm1.scaffold_22	763443	764266	763843	LoOCR		arahy.Tifrunner.gnm1.scaffold_22	1392317	1392946	1392815	LoOCR
arahy.Tifrunner.gnm1.scaffold_22	768271	768942	768859	LoOCR		arahy.Tifrunner.gnm1.scaffold_22	1394320	1394700	1394596	LoOCR
arahy.Tifrunner.gnm1.scaffold_22	769998	770512	770292	LoOCR		arahy.Tifrunner.gnm1.scaffold_22	1397360	1397780	1397533	dOCR
arahy.Tifrunner.gnm1.scaffold_22	772062	772322	772276	LoOCR		arahy.Tifrunner.gnm1.scaffold_22	1397985	1398284	1398182	dOCR
arahy.Tifrunner.gnm1.scaffold_22	774718	774929	774791	LoOCR		arahy.Tifrunner.gnm1.scaffold_22	1398555	1399021	1398903	dOCR
arahy.Tifrunner.gnm1.scaffold_22	775829	776318	776200	LoOCR		arahy.Tifrunner.gnm1.scaffold_22	1399185	1399963	1399552	dOCR
arahy.Tifrunner.gnm1.scaffold_22	776495	776666	776575	LoOCR		arahy.Tifrunner.gnm1.scaffold_22	1403308	1403462	1403361	LoOCR
arahy.Tifrunner.gnm1.scaffold_22	777067	777975	777385	LoOCR		arahy.Tifrunner.gnm1.scaffold_22	1404843	1404998	1404889	LoOCR
arahy.Tifrunner.gnm1.scaffold_22	779265	779467	779372	dOCR		arahy.Tifrunner.gnm1.scaffold_22	1408954	1409243	1408970	dOCR
arahy.Tifrunner.gnm1.scaffold_22	779572	780347	779819	dOCR		arahy.Tifrunner.gnm1.scaffold_22	1409941	1410095	1410038	dOCR
arahy.Tifrunner.gnm1.scaffold_22	781654	781891	781789	dOCR		arahy.Tifrunner.gnm1.scaffold_22	1410281	1410476	1410339	dOCR
arahy.Tifrunner.gnm1.scaffold_22	782414	782874	782610	dOCR		arahy.Tifrunner.gnm1.scaffold_22	1412553	1412762	1412650	dOCR
arahy.Tifrunner.gnm1.scaffold_22	783271	783665	783387	dOCR		arahy.Tifrunner.gnm1.scaffold_22	1412825	1413116	1412907	dOCR
arahy.Tifrunner.gnm1.scaffold_22	786561	787059	786958	dOCR		arahy.Tifrunner.gnm1.scaffold_22	1413309	1413592	1413464	dOCR
arahy.Tifrunner.gnm1.scaffold_22	787360	788270	788016	dOCR		arahy.Tifrunner.gnm1.scaffold_22	1413892	1414059	1413945	dOCR
arahy.Tifrunner.gnm1.scaffold_22	789162	789364	789250	dOCR		arahy.Tifrunner.gnm1.scaffold_22	1414600	1414852	1414747	dOCR
arahy.Tifrunner.gnm1.scaffold_22	789587	789919	789756	dOCR		arahy.Tifrunner.gnm1.scaffold_22	1415863	1416378	1415941	dOCR
arahy.Tifrunner.gnm1.scaffold_22	790659	791271	790950	dOCR		arahy.Tifrunner.gnm1.scaffold_22	1424351	1424760	1424534	dOCR
arahy.Tifrunner.gnm1.scaffold_22	791529	791766	791647	dOCR		arahy.Tifrunner.gnm1.scaffold_22	1429203	1430143	1429366	LoOCR
arahy.Tifrunner.gnm1.scaffold_22	792331	792501	792400	dOCR		arahy.Tifrunner.gnm1.scaffold_22	1430416	1430650	1430497	dOCR
arahy.Tifrunner.gnm1.scaffold_22	793238	793601	793415	dOCR		arahy.Tifrunner.gnm1.scaffold_22	1430996	1431928	1431451	dOCR
arahy.Tifrunner.gnm1.scaffold_22	795110	795371	795257	dOCR		arahy.Tifrunner.gnm1.scaffold_22	1435314	1435768	1435340	dOCR
arahy.Tifrunner.gnm1.scaffold_22	799067	799495	799293	dOCR		arahy.Tifrunner.gnm1.scaffold_22	1436303	1437418	1437171	dOCR
arahy.Tifrunner.gnm1.scaffold_22	799659	799946	799857	dOCR		arahy.Tifrunner.gnm1.scaffold_22	1441371	1442053	1441699	dOCR
arahy.Tifrunner.gnm1.scaffold_22	800310	800874	800797	dOCR		arahy.Tifrunner.gnm1.scaffold_22	1442496	1442839	1442749	dOCR
arahy.Tifrunner.gnm1.scaffold_22	801042	801332	801127	dOCR		arahy.Tifrunner.gnm1.scaffold_22	1443234	1443412	1443361	dOCR
arahy.Tifrunner.gnm1.scaffold_22	802935	803525	803307	LoOCR		arahy.Tifrunner.gnm1.scaffold_22	1443868	1444415	1444314	dOCR
arahy.Tifrunner.gnm1.scaffold_22	806435	807208	806698	LoOCR		arahy.Tifrunner.gnm1.scaffold_22	1444678	1445018	1444911	LoOCR
arahy.Tifrunner.gnm1.scaffold_22	807716	808262	807982	LoOCR		arahy.Tifrunner.gnm1.scaffold_22	1445327	1445616	1445498	LoOCR
arahy.Tifrunner.gnm1.scaffold_22	809374	809774	809603	LoOCR		arahy.Tifrunner.gnm1.scaffold_22	1449908	1450384	1450250	dOCR
arahy.Tifrunner.gnm1.scaffold_22	812928	813217	813110	LoOCR		arahy.Tifrunner.gnm1.scaffold_22	1450755	1451816	1451504	LoOCR
arahy.Tifrunner.gnm1.scaffold_22	813391	814257	813708	LoOCR		arahy.Tifrunner.gnm1.scaffold_22	1452102	1452433	1452202	LoOCR
arahy.Tifrunner.gnm1.scaffold_22	819571	819750	819707	LoOCR		arahy.Tifrunner.gnm1.scaffold_22	1452653	1453274	1452759	LoOCR
arahy.Tifrunner.gnm1.scaffold_22	820333	820624	820560	LoOCR		arahy.Tifrunner.gnm1.scaffold_22	1453753	1454203	1453942	LoOCR
arahy.Tifrunner.gnm1.scaffold_22	821514	823135	822912	LoOCR		arahy.Tifrunner.gnm1.scaffold_22	1455451	1456180	1456001	LoOCR
arahy.Tifrunner.gnm1.scaffold_22	827282	829387	827639	LoOCR		arahy.Tifrunner.gnm1.scaffold_22	1456312	1456553	1456409	LoOCR
arahy.Tifrunner.gnm1.scaffold_22	830018	830249	830228	LoOCR		arahy.Tifrunner.gnm1.scaffold_22	1456910	1457126	1456948	LoOCR
arahy.Tifrunner.gnm1.scaffold_22	833205	833698	833568	LoOCR		arahy.Tifrunner.gnm1.scaffold_22	1457915	1458117	1458014	dOCR
arahy.Tifrunner.gnm1.scaffold_22	834415	834709	834509	LoOCR		arahy.Tifrunner.gnm1.scaffold_22	1479078	1479362	1479142	LoOCR
arahy.Tifrunner.gnm1.scaffold_22	835297	835447	835387	LoOCR		arahy.Tifrunner.gnm1.scaffold_22	1479477	1481217	1479922	LoOCR
arahy.Tifrunner.gnm1.scaffold_22	835999	836571	836310	LoOCR		arahy.Tifrunner.gnm1.scaffold_22	1481520	1481979	1481871	LoOCR
arahy.Tifrunner.gnm1.scaffold_22	837136	837863	837307	LoOCR		arahy.Tifrunner.gnm1.scaffold_22	1482061	1482427	1482140	LoOCR
arahy.Tifrunner.gnm1.scaffold_22	838091	838500	838299	LoOCR		arahy.Tifrunner.gnm1.scaffold_22	1488332	1488902	1488648	LoOCR
arahy.Tifrunner.gnm1.scaffold_22	840857	841150	841042	dOCR		arahy.Tifrunner.gnm1.scaffold_22	1489288	1490159	1490044	LoOCR
arahy.Tifrunner.gnm1.scaffold_22	841566	841922	841851	dOCR		arahy.Tifrunner.gnm1.scaffold_22	1492048	1492241	1492097	LoOCR
arahy.Tifrunner.gnm1.scaffold_22	842246	842681	842325	dOCR		arahy.Tifrunner.gnm1.scaffold_22	1497235	1497480	1497434	dOCR
arahy.Tifrunner.gnm1.scaffold_22	844513	844883	844739	dOCR		arahy.Tifrunner.gnm1.scaffold_22	1497621	1497951	1497738	dOCR
arahy.Tifrunner.gnm1.scaffold_22	845042	845334	845098	dOCR		arahy.Tifrunner.gnm1.scaffold_22	1500303	1500566	1500400	LoOCR
arahy.Tifrunner.gnm1.scaffold_22	846446	846938	846828	dOCR		arahy.Tifrunner.gnm1.scaffold_22	1501498	1501848	1501714	LoOCR
arahy.Tifrunner.gnm1.scaffold_22	847310	847715	847593	dOCR		arahy.Tifrunner.gnm1.scaffold_22	1503100	1503532	1503398	LoOCR
arahy.Tifrunner.gnm1.scaffold_22	848524	848747	848636	dOCR		arahy.Tifrunner.gnm1.scaffold_22	1507308	1508024	1507859	LoOCR
arahy.Tifrunner.gnm1.scaffold_22	853242	853712	853569	dOCR		arahy.Tifrunner.gnm1.scaffold_22	1508186	1508453	1508380	LoOCR
arahy.Tifrunner.gnm1.scaffold_22	855913	856074	855998	LoOCR		arahy.Tifrunner.gnm1.scaffold_22	1513029	1513202	1513100	dOCR
arahy.Tifrunner.gnm1.scaffold_22	858341	858607	858572	LoOCR		arahy.Tifrunner.gnm1.scaffold_22	1513264	1513830	1513731	dOCR
arahy.Tifrunner.gnm1.scaffold_22	860306	860680	860440	LoOCR		arahy.Tifrunner.gnm1.scaffold_22	1517075	1517487	1517390	dOCR
arahy.Tifrunner.gnm1.scaffold_22	861906	862098	861917	LoOCR		arahy.Tifrunner.gnm1.scaffold_22	1519726	1520829	1519940	dOCR
arahy.Tifrunner.gnm1.scaffold_22	862686	863288	863213	LoOCR		arahy.Tifrunner.gnm1.scaffold_22	1524605	1524823	1524694	LoOCR
arahy.Tifrunner.gnm1.scaffold_22	863477	864023	863783	LoOCR		arahy.Tifrunner.gnm1.scaffold_22	1526363	1526786	1526637	LoOCR
arahy.Tifrunner.gnm1.scaffold_22	864754	864975	864874	LoOCR		arahy.Tifrunner.gnm1.scaffold_22	1527012	1527274	1527152	LoOCR
arahy.Tifrunner.gnm1.scaffold_22	867145	867790	867459	LoOCR		arahy.Tifrunner.gnm1.scaffold_22	1529543	1530450	1529849	LoOCR
arahy.Tifrunner.gnm1.scaffold_22	868235	868448	868346	LoOCR		arahy.Tifrunner.gnm1.scaffold_22	1531096	1531402	1531232	dOCR
arahy.Tifrunner.gnm1.scaffold_22	869558	869905	869787	dOCR		arahy.Tifrunner.gnm1.scaffold_22	1536577	1536761	1536700	LoOCR
arahy.Tifrunner.gnm1.scaffold_22	870143	870527	870292	LoOCR		arahy.Tifrunner.gnm1.scaffold_22	1538133	1538382	1538219	LoOCR
arahy.Tifrunner.gnm1.scaffold_22	877247	877655	877452	dOCR		arahy.Tifrunner.gnm1.scaffold_22	1542857	1543013	1542888	dOCR
arahy.Tifrunner.gnm1.scaffold_22	881595	882509	881894	LoOCR		arahy.Tifrunner.gnm1.scaffold_22	1547914	1548686	1548055	dOCR
arahy.Tifrunner.gnm1.scaffold_22	882734	883153	882898	LoOCR		arahy.Tifrunner.gnm1.scaffold_22	1549190	1549722	1549321	dOCR
arahy.Tifrunner.gnm1.scaffold_22	883682	883963	883844	LoOCR		arahy.Tifrunner.gnm1.scaffold_22	1549915	1550534	1550272	dOCR
arahy.Tifrunner.gnm1.scaffold_22	884785	885163	885035	LoOCR		arahy.Tifrunner.gnm1.scaffold_22	1550708	1551538	1551318	dOCR
arahy.Tifrunner.gnm1.scaffold_22	885621	885846	885760	LoOCR		arahy.Tifrunner.gnm1.scaffold_22	1557558	1557842	1557667	dOCR
arahy.Tifrunner.gnm1.scaffold_22	886447	886748	886676	LoOCR		arahy.Tifrunner.gnm1.scaffold_22	1558749	1559028	1558855	dOCR
arahy.Tifrunner.gnm1.scaffold_22	887016	887499	887154	dOCR		arahy.Tifrunner.gnm1.scaffold_22	1560024	1560187	1560116	LoOCR
arahy.Tifrunner.gnm1.scaffold_22	888001	888348	888222	dOCR		arahy.Tifrunner.gnm1.scaffold_22	1561107	1561716	1561560	LoOCR
arahy.Tifrunner.gnm1.scaffold_22	893202	894671	894336	dOCR		arahy.Tifrunner.gnm1.scaffold_23	20462	20712	20576	dOCR
arahy.Tifrunner.gnm1.scaffold_22	895099	895296	895180	dOCR		arahy.Tifrunner.gnm1.scaffold_23	39653	39841	39821	dOCR
arahy.Tifrunner.gnm1.scaffold_22	896536	896930	896674	dOCR		arahy.Tifrunner.gnm1.scaffold_23	48628	48951	48918	dOCR
arahy.Tifrunner.gnm1.scaffold_22	897084	897309	897167	dOCR		arahy.Tifrunner.gnm1.scaffold_23	51940	52104	52079	dOCR
arahy.Tifrunner.gnm1.scaffold_22	897519	898010	897875	dOCR		arahy.Tifrunner.gnm1.scaffold_23	57867	58374	58190	dOCR
arahy.Tifrunner.gnm1.scaffold_22	900436	900691	900555	dOCR		arahy.Tifrunner.gnm1.scaffold_23	70736	70951	70805	dOCR
arahy.Tifrunner.gnm1.scaffold_22	901196	901519	901265	LoOCR		arahy.Tifrunner.gnm1.scaffold_23	71473	71791	71580	dOCR
arahy.Tifrunner.gnm1.scaffold_22	901989	903151	902188	LoOCR		arahy.Tifrunner.gnm1.scaffold_23	71960	72146	72021	dOCR
arahy.Tifrunner.gnm1.scaffold_22	903624	903956	903649	LoOCR		arahy.Tifrunner.gnm1.scaffold_23	88239	88389	88328	dOCR
arahy.Tifrunner.gnm1.scaffold_22	907561	908597	907932	LoOCR		arahy.Tifrunner.gnm1.scaffold_23	88535	88995	88852	dOCR
arahy.Tifrunner.gnm1.scaffold_22	912827	913395	913172	dOCR		arahy.Tifrunner.gnm1.scaffold_23	91252	91445	91306	dOCR
arahy.Tifrunner.gnm1.scaffold_22	913905	914175	914103	dOCR		arahy.Tifrunner.gnm1.scaffold_23	95867	96021	95885	dOCR
arahy.Tifrunner.gnm1.scaffold_22	914637	914957	914740	LoOCR		arahy.Tifrunner.gnm1.scaffold_23	96588	97199	96931	dOCR
arahy.Tifrunner.gnm1.scaffold_22	915405	916468	915916	LoOCR		arahy.Tifrunner.gnm1.scaffold_23	107701	108224	108123	dOCR
arahy.Tifrunner.gnm1.scaffold_22	917424	917807	917470	LoOCR		arahy.Tifrunner.gnm1.scaffold_23	108392	108692	108512	dOCR
arahy.Tifrunner.gnm1.scaffold_22	918543	918893	918813	dOCR		arahy.Tifrunner.gnm1.scaffold_23	156102	156252	156241	dOCR
arahy.Tifrunner.gnm1.scaffold_22	919760	920319	919933	dOCR		arahy.Tifrunner.gnm1.scaffold_23	189940	190227	190079	dOCR
arahy.Tifrunner.gnm1.scaffold_22	920648	921134	920985	dOCR		arahy.Tifrunner.gnm1.scaffold_23	196319	196782	196372	dOCR
arahy.Tifrunner.gnm1.scaffold_22	922464	923613	923284	LoOCR		arahy.Tifrunner.gnm1.scaffold_23	197268	197418	197313	dOCR
arahy.Tifrunner.gnm1.scaffold_22	925110	925531	925414	LoOCR		arahy.Tifrunner.gnm1.scaffold_23	198608	198758	198629	dOCR
arahy.Tifrunner.gnm1.scaffold_22	925943	926132	926026	LoOCR		arahy.Tifrunner.gnm1.scaffold_23	210085	210433	210186	dOCR
arahy.Tifrunner.gnm1.scaffold_22	928812	929244	929104	LoOCR		arahy.Tifrunner.gnm1.scaffold_23	210705	210856	210805	dOCR
arahy.Tifrunner.gnm1.scaffold_22	931216	931482	931432	dOCR		arahy.Tifrunner.gnm1.scaffold_23	211315	211469	211368	dOCR
arahy.Tifrunner.gnm1.scaffold_22	931808	932156	931948	dOCR		arahy.Tifrunner.gnm1.scaffold_23	216468	216632	216544	dOCR
arahy.Tifrunner.gnm1.scaffold_22	933035	933241	933173	dOCR		arahy.Tifrunner.gnm1.scaffold_23	231495	232052	231922	dOCR
arahy.Tifrunner.gnm1.scaffold_22	933677	934815	934139	dOCR		arahy.Tifrunner.gnm1.scaffold_23	232309	232634	232419	dOCR
arahy.Tifrunner.gnm1.scaffold_22	937112	938081	937642	LoOCR		arahy.Tifrunner.gnm1.scaffold_23	236848	237162	237053	dOCR
arahy.Tifrunner.gnm1.scaffold_22	939493	939993	939910	LoOCR		arahy.Tifrunner.gnm1.scaffold_23	237317	237627	237465	dOCR
arahy.Tifrunner.gnm1.scaffold_22	940269	940475	940369	LoOCR		arahy.Tifrunner.gnm1.scaffold_23	238640	238942	238925	dOCR
arahy.Tifrunner.gnm1.scaffold_22	942737	943078	942893	LoOCR		arahy.Tifrunner.gnm1.scaffold_23	241097	241253	241149	dOCR
arahy.Tifrunner.gnm1.scaffold_22	943277	944882	943655	LoOCR		arahy.Tifrunner.gnm1.scaffold_23	247579	247880	247647	dOCR
arahy.Tifrunner.gnm1.scaffold_22	945835	946559	946422	LoOCR		arahy.Tifrunner.gnm1.scaffold_23	247966	248237	248107	dOCR
arahy.Tifrunner.gnm1.scaffold_22	948547	948957	948644	dOCR		arahy.Tifrunner.gnm1.scaffold_23	256665	257022	256935	dOCR
arahy.Tifrunner.gnm1.scaffold_22	952096	952468	952410	dOCR		arahy.Tifrunner.gnm1.scaffold_23	275470	275696	275564	dOCR
arahy.Tifrunner.gnm1.scaffold_22	954518	954913	954695	dOCR		arahy.Tifrunner.gnm1.scaffold_23	280820	281078	281076	dOCR
arahy.Tifrunner.gnm1.scaffold_22	955190	955340	955318	dOCR		arahy.Tifrunner.gnm1.scaffold_23	281981	282216	282116	dOCR
arahy.Tifrunner.gnm1.scaffold_22	955991	956466	956188	dOCR		arahy.Tifrunner.gnm1.scaffold_23	286346	286750	286635	dOCR
arahy.Tifrunner.gnm1.scaffold_22	956885	957752	957406	dOCR		arahy.Tifrunner.gnm1.scaffold_23	286896	287425	287327	dOCR
arahy.Tifrunner.gnm1.scaffold_22	958389	959629	959029	LoOCR		arahy.Tifrunner.gnm1.scaffold_23	287705	287981	287852	dOCR
arahy.Tifrunner.gnm1.scaffold_22	959945	960228	960087	LoOCR		arahy.Tifrunner.gnm1.scaffold_23	289370	289639	289506	dOCR
arahy.Tifrunner.gnm1.scaffold_22	960707	961396	961059	LoOCR		arahy.Tifrunner.gnm1.scaffold_23	298025	298840	298657	dOCR
arahy.Tifrunner.gnm1.scaffold_22	961843	962171	962069	LoOCR		arahy.Tifrunner.gnm1.scaffold_23	300063	300220	300128	dOCR
arahy.Tifrunner.gnm1.scaffold_22	964675	966813	966080	LoOCR		arahy.Tifrunner.gnm1.scaffold_23	301112	301354	301259	dOCR
arahy.Tifrunner.gnm1.scaffold_22	967093	967260	967131	dOCR		arahy.Tifrunner.gnm1.scaffold_23	302933	303097	303003	dOCR
arahy.Tifrunner.gnm1.scaffold_22	970417	970567	970500	LoOCR		arahy.Tifrunner.gnm1.scaffold_23	304276	304566	304403	dOCR
arahy.Tifrunner.gnm1.scaffold_22	971252	971716	971515	LoOCR		arahy.Tifrunner.gnm1.scaffold_23	308483	308653	308566	dOCR
arahy.Tifrunner.gnm1.scaffold_22	972245	972849	972532	LoOCR		arahy.Tifrunner.gnm1.scaffold_23	309573	310863	309920	dOCR
arahy.Tifrunner.gnm1.scaffold_22	973820	974293	974094	LoOCR		arahy.Tifrunner.gnm1.scaffold_23	317339	317538	317375	dOCR
arahy.Tifrunner.gnm1.scaffold_22	974677	975054	974913	LoOCR		arahy.Tifrunner.gnm1.scaffold_23	317784	317968	317906	dOCR
arahy.Tifrunner.gnm1.scaffold_22	975264	975798	975497	LoOCR		arahy.Tifrunner.gnm1.scaffold_23	318817	319070	318962	dOCR
arahy.Tifrunner.gnm1.scaffold_22	976008	976803	976536	dOCR		arahy.Tifrunner.gnm1.scaffold_23	324253	324403	324346	dOCR
arahy.Tifrunner.gnm1.scaffold_22	978178	978384	978357	LoOCR		arahy.Tifrunner.gnm1.scaffold_23	329492	330142	329828	dOCR
arahy.Tifrunner.gnm1.scaffold_22	980088	980356	980226	LoOCR		arahy.Tifrunner.gnm1.scaffold_23	331413	331563	331466	dOCR
arahy.Tifrunner.gnm1.scaffold_22	982174	982611	982378	dOCR		arahy.Tifrunner.gnm1.scaffold_23	335585	335755	335722	dOCR
arahy.Tifrunner.gnm1.scaffold_22	983523	983935	983614	dOCR		arahy.Tifrunner.gnm1.scaffold_23	336960	337250	337053	dOCR
arahy.Tifrunner.gnm1.scaffold_22	984627	984947	984770	dOCR		arahy.Tifrunner.gnm1.scaffold_23	337339	337591	337442	dOCR
arahy.Tifrunner.gnm1.scaffold_22	985140	985662	985490	dOCR		arahy.Tifrunner.gnm1.scaffold_23	342929	343079	343000	dOCR
arahy.Tifrunner.gnm1.scaffold_22	985804	986332	986045	dOCR		arahy.Tifrunner.gnm1.scaffold_23	347531	347832	347740	dOCR
arahy.Tifrunner.gnm1.scaffold_22	989437	989698	989528	dOCR		arahy.Tifrunner.gnm1.scaffold_23	348735	349052	348812	dOCR
arahy.Tifrunner.gnm1.scaffold_22	991062	993581	992776	dOCR		arahy.Tifrunner.gnm1.scaffold_23	360236	360567	360288	dOCR
arahy.Tifrunner.gnm1.scaffold_22	997220	997457	997314	LoOCR		arahy.Tifrunner.gnm1.scaffold_23	360953	361185	361045	dOCR
arahy.Tifrunner.gnm1.scaffold_22	999945	1001133	1000528	LoOCR		arahy.Tifrunner.gnm1.scaffold_23	369563	369990	369944	dOCR
arahy.Tifrunner.gnm1.scaffold_22	1001777	1002238	1001848	LoOCR		arahy.Tifrunner.gnm1.scaffold_23	371130	371281	371169	dOCR
arahy.Tifrunner.gnm1.scaffold_22	1004457	1004647	1004508	dOCR		arahy.Tifrunner.gnm1.scaffold_23	379061	379348	379105	dOCR
arahy.Tifrunner.gnm1.scaffold_22	1005483	1005908	1005708	LoOCR		arahy.Tifrunner.gnm1.scaffold_23	390365	390699	390449	dOCR
arahy.Tifrunner.gnm1.scaffold_22	1008967	1009159	1009022	LoOCR		arahy.Tifrunner.gnm1.scaffold_23	406490	406823	406761	dOCR
arahy.Tifrunner.gnm1.scaffold_22	1009951	1010241	1010059	LoOCR		arahy.Tifrunner.gnm1.scaffold_23	407158	407452	407319	dOCR
arahy.Tifrunner.gnm1.scaffold_22	1010930	1012217	1011856	LoOCR		arahy.Tifrunner.gnm1.scaffold_23	422455	422620	422512	dOCR
arahy.Tifrunner.gnm1.scaffold_22	1012637	1012796	1012672	LoOCR		arahy.Tifrunner.gnm1.scaffold_23	423175	423328	423289	dOCR
arahy.Tifrunner.gnm1.scaffold_22	1013191	1013458	1013326	LoOCR		arahy.Tifrunner.gnm1.scaffold_23	428680	428906	428788	dOCR
arahy.Tifrunner.gnm1.scaffold_22	1014406	1014744	1014539	LoOCR		arahy.Tifrunner.gnm1.scaffold_23	430009	430174	430080	dOCR
arahy.Tifrunner.gnm1.scaffold_22	1016071	1016351	1016127	LoOCR		arahy.Tifrunner.gnm1.scaffold_23	430364	430801	430655	dOCR
arahy.Tifrunner.gnm1.scaffold_22	1019184	1019653	1019310	LoOCR		arahy.Tifrunner.gnm1.scaffold_23	458104	458293	458144	dOCR
arahy.Tifrunner.gnm1.scaffold_22	1026577	1027155	1026937	dOCR		arahy.Tifrunner.gnm1.scaffold_23	458816	459208	459069	dOCR
arahy.Tifrunner.gnm1.scaffold_22	1027669	1027935	1027736	dOCR		arahy.Tifrunner.gnm1.scaffold_23	469983	470162	470070	dOCR
arahy.Tifrunner.gnm1.scaffold_22	1028435	1028825	1028686	LoOCR		arahy.Tifrunner.gnm1.scaffold_23	470519	470738	470656	dOCR
arahy.Tifrunner.gnm1.scaffold_22	1029207	1030234	1029663	LoOCR		arahy.Tifrunner.gnm1.scaffold_23	473666	473988	473752	dOCR
arahy.Tifrunner.gnm1.scaffold_22	1030546	1031504	1030907	LoOCR		arahy.Tifrunner.gnm1.scaffold_23	476893	477056	477026	dOCR
arahy.Tifrunner.gnm1.scaffold_22	1032243	1032654	1032572	dOCR		arahy.Tifrunner.gnm1.scaffold_23	478680	478999	478711	dOCR
arahy.Tifrunner.gnm1.scaffold_22	1034401	1034695	1034550	dOCR		arahy.Tifrunner.gnm1.scaffold_23	484243	484741	484542	dOCR
arahy.Tifrunner.gnm1.scaffold_22	1036233	1036803	1036593	LoOCR		arahy.Tifrunner.gnm1.scaffold_23	501305	501756	501615	dOCR
arahy.Tifrunner.gnm1.scaffold_22	1039112	1039313	1039182	LoOCR		arahy.Tifrunner.gnm1.scaffold_23	506389	506655	506557	dOCR
arahy.Tifrunner.gnm1.scaffold_22	1039758	1040472	1039959	LoOCR		arahy.Tifrunner.gnm1.scaffold_23	512830	512980	512845	dOCR
arahy.Tifrunner.gnm1.scaffold_22	1041001	1041568	1041463	LoOCR		arahy.Tifrunner.gnm1.scaffold_23	520763	521062	521035	dOCR
arahy.Tifrunner.gnm1.scaffold_22	1041859	1042009	1041879	LoOCR		arahy.Tifrunner.gnm1.scaffold_23	523543	523895	523824	dOCR
arahy.Tifrunner.gnm1.scaffold_22	1042574	1043070	1042888	LoOCR		arahy.Tifrunner.gnm1.scaffold_23	525865	526027	525920	dOCR
arahy.Tifrunner.gnm1.scaffold_22	1043299	1043869	1043745	LoOCR		arahy.Tifrunner.gnm1.scaffold_23	528014	528339	528247	dOCR
arahy.Tifrunner.gnm1.scaffold_22	1044195	1044406	1044303	LoOCR		arahy.Tifrunner.gnm1.scaffold_23	537889	538081	538003	dOCR
arahy.Tifrunner.gnm1.scaffold_22	1044559	1045313	1045021	LoOCR		arahy.Tifrunner.gnm1.scaffold_23	549599	549770	549719	dOCR
arahy.Tifrunner.gnm1.scaffold_22	1052722	1052910	1052779	dOCR		arahy.Tifrunner.gnm1.scaffold_23	550034	550322	550125	dOCR
arahy.Tifrunner.gnm1.scaffold_22	1053265	1053655	1053374	dOCR		arahy.Tifrunner.gnm1.scaffold_23	553550	553700	553564	dOCR
arahy.Tifrunner.gnm1.scaffold_22	1054129	1054791	1054691	dOCR		arahy.Tifrunner.gnm1.scaffold_23	558069	558219	558151	dOCR
arahy.Tifrunner.gnm1.scaffold_22	1055197	1055772	1055594	dOCR		arahy.Tifrunner.gnm1.scaffold_23	558438	558588	558497	dOCR
arahy.Tifrunner.gnm1.scaffold_22	1056804	1057006	1056987	LoOCR		arahy.Tifrunner.gnm1.scaffold_23	576185	576410	576313	dOCR
arahy.Tifrunner.gnm1.scaffold_22	1057946	1058188	1058042	LoOCR		arahy.Tifrunner.gnm1.scaffold_23	585107	585301	585175	dOCR
arahy.Tifrunner.gnm1.scaffold_22	1058671	1058907	1058884	LoOCR		arahy.Tifrunner.gnm1.scaffold_23	600431	600585	600556	dOCR
arahy.Tifrunner.gnm1.scaffold_22	1060283	1060658	1060586	LoOCR		arahy.Tifrunner.gnm1.scaffold_23	601319	601832	601459	dOCR
arahy.Tifrunner.gnm1.scaffold_22	1061401	1061783	1061439	LoOCR		arahy.Tifrunner.gnm1.scaffold_23	602118	602273	602243	dOCR
arahy.Tifrunner.gnm1.scaffold_22	1066322	1066541	1066453	dOCR		arahy.Tifrunner.gnm1.scaffold_23	614385	614641	614492	dOCR
arahy.Tifrunner.gnm1.scaffold_22	1066852	1067034	1066916	dOCR		arahy.Tifrunner.gnm1.scaffold_23	616823	617264	616915	dOCR
arahy.Tifrunner.gnm1.scaffold_22	1068053	1068506	1068172	dOCR		arahy.Tifrunner.gnm1.scaffold_23	623546	623882	623838	dOCR
arahy.Tifrunner.gnm1.scaffold_22	1072348	1072608	1072519	LoOCR		arahy.Tifrunner.gnm1.scaffold_23	624027	624329	624193	dOCR
arahy.Tifrunner.gnm1.scaffold_22	1072878	1074255	1073350	LoOCR		arahy.Tifrunner.gnm1.scaffold_23	625906	626147	626003	dOCR
arahy.Tifrunner.gnm1.scaffold_22	1075923	1076932	1076549	dOCR		arahy.Tifrunner.gnm1.scaffold_23	640666	640943	640858	dOCR
arahy.Tifrunner.gnm1.scaffold_22	1078626	1079718	1079188	dOCR		arahy.Tifrunner.gnm1.scaffold_23	641088	641481	641208	dOCR
arahy.Tifrunner.gnm1.scaffold_22	1089729	1090115	1089972	dOCR		arahy.Tifrunner.gnm1.scaffold_23	646038	646328	646216	dOCR
arahy.Tifrunner.gnm1.scaffold_22	1091713	1094331	1093804	dOCR		arahy.Tifrunner.gnm1.scaffold_23	646646	646894	646703	dOCR
arahy.Tifrunner.gnm1.scaffold_22	1094461	1094630	1094583	dOCR		arahy.Tifrunner.gnm1.scaffold_23	647956	648259	648017	dOCR
arahy.Tifrunner.gnm1.scaffold_22	1094805	1096115	1095060	dOCR		arahy.Tifrunner.gnm1.scaffold_23	653768	654171	654112	dOCR
arahy.Tifrunner.gnm1.scaffold_22	1099185	1099927	1099585	dOCR		arahy.Tifrunner.gnm1.scaffold_23	660368	660519	660475	dOCR
arahy.Tifrunner.gnm1.scaffold_22	1102383	1103097	1102498	dOCR		arahy.Tifrunner.gnm1.scaffold_23	666973	668571	667106	dOCR
arahy.Tifrunner.gnm1.scaffold_22	1104144	1104584	1104312	dOCR		arahy.Tifrunner.gnm1.scaffold_23	669327	669579	669470	dOCR
arahy.Tifrunner.gnm1.scaffold_22	1105515	1105738	1105616	dOCR		arahy.Tifrunner.gnm1.scaffold_23	673955	674116	674069	dOCR
arahy.Tifrunner.gnm1.scaffold_22	1106833	1108865	1107154	dOCR		arahy.Tifrunner.gnm1.scaffold_23	674267	674695	674519	dOCR
arahy.Tifrunner.gnm1.scaffold_22	1110588	1110907	1110872	dOCR		arahy.Tifrunner.gnm1.scaffold_23	674845	675076	674934	dOCR
arahy.Tifrunner.gnm1.scaffold_22	1113064	1113565	1113340	LoOCR		arahy.Tifrunner.gnm1.scaffold_23	684401	684678	684461	dOCR
arahy.Tifrunner.gnm1.scaffold_22	1115816	1116743	1116594	LoOCR		arahy.Tifrunner.gnm1.scaffold_23	684967	685267	685107	dOCR
arahy.Tifrunner.gnm1.scaffold_22	1116939	1117485	1117332	LoOCR		arahy.Tifrunner.gnm1.scaffold_23	685650	685801	685761	dOCR
arahy.Tifrunner.gnm1.scaffold_22	1119854	1120070	1119984	LoOCR		arahy.Tifrunner.gnm1.scaffold_23	686092	686349	686205	dOCR
arahy.Tifrunner.gnm1.scaffold_22	1120692	1120857	1120770	LoOCR		arahy.Tifrunner.gnm1.scaffold_23	695774	695933	695860	dOCR
arahy.Tifrunner.gnm1.scaffold_22	1121391	1121565	1121532	LoOCR		arahy.Tifrunner.gnm1.scaffold_23	699895	700186	700049	dOCR
arahy.Tifrunner.gnm1.scaffold_22	1122740	1123140	1123019	LoOCR		arahy.Tifrunner.gnm1.scaffold_23	703258	703656	703407	dOCR
arahy.Tifrunner.gnm1.scaffold_22	1123828	1124242	1123926	LoOCR		arahy.Tifrunner.gnm1.scaffold_23	715410	715757	715692	dOCR
arahy.Tifrunner.gnm1.scaffold_22	1124517	1124667	1124540	LoOCR		arahy.Tifrunner.gnm1.scaffold_23	718495	718780	718630	dOCR
arahy.Tifrunner.gnm1.scaffold_22	1125019	1125388	1125258	LoOCR		arahy.Tifrunner.gnm1.scaffold_23	720877	721131	720990	dOCR
arahy.Tifrunner.gnm1.scaffold_22	1125758	1126272	1126133	LoOCR		arahy.Tifrunner.gnm1.scaffold_23	754700	754986	754805	dOCR
arahy.Tifrunner.gnm1.scaffold_22	1126556	1127189	1127049	LoOCR		arahy.Tifrunner.gnm1.scaffold_23	765503	765823	765541	dOCR
arahy.Tifrunner.gnm1.scaffold_22	1127459	1127917	1127775	LoOCR		arahy.Tifrunner.gnm1.scaffold_23	774667	775105	774956	dOCR
arahy.Tifrunner.gnm1.scaffold_22	1131038	1131427	1131115	dOCR		arahy.Tifrunner.gnm1.scaffold_23	777459	777771	777630	dOCR
arahy.Tifrunner.gnm1.scaffold_22	1138465	1139024	1138919	dOCR		arahy.Tifrunner.gnm1.scaffold_23	787252	787531	787357	dOCR
arahy.Tifrunner.gnm1.scaffold_22	1139745	1140147	1140082	dOCR		arahy.Tifrunner.gnm1.scaffold_23	787994	788447	788146	dOCR
arahy.Tifrunner.gnm1.scaffold_22	1140531	1141368	1141071	LoOCR		arahy.Tifrunner.gnm1.scaffold_23	797928	798237	798104	dOCR
arahy.Tifrunner.gnm1.scaffold_22	1141581	1142347	1142016	LoOCR		arahy.Tifrunner.gnm1.scaffold_23	806174	806441	806269	dOCR
arahy.Tifrunner.gnm1.scaffold_22	1142587	1143347	1142699	LoOCR		arahy.Tifrunner.gnm1.scaffold_23	813755	814373	814230	dOCR
arahy.Tifrunner.gnm1.scaffold_22	1143556	1143756	1143679	LoOCR		arahy.Tifrunner.gnm1.scaffold_23	869451	869766	869673	dOCR
arahy.Tifrunner.gnm1.scaffold_22	1147260	1148298	1148021	dOCR		arahy.Tifrunner.gnm1.scaffold_23	871798	872021	871895	dOCR
arahy.Tifrunner.gnm1.scaffold_22	1149131	1149556	1149294	dOCR		arahy.Tifrunner.gnm1.scaffold_23	879648	880014	879830	dOCR
arahy.Tifrunner.gnm1.scaffold_22	1149860	1150315	1150160	dOCR		arahy.Tifrunner.gnm1.scaffold_23	888085	888341	888226	dOCR
arahy.Tifrunner.gnm1.scaffold_22	1153011	1153367	1153208	dOCR		arahy.Tifrunner.gnm1.scaffold_23	891504	891794	891638	dOCR
arahy.Tifrunner.gnm1.scaffold_22	1153498	1153998	1153792	dOCR		arahy.Tifrunner.gnm1.scaffold_23	904387	904720	904573	dOCR
arahy.Tifrunner.gnm1.scaffold_22	1154356	1155103	1154752	dOCR		arahy.Tifrunner.gnm1.scaffold_23	914267	914607	914459	dOCR
arahy.Tifrunner.gnm1.scaffold_22	1155398	1155623	1155505	dOCR		arahy.Tifrunner.gnm1.scaffold_23	924699	924980	924905	dOCR
arahy.Tifrunner.gnm1.scaffold_22	1159616	1160938	1159880	dOCR		arahy.Tifrunner.gnm1.scaffold_23	932863	933160	932913	dOCR
arahy.Tifrunner.gnm1.scaffold_22	1161378	1161658	1161539	dOCR		arahy.Tifrunner.gnm1.scaffold_23	956631	956921	956787	dOCR
arahy.Tifrunner.gnm1.scaffold_22	1162319	1162782	1162503	LoOCR		arahy.Tifrunner.gnm1.scaffold_23	962626	962899	962752	dOCR
arahy.Tifrunner.gnm1.scaffold_22	1164088	1164302	1164202	LoOCR		arahy.Tifrunner.gnm1.scaffold_23	993837	994046	993943	dOCR
arahy.Tifrunner.gnm1.scaffold_22	1170049	1170775	1170152	dOCR		arahy.Tifrunner.gnm1.scaffold_23	994147	994554	994279	dOCR
arahy.Tifrunner.gnm1.scaffold_22	1171051	1171288	1171189	dOCR		arahy.Tifrunner.gnm1.scaffold_23	1008072	1009532	1009203	dOCR
arahy.Tifrunner.gnm1.scaffold_22	1173615	1173878	1173748	dOCR		arahy.Tifrunner.gnm1.scaffold_23	1024738	1025258	1025100	dOCR
arahy.Tifrunner.gnm1.scaffold_22	1174116	1174294	1174233	dOCR		arahy.Tifrunner.gnm1.scaffold_23	1039865	1040035	1040001	dOCR
arahy.Tifrunner.gnm1.scaffold_22	1174814	1175694	1174939	dOCR		arahy.Tifrunner.gnm1.scaffold_23	1046925	1047075	1046954	dOCR
arahy.Tifrunner.gnm1.scaffold_22	1176148	1176576	1176414	dOCR		arahy.Tifrunner.gnm1.scaffold_23	1088027	1088920	1088670	dOCR
arahy.Tifrunner.gnm1.scaffold_22	1177631	1178263	1177779	dOCR		arahy.Tifrunner.gnm1.scaffold_23	1103353	1104120	1103938	dOCR
arahy.Tifrunner.gnm1.scaffold_22	1182313	1183075	1182561	LoOCR		arahy.Tifrunner.gnm1.scaffold_23	1127234	1127584	1127521	dOCR
arahy.Tifrunner.gnm1.scaffold_22	1183239	1184070	1183661	LoOCR		arahy.Tifrunner.gnm1.scaffold_23	1129788	1130132	1130079	dOCR
arahy.Tifrunner.gnm1.scaffold_22	1184465	1185162	1185071	LoOCR		arahy.Tifrunner.gnm1.scaffold_23	1136108	1136258	1136213	dOCR
arahy.Tifrunner.gnm1.scaffold_22	1185502	1185672	1185626	dOCR		arahy.Tifrunner.gnm1.scaffold_23	1160259	1160432	1160351	dOCR
arahy.Tifrunner.gnm1.scaffold_22	1186568	1187507	1186977	dOCR		arahy.Tifrunner.gnm1.scaffold_23	1176318	1176468	1176335	dOCR
arahy.Tifrunner.gnm1.scaffold_22	1188860	1189539	1189252	dOCR		arahy.Tifrunner.gnm1.scaffold_23	1195342	1195638	1195489	dOCR
arahy.Tifrunner.gnm1.scaffold_22	1191535	1192230	1191793	dOCR		arahy.Tifrunner.gnm1.scaffold_23	1207731	1207885	1207817	dOCR
arahy.Tifrunner.gnm1.scaffold_22	1192623	1192798	1192691	dOCR		arahy.Tifrunner.gnm1.scaffold_23	1208075	1208239	1208107	dOCR
arahy.Tifrunner.gnm1.scaffold_22	1199202	1199466	1199381	LoOCR		arahy.Tifrunner.gnm1.scaffold_23	1265014	1265251	1265137	dOCR
arahy.Tifrunner.gnm1.scaffold_22	1200639	1200908	1200773	LoOCR		arahy.Tifrunner.gnm1.scaffold_23	1286590	1286853	1286723	dOCR
arahy.Tifrunner.gnm1.scaffold_22	1203421	1203709	1203561	LoOCR		arahy.Tifrunner.gnm1.scaffold_23	1290470	1290786	1290601	dOCR
arahy.Tifrunner.gnm1.scaffold_22	1204304	1204516	1204366	LoOCR		arahy.Tifrunner.gnm1.scaffold_23	1292878	1293177	1293013	dOCR
arahy.Tifrunner.gnm1.scaffold_22	1205447	1206086	1205796	LoOCR		arahy.Tifrunner.gnm1.scaffold_23	1301937	1302212	1302114	dOCR
arahy.Tifrunner.gnm1.scaffold_22	1206942	1207523	1207209	dOCR		arahy.Tifrunner.gnm1.scaffold_23	1306125	1306275	1306246	dOCR
arahy.Tifrunner.gnm1.scaffold_22	1208061	1208302	1208191	dOCR		arahy.Tifrunner.gnm1.scaffold_23	1313898	1314095	1314036	dOCR
arahy.Tifrunner.gnm1.scaffold_22	1213377	1213815	1213669	dOCR		arahy.Tifrunner.gnm1.scaffold_23	1314396	1315240	1314693	dOCR
arahy.Tifrunner.gnm1.scaffold_22	1214092	1214779	1214383	dOCR		arahy.Tifrunner.gnm1.scaffold_23	1316134	1316445	1316173	dOCR
arahy.Tifrunner.gnm1.scaffold_22	1215368	1216009	1215799	dOCR		arahy.Tifrunner.gnm1.scaffold_23	1320793	1320967	1320818	dOCR
arahy.Tifrunner.gnm1.scaffold_22	1216152	1216349	1216278	dOCR		arahy.Tifrunner.gnm1.scaffold_23	1322871	1323022	1322945	dOCR
arahy.Tifrunner.gnm1.scaffold_22	1218571	1218950	1218674	dOCR		arahy.Tifrunner.gnm1.scaffold_23	1323360	1323729	1323526	dOCR
arahy.Tifrunner.gnm1.scaffold_22	1219559	1220287	1220035	dOCR		arahy.Tifrunner.gnm1.scaffold_23	1334407	1334562	1334429	dOCR
arahy.Tifrunner.gnm1.scaffold_22	1220503	1220811	1220610	dOCR		arahy.Tifrunner.gnm1.scaffold_23	1341045	1341304	1341188	dOCR
arahy.Tifrunner.gnm1.scaffold_22	1229343	1229493	1229433	LoOCR		arahy.Tifrunner.gnm1.scaffold_23	1343106	1343350	1343230	dOCR
arahy.Tifrunner.gnm1.scaffold_22	1230180	1230843	1230272	LoOCR		arahy.Tifrunner.gnm1.scaffold_23	1344594	1344744	1344707	dOCR
arahy.Tifrunner.gnm1.scaffold_22	1232420	1233138	1232569	dOCR		arahy.Tifrunner.gnm1.scaffold_23	1414053	1414307	1414079	dOCR
arahy.Tifrunner.gnm1.scaffold_22	1234490	1235195	1235109	LoOCR		arahy.Tifrunner.gnm1.scaffold_23	1417734	1417966	1417849	dOCR
arahy.Tifrunner.gnm1.scaffold_22	1235311	1235894	1235438	LoOCR		arahy.Tifrunner.gnm1.scaffold_23	1420666	1420944	1420774	dOCR
arahy.Tifrunner.gnm1.scaffold_22	1241100	1241478	1241198	dOCR		arahy.Tifrunner.gnm1.scaffold_23	1454970	1455129	1454996	dOCR
arahy.Tifrunner.gnm1.scaffold_22	1241895	1242457	1242232	dOCR		arahy.Tifrunner.gnm1.scaffold_23	1477232	1477382	1477261	dOCR
arahy.Tifrunner.gnm1.scaffold_22	1242760	1243445	1243272	LoOCR		arahy.Tifrunner.gnm1.scaffold_23	1498425	1498575	1498483	dOCR
arahy.Tifrunner.gnm1.scaffold_22	1243781	1244109	1243924	LoOCR		arahy.Tifrunner.gnm1.scaffold_23	1499644	1500130	1499948	dOCR
arahy.Tifrunner.gnm1.scaffold_22	1244505	1244899	1244643	LoOCR		arahy.Tifrunner.gnm1.scaffold_23	1504071	1504364	1504204	dOCR
arahy.Tifrunner.gnm1.scaffold_22	1244995	1245483	1245363	LoOCR		arahy.Tifrunner.gnm1.scaffold_23	1514005	1514209	1514097	dOCR
arahy.Tifrunner.gnm1.scaffold_22	1246220	1246863	1246705	LoOCR		arahy.Tifrunner.gnm1.scaffold_23	1516259	1516447	1516321	dOCR
arahy.Tifrunner.gnm1.scaffold_22	1249626	1250242	1249708	LoOCR		arahy.Tifrunner.gnm1.scaffold_23	1518743	1519069	1518931	dOCR
arahy.Tifrunner.gnm1.scaffold_22	1254124	1254413	1254379	LoOCR		arahy.Tifrunner.gnm1.scaffold_25	1103	2042	1435	dOCR
arahy.Tifrunner.gnm1.scaffold_22	1255504	1255886	1255599	LoOCR		arahy.Tifrunner.gnm1.scaffold_25	2222	3495	3079	dOCR
arahy.Tifrunner.gnm1.scaffold_22	1256041	1256267	1256241	LoOCR		arahy.Tifrunner.gnm1.scaffold_25	3671	4154	3916	dOCR
arahy.Tifrunner.gnm1.scaffold_22	1256766	1257071	1256884	LoOCR		arahy.Tifrunner.gnm1.scaffold_25	91338	91661	91437	dOCR
arahy.Tifrunner.gnm1.scaffold_22	1258257	1258653	1258471	LoOCR		arahy.Tifrunner.gnm1.scaffold_25	98434	98614	98548	dOCR
arahy.Tifrunner.gnm1.scaffold_22	1260034	1261789	1260667	LoOCR		arahy.Tifrunner.gnm1.scaffold_25	100251	100401	100350	dOCR
arahy.Tifrunner.gnm1.scaffold_22	1266701	1267314	1267037	dOCR		arahy.Tifrunner.gnm1.scaffold_25	106229	106760	106647	dOCR
arahy.Tifrunner.gnm1.scaffold_22	1267473	1268340	1268106	dOCR		arahy.Tifrunner.gnm1.scaffold_25	107274	107511	107411	dOCR
arahy.Tifrunner.gnm1.scaffold_22	1268506	1268857	1268618	LoOCR		arahy.Tifrunner.gnm1.scaffold_25	127757	127911	127800	dOCR
arahy.Tifrunner.gnm1.scaffold_22	1270082	1270462	1270213	LoOCR		arahy.Tifrunner.gnm1.scaffold_25	178076	178263	178173	dOCR
arahy.Tifrunner.gnm1.scaffold_22	1271307	1271461	1271398	LoOCR		arahy.Tifrunner.gnm1.scaffold_25	179163	179334	179262	dOCR
arahy.Tifrunner.gnm1.scaffold_22	1271954	1273110	1272979	LoOCR		arahy.Tifrunner.gnm1.scaffold_25	189052	189438	189368	dOCR
arahy.Tifrunner.gnm1.scaffold_22	1273446	1274284	1273698	LoOCR		arahy.Tifrunner.gnm1.scaffold_25	189514	190019	189687	dOCR
arahy.Tifrunner.gnm1.scaffold_22	1274509	1275407	1274764	LoOCR		arahy.Tifrunner.gnm1.scaffold_25	197061	197293	197250	dOCR
arahy.Tifrunner.gnm1.scaffold_22	1282095	1282796	1282359	dOCR		arahy.Tifrunner.gnm1.scaffold_25	197415	197606	197515	dOCR
arahy.Tifrunner.gnm1.scaffold_22	1288578	1288977	1288858	LoOCR		arahy.Tifrunner.gnm1.scaffold_25	208013	208356	208208	dOCR
arahy.Tifrunner.gnm1.scaffold_22	1289315	1290608	1289509	LoOCR		arahy.Tifrunner.gnm1.scaffold_25	210805	211041	210915	dOCR
arahy.Tifrunner.gnm1.scaffold_22	1291633	1292074	1291859	LoOCR		arahy.Tifrunner.gnm1.scaffold_25	211195	211345	211332	dOCR
arahy.Tifrunner.gnm1.scaffold_22	1292768	1292988	1292968	LoOCR		arahy.Tifrunner.gnm1.scaffold_25	211459	211762	211546	dOCR
arahy.Tifrunner.gnm1.scaffold_22	1295720	1296036	1295972	LoOCR		arahy.Tifrunner.gnm1.scaffold_25	226113	226406	226280	dOCR
arahy.Tifrunner.gnm1.scaffold_22	1296511	1296928	1296660	LoOCR		arahy.Tifrunner.gnm1.scaffold_25	227081	227303	227194	dOCR
arahy.Tifrunner.gnm1.scaffold_22	1297031	1297551	1297309	LoOCR		arahy.Tifrunner.gnm1.scaffold_25	268665	268815	268686	dOCR
arahy.Tifrunner.gnm1.scaffold_22	1297686	1298955	1298440	LoOCR		arahy.Tifrunner.gnm1.scaffold_25	342879	343106	343021	dOCR
arahy.Tifrunner.gnm1.scaffold_22	1305722	1306119	1305913	dOCR		arahy.Tifrunner.gnm1.scaffold_25	353284	353565	353316	dOCR
arahy.Tifrunner.gnm1.scaffold_22	1310298	1310929	1310713	dOCR		arahy.Tifrunner.gnm1.scaffold_25	353868	354194	354074	dOCR
arahy.Tifrunner.gnm1.scaffold_22	1311261	1312619	1311950	dOCR		arahy.Tifrunner.gnm1.scaffold_25	367804	369657	368675	dOCR
arahy.Tifrunner.gnm1.scaffold_22	1312910	1313103	1313015	dOCR		arahy.Tifrunner.gnm1.scaffold_25	374118	375360	374253	dOCR
arahy.Tifrunner.gnm1.scaffold_22	1313339	1313695	1313513	dOCR		arahy.Tifrunner.gnm1.scaffold_25	466134	466724	466304	LoOCR
arahy.Tifrunner.gnm1.scaffold_22	1314007	1314895	1314484	LoOCR		arahy.Tifrunner.gnm1.scaffold_25	518599	518754	518679	dOCR
arahy.Tifrunner.gnm1.scaffold_22	1315529	1315826	1315655	LoOCR		arahy.Tifrunner.gnm1.scaffold_25	681510	681669	681658	dOCR
arahy.Tifrunner.gnm1.scaffold_22	1318184	1319303	1318911	LoOCR		arahy.Tifrunner.gnm1.scaffold_25	682622	683100	682964	dOCR
arahy.Tifrunner.gnm1.scaffold_22	1319442	1319896	1319627	dOCR		arahy.Tifrunner.gnm1.scaffold_25	683247	683979	683512	dOCR
arahy.Tifrunner.gnm1.scaffold_22	1320088	1320420	1320340	dOCR		arahy.Tifrunner.gnm1.scaffold_25	684296	684805	684727	dOCR
arahy.Tifrunner.gnm1.scaffold_22	1320562	1320802	1320655	dOCR		arahy.Tifrunner.gnm1.scaffold_25	749084	749292	749200	dOCR
arahy.Tifrunner.gnm1.scaffold_22	1325317	1325855	1325570	dOCR		arahy.Tifrunner.gnm1.scaffold_25	749321	749648	749628	dOCR
arahy.Tifrunner.gnm1.scaffold_22	1326008	1327118	1326332	dOCR		arahy.Tifrunner.gnm1.scaffold_25	755386	755730	755504	dOCR
arahy.Tifrunner.gnm1.scaffold_22	1327492	1328488	1328310	LoOCR		arahy.Tifrunner.gnm1.scaffold_25	760238	760473	760383	dOCR
arahy.Tifrunner.gnm1.scaffold_22	1330365	1330653	1330517	LoOCR		arahy.Tifrunner.gnm1.scaffold_25	765405	765739	765669	dOCR
arahy.Tifrunner.gnm1.scaffold_22	1331688	1332105	1332000	dOCR		arahy.Tifrunner.gnm1.scaffold_25	785814	785983	785867	dOCR
arahy.Tifrunner.gnm1.scaffold_22	1332989	1333796	1333495	LoOCR		arahy.Tifrunner.gnm1.scaffold_25	792313	792734	792626	dOCR
arahy.Tifrunner.gnm1.scaffold_22	1333974	1334508	1334274	LoOCR		arahy.Tifrunner.gnm1.scaffold_25	799132	799622	799270	dOCR
arahy.Tifrunner.gnm1.scaffold_22	1339366	1339536	1339501	LoOCR		arahy.Tifrunner.gnm1.scaffold_25	802148	802317	802248	dOCR
arahy.Tifrunner.gnm1.scaffold_22	1339800	1340406	1340107	LoOCR		arahy.Tifrunner.gnm1.scaffold_26	3569	3867	3717	dOCR
arahy.Tifrunner.gnm1.scaffold_22	1343311	1344100	1343441	dOCR		arahy.Tifrunner.gnm1.scaffold_26	16547	17147	16791	dOCR
arahy.Tifrunner.gnm1.scaffold_22	1344258	1344956	1344406	dOCR		arahy.Tifrunner.gnm1.scaffold_26	21085	21420	21205	dOCR
arahy.Tifrunner.gnm1.scaffold_22	1350758	1351419	1351170	dOCR		arahy.Tifrunner.gnm1.scaffold_26	21912	22129	22044	dOCR
arahy.Tifrunner.gnm1.scaffold_22	1351551	1351738	1351694	dOCR		arahy.Tifrunner.gnm1.scaffold_26	25998	26163	26038	dOCR
arahy.Tifrunner.gnm1.scaffold_22	1353584	1353980	1353820	dOCR		arahy.Tifrunner.gnm1.scaffold_26	27475	28144	27920	dOCR
arahy.Tifrunner.gnm1.scaffold_22	1354120	1354374	1354291	dOCR		arahy.Tifrunner.gnm1.scaffold_26	28286	28585	28435	dOCR
arahy.Tifrunner.gnm1.scaffold_22	1355947	1357383	1357002	dOCR		arahy.Tifrunner.gnm1.scaffold_26	29555	29717	29699	dOCR
arahy.Tifrunner.gnm1.scaffold_22	1357910	1358098	1357953	dOCR		arahy.Tifrunner.gnm1.scaffold_26	39124	39422	39274	dOCR
arahy.Tifrunner.gnm1.scaffold_22	1358787	1359316	1358920	LoOCR		arahy.Tifrunner.gnm1.scaffold_26	50791	50941	50911	dOCR
arahy.Tifrunner.gnm1.scaffold_22	1361374	1362865	1362617	LoOCR		arahy.Tifrunner.gnm1.scaffold_26	51294	51567	51429	dOCR
arahy.Tifrunner.gnm1.scaffold_22	1363291	1364768	1363594	LoOCR		arahy.Tifrunner.gnm1.scaffold_26	51909	53032	52710	dOCR
arahy.Tifrunner.gnm1.scaffold_22	1368543	1368736	1368608	dOCR		arahy.Tifrunner.gnm1.scaffold_26	62377	62682	62532	dOCR
arahy.Tifrunner.gnm1.scaffold_22	1369098	1370079	1369741	dOCR		arahy.Tifrunner.gnm1.scaffold_26	63649	63939	63797	dOCR
arahy.Tifrunner.gnm1.scaffold_22	1370723	1370945	1370807	dOCR		arahy.Tifrunner.gnm1.scaffold_26	66173	66469	66297	dOCR
arahy.Tifrunner.gnm1.scaffold_22	1373356	1373885	1373658	LoOCR		arahy.Tifrunner.gnm1.scaffold_26	70281	70566	70327	dOCR
arahy.Tifrunner.gnm1.scaffold_22	1374142	1375511	1374875	LoOCR		arahy.Tifrunner.gnm1.scaffold_26	83712	84092	83915	dOCR
arahy.Tifrunner.gnm1.scaffold_22	1376318	1376614	1376396	LoOCR		arahy.Tifrunner.gnm1.scaffold_26	87793	88127	87936	dOCR
arahy.Tifrunner.gnm1.scaffold_22	1377190	1377348	1377245	LoOCR		arahy.Tifrunner.gnm1.scaffold_26	142152	142306	142275	dOCR
arahy.Tifrunner.gnm1.scaffold_22	1378936	1379231	1379063	LoOCR		arahy.Tifrunner.gnm1.scaffold_26	148327	148477	148354	dOCR
arahy.Tifrunner.gnm1.scaffold_22	1382383	1382748	1382620	LoOCR		arahy.Tifrunner.gnm1.scaffold_26	285857	286229	285970	dOCR
arahy.Tifrunner.gnm1.scaffold_22	1383254	1385335	1384639	LoOCR		arahy.Tifrunner.gnm1.scaffold_26	286592	287189	286768	dOCR
arahy.Tifrunner.gnm1.scaffold_22	1389385	1390312	1389917	dOCR		arahy.Tifrunner.gnm1.scaffold_26	304521	304807	304648	dOCR
arahy.Tifrunner.gnm1.scaffold_22	1390466	1391670	1391211	LoOCR		arahy.Tifrunner.gnm1.scaffold_26	305030	305305	305093	dOCR
arahy.Tifrunner.gnm1.scaffold_22	1392118	1392934	1392633	LoOCR		arahy.Tifrunner.gnm1.scaffold_26	317824	318113	318011	dOCR
arahy.Tifrunner.gnm1.scaffold_22	1393331	1393511	1393418	LoOCR		arahy.Tifrunner.gnm1.scaffold_26	338472	338896	338758	dOCR
arahy.Tifrunner.gnm1.scaffold_22	1394320	1394710	1394596	LoOCR		arahy.Tifrunner.gnm1.scaffold_26	339199	339657	339463	dOCR
arahy.Tifrunner.gnm1.scaffold_22	1397349	1397821	1397533	dOCR		arahy.Tifrunner.gnm1.scaffold_26	345726	346023	345806	dOCR
arahy.Tifrunner.gnm1.scaffold_22	1397943	1398401	1398229	dOCR		arahy.Tifrunner.gnm1.scaffold_26	457596	457870	457741	dOCR
arahy.Tifrunner.gnm1.scaffold_22	1398561	1399989	1399553	dOCR		arahy.Tifrunner.gnm1.scaffold_26	463239	463512	463375	dOCR
arahy.Tifrunner.gnm1.scaffold_22	1400835	1401228	1400972	dOCR		arahy.Tifrunner.gnm1.scaffold_26	463667	463821	463728	dOCR
arahy.Tifrunner.gnm1.scaffold_22	1402602	1402858	1402688	LoOCR		arahy.Tifrunner.gnm1.scaffold_26	464908	465106	465022	dOCR
arahy.Tifrunner.gnm1.scaffold_22	1403399	1403863	1403617	LoOCR		arahy.Tifrunner.gnm1.scaffold_26	465976	466357	466174	dOCR
arahy.Tifrunner.gnm1.scaffold_22	1404841	1405089	1404969	LoOCR		arahy.Tifrunner.gnm1.scaffold_26	468489	468749	468618	dOCR
arahy.Tifrunner.gnm1.scaffold_22	1405471	1405699	1405598	LoOCR		arahy.Tifrunner.gnm1.scaffold_26	469950	470155	470092	dOCR
arahy.Tifrunner.gnm1.scaffold_22	1408928	1409188	1408969	dOCR		arahy.Tifrunner.gnm1.scaffold_26	482512	482779	482661	dOCR
arahy.Tifrunner.gnm1.scaffold_22	1409884	1410520	1410037	dOCR		arahy.Tifrunner.gnm1.scaffold_26	489908	490240	490034	dOCR
arahy.Tifrunner.gnm1.scaffold_22	1411565	1411717	1411647	dOCR		arahy.Tifrunner.gnm1.scaffold_26	490399	490702	490553	dOCR
arahy.Tifrunner.gnm1.scaffold_22	1412528	1413591	1412651	dOCR		arahy.Tifrunner.gnm1.scaffold_26	528588	529134	528948	dOCR
arahy.Tifrunner.gnm1.scaffold_22	1413853	1414101	1413966	dOCR		arahy.Tifrunner.gnm1.scaffold_26	535893	536139	535992	dOCR
arahy.Tifrunner.gnm1.scaffold_22	1415115	1415304	1415215	dOCR		arahy.Tifrunner.gnm1.scaffold_26	537702	538036	537846	dOCR
arahy.Tifrunner.gnm1.scaffold_22	1415678	1416422	1416001	dOCR		arahy.Tifrunner.gnm1.scaffold_26	539373	539827	539686	dOCR
arahy.Tifrunner.gnm1.scaffold_22	1416730	1416920	1416810	dOCR		arahy.Tifrunner.gnm1.scaffold_26	543839	544122	543977	dOCR
arahy.Tifrunner.gnm1.scaffold_22	1424342	1424786	1424644	dOCR		arahy.Tifrunner.gnm1.scaffold_26	685198	685348	685340	dOCR
arahy.Tifrunner.gnm1.scaffold_22	1429182	1430221	1429977	LoOCR		arahy.Tifrunner.gnm1.scaffold_26	734908	735242	735018	dOCR
arahy.Tifrunner.gnm1.scaffold_22	1430368	1430695	1430565	dOCR		arahy.Tifrunner.gnm1.scaffold_26	743022	743350	743255	dOCR
arahy.Tifrunner.gnm1.scaffold_22	1430951	1432135	1431461	dOCR		arahy.Tifrunner.gnm1.scaffold_26	743466	743919	743791	dOCR
arahy.Tifrunner.gnm1.scaffold_22	1435312	1435775	1435625	dOCR		arahy.Tifrunner.gnm1.scaffold_26	760100	760445	760194	dOCR
arahy.Tifrunner.gnm1.scaffold_22	1436215	1437476	1436749	dOCR		arahy.Tifrunner.gnm1.scaffold_26	767318	767551	767416	dOCR
arahy.Tifrunner.gnm1.scaffold_22	1440856	1441049	1440890	dOCR		arahy.Tifrunner.gnm1.scaffold_26	841893	842043	841898	dOCR
arahy.Tifrunner.gnm1.scaffold_22	1441382	1442041	1441634	dOCR		arahy.Tifrunner.gnm1.scaffold_26	842915	843218	843128	dOCR
arahy.Tifrunner.gnm1.scaffold_22	1442454	1442893	1442650	dOCR		arahy.Tifrunner.gnm1.scaffold_27	3573	3874	3728	dOCR
arahy.Tifrunner.gnm1.scaffold_22	1443153	1443501	1443362	dOCR		arahy.Tifrunner.gnm1.scaffold_27	6788	7065	6917	dOCR
arahy.Tifrunner.gnm1.scaffold_22	1443837	1444493	1444314	dOCR		arahy.Tifrunner.gnm1.scaffold_27	26008	26229	26144	dOCR
arahy.Tifrunner.gnm1.scaffold_22	1444677	1445137	1444917	LoOCR		arahy.Tifrunner.gnm1.scaffold_27	31461	31617	31597	dOCR
arahy.Tifrunner.gnm1.scaffold_22	1445290	1445671	1445487	LoOCR		arahy.Tifrunner.gnm1.scaffold_27	34778	34993	34887	dOCR
arahy.Tifrunner.gnm1.scaffold_22	1445900	1446185	1446129	LoOCR		arahy.Tifrunner.gnm1.scaffold_27	39786	40043	39939	dOCR
arahy.Tifrunner.gnm1.scaffold_22	1446351	1446572	1446451	LoOCR		arahy.Tifrunner.gnm1.scaffold_27	42287	42660	42447	dOCR
arahy.Tifrunner.gnm1.scaffold_22	1449949	1450559	1450245	dOCR		arahy.Tifrunner.gnm1.scaffold_27	45085	45417	45247	dOCR
arahy.Tifrunner.gnm1.scaffold_22	1450721	1451813	1451318	LoOCR		arahy.Tifrunner.gnm1.scaffold_27	46854	47119	47013	dOCR
arahy.Tifrunner.gnm1.scaffold_22	1452058	1452448	1452229	LoOCR		arahy.Tifrunner.gnm1.scaffold_27	47823	48281	48159	dOCR
arahy.Tifrunner.gnm1.scaffold_22	1452639	1453307	1453187	LoOCR		arahy.Tifrunner.gnm1.scaffold_27	51232	52012	51460	dOCR
arahy.Tifrunner.gnm1.scaffold_22	1453635	1454203	1453931	LoOCR		arahy.Tifrunner.gnm1.scaffold_27	52329	52622	52476	dOCR
arahy.Tifrunner.gnm1.scaffold_22	1455424	1456180	1455768	LoOCR		arahy.Tifrunner.gnm1.scaffold_27	52973	53510	53234	dOCR
arahy.Tifrunner.gnm1.scaffold_22	1456311	1456671	1456392	LoOCR		arahy.Tifrunner.gnm1.scaffold_27	54617	55169	55021	dOCR
arahy.Tifrunner.gnm1.scaffold_22	1456829	1457230	1456963	LoOCR		arahy.Tifrunner.gnm1.scaffold_27	60000	60469	60174	dOCR
arahy.Tifrunner.gnm1.scaffold_22	1457893	1458319	1458006	dOCR		arahy.Tifrunner.gnm1.scaffold_27	61153	61440	61281	dOCR
arahy.Tifrunner.gnm1.scaffold_22	1458685	1458950	1458854	dOCR		arahy.Tifrunner.gnm1.scaffold_27	91091	91305	91186	dOCR
arahy.Tifrunner.gnm1.scaffold_22	1460030	1460250	1460139	dOCR		arahy.Tifrunner.gnm1.scaffold_27	96074	96338	96193	dOCR
arahy.Tifrunner.gnm1.scaffold_22	1478933	1481203	1479922	LoOCR		arahy.Tifrunner.gnm1.scaffold_27	104471	104641	104522	dOCR
arahy.Tifrunner.gnm1.scaffold_22	1481483	1482427	1481870	LoOCR		arahy.Tifrunner.gnm1.scaffold_27	105064	105431	105281	dOCR
arahy.Tifrunner.gnm1.scaffold_22	1482904	1483158	1483125	LoOCR		arahy.Tifrunner.gnm1.scaffold_27	107728	107881	107749	dOCR
arahy.Tifrunner.gnm1.scaffold_22	1483318	1483487	1483361	LoOCR		arahy.Tifrunner.gnm1.scaffold_27	108160	108896	108405	dOCR
arahy.Tifrunner.gnm1.scaffold_22	1488154	1488913	1488648	LoOCR		arahy.Tifrunner.gnm1.scaffold_27	108954	109252	109211	dOCR
arahy.Tifrunner.gnm1.scaffold_22	1489245	1490181	1489716	LoOCR		arahy.Tifrunner.gnm1.scaffold_27	109440	109619	109488	dOCR
arahy.Tifrunner.gnm1.scaffold_22	1490407	1490729	1490597	dOCR		arahy.Tifrunner.gnm1.scaffold_27	123435	123726	123571	dOCR
arahy.Tifrunner.gnm1.scaffold_22	1491666	1492348	1492107	LoOCR		arahy.Tifrunner.gnm1.scaffold_27	153841	154011	153866	dOCR
arahy.Tifrunner.gnm1.scaffold_22	1496176	1496347	1496286	dOCR		arahy.Tifrunner.gnm1.scaffold_27	159909	160848	160692	LoOCR
arahy.Tifrunner.gnm1.scaffold_22	1497034	1497990	1497890	dOCR		arahy.Tifrunner.gnm1.scaffold_27	161590	163230	162658	LoOCR
arahy.Tifrunner.gnm1.scaffold_22	1499581	1499816	1499624	LoOCR		arahy.Tifrunner.gnm1.scaffold_27	164315	165673	164457	LoOCR
arahy.Tifrunner.gnm1.scaffold_22	1500268	1500672	1500478	LoOCR		arahy.Tifrunner.gnm1.scaffold_27	165838	166768	165961	LoOCR
arahy.Tifrunner.gnm1.scaffold_22	1501222	1501882	1501630	LoOCR		arahy.Tifrunner.gnm1.scaffold_27	168352	168881	168564	LoOCR
arahy.Tifrunner.gnm1.scaffold_22	1502969	1503542	1503240	LoOCR		arahy.Tifrunner.gnm1.scaffold_27	170351	170788	170614	dOCR
arahy.Tifrunner.gnm1.scaffold_22	1503658	1503910	1503789	LoOCR		arahy.Tifrunner.gnm1.scaffold_27	171005	171970	171362	dOCR
arahy.Tifrunner.gnm1.scaffold_22	1507203	1508516	1507383	LoOCR		arahy.Tifrunner.gnm1.scaffold_27	199826	200421	199962	dOCR
arahy.Tifrunner.gnm1.scaffold_22	1512619	1514173	1513735	dOCR		arahy.Tifrunner.gnm1.scaffold_27	206092	206275	206182	dOCR
arahy.Tifrunner.gnm1.scaffold_22	1514401	1514623	1514434	dOCR		arahy.Tifrunner.gnm1.scaffold_27	210284	210506	210408	dOCR
arahy.Tifrunner.gnm1.scaffold_22	1515236	1515448	1515354	dOCR		arahy.Tifrunner.gnm1.scaffold_27	212003	212441	212164	dOCR
arahy.Tifrunner.gnm1.scaffold_22	1516998	1517460	1517299	dOCR		arahy.Tifrunner.gnm1.scaffold_27	213982	214284	214107	dOCR
arahy.Tifrunner.gnm1.scaffold_22	1517820	1518049	1517975	dOCR		arahy.Tifrunner.gnm1.scaffold_27	214550	215223	214924	dOCR
arahy.Tifrunner.gnm1.scaffold_22	1519687	1520899	1519937	dOCR		arahy.Tifrunner.gnm1.scaffold_27	215684	215990	215726	dOCR
arahy.Tifrunner.gnm1.scaffold_22	1524479	1525025	1524693	LoOCR		arahy.Tifrunner.gnm1.scaffold_27	217503	217729	217566	dOCR
arahy.Tifrunner.gnm1.scaffold_22	1526363	1527291	1526685	LoOCR		arahy.Tifrunner.gnm1.scaffold_27	218234	218722	218369	dOCR
arahy.Tifrunner.gnm1.scaffold_22	1528390	1528553	1528435	LoOCR		arahy.Tifrunner.gnm1.scaffold_27	218851	219157	219001	dOCR
arahy.Tifrunner.gnm1.scaffold_22	1529136	1529398	1529217	LoOCR		arahy.Tifrunner.gnm1.scaffold_27	219304	219559	219452	dOCR
arahy.Tifrunner.gnm1.scaffold_22	1529538	1530828	1530341	LoOCR		arahy.Tifrunner.gnm1.scaffold_27	240651	241004	240882	dOCR
arahy.Tifrunner.gnm1.scaffold_22	1531083	1531405	1531224	dOCR		arahy.Tifrunner.gnm1.scaffold_27	249813	250153	249926	dOCR
arahy.Tifrunner.gnm1.scaffold_22	1534436	1534595	1534506	LoOCR		arahy.Tifrunner.gnm1.scaffold_27	250689	251745	251316	dOCR
arahy.Tifrunner.gnm1.scaffold_22	1535694	1536111	1535889	LoOCR		arahy.Tifrunner.gnm1.scaffold_27	251862	252568	252129	dOCR
arahy.Tifrunner.gnm1.scaffold_22	1536491	1536752	1536613	LoOCR		arahy.Tifrunner.gnm1.scaffold_27	260445	260799	260597	dOCR
arahy.Tifrunner.gnm1.scaffold_22	1537467	1537818	1537577	LoOCR		arahy.Tifrunner.gnm1.scaffold_27	261324	262536	261903	dOCR
arahy.Tifrunner.gnm1.scaffold_22	1538129	1538343	1538262	LoOCR		arahy.Tifrunner.gnm1.scaffold_27	274879	275210	275097	dOCR
arahy.Tifrunner.gnm1.scaffold_22	1542280	1543088	1542450	dOCR		arahy.Tifrunner.gnm1.scaffold_27	276325	276592	276471	dOCR
arahy.Tifrunner.gnm1.scaffold_22	1543341	1543868	1543684	LoOCR		arahy.Tifrunner.gnm1.scaffold_27	278918	279070	278987	dOCR
arahy.Tifrunner.gnm1.scaffold_22	1544151	1544302	1544244	LoOCR		arahy.Tifrunner.gnm1.scaffold_27	280546	280759	280623	dOCR
arahy.Tifrunner.gnm1.scaffold_22	1547891	1548715	1548580	dOCR		arahy.Tifrunner.gnm1.scaffold_27	281687	282486	281852	dOCR
arahy.Tifrunner.gnm1.scaffold_22	1548867	1549022	1548931	dOCR		arahy.Tifrunner.gnm1.scaffold_27	286853	287150	287007	dOCR
arahy.Tifrunner.gnm1.scaffold_22	1549138	1550541	1550266	dOCR		arahy.Tifrunner.gnm1.scaffold_27	287466	287791	287747	dOCR
arahy.Tifrunner.gnm1.scaffold_22	1550701	1551529	1551328	dOCR		arahy.Tifrunner.gnm1.scaffold_27	287898	289233	288344	dOCR
arahy.Tifrunner.gnm1.scaffold_22	1557583	1557935	1557683	dOCR		arahy.Tifrunner.gnm1.scaffold_27	289377	290144	289448	dOCR
arahy.Tifrunner.gnm1.scaffold_22	1558160	1558371	1558309	dOCR		arahy.Tifrunner.gnm1.scaffold_27	303514	303687	303582	dOCR
arahy.Tifrunner.gnm1.scaffold_22	1558714	1559096	1558857	dOCR		arahy.Tifrunner.gnm1.scaffold_27	303808	304035	303942	dOCR
arahy.Tifrunner.gnm1.scaffold_22	1560026	1560393	1560173	LoOCR		arahy.Tifrunner.gnm1.scaffold_27	304597	304893	304735	dOCR
arahy.Tifrunner.gnm1.scaffold_22	1561002	1561173	1561077	LoOCR		arahy.Tifrunner.gnm1.scaffold_27	304991	305353	305124	dOCR
arahy.Tifrunner.gnm1.scaffold_22	1561465	1562000	1561576	LoOCR		arahy.Tifrunner.gnm1.scaffold_27	305757	306239	306055	dOCR
arahy.Tifrunner.gnm1.scaffold_23	18468	18721	18540	dOCR		arahy.Tifrunner.gnm1.scaffold_27	307574	307772	307688	dOCR
arahy.Tifrunner.gnm1.scaffold_23	19003	19273	19135	dOCR		arahy.Tifrunner.gnm1.scaffold_27	309643	309933	309782	dOCR
arahy.Tifrunner.gnm1.scaffold_23	39638	39832	39733	dOCR		arahy.Tifrunner.gnm1.scaffold_27	310079	310263	310129	dOCR
arahy.Tifrunner.gnm1.scaffold_23	46354	46514	46494	dOCR		arahy.Tifrunner.gnm1.scaffold_27	312293	312568	312483	dOCR
arahy.Tifrunner.gnm1.scaffold_23	48625	49061	48706	dOCR		arahy.Tifrunner.gnm1.scaffold_27	320711	320927	320849	dOCR
arahy.Tifrunner.gnm1.scaffold_23	51062	51588	51500	dOCR		arahy.Tifrunner.gnm1.scaffold_27	321504	321695	321594	dOCR
arahy.Tifrunner.gnm1.scaffold_23	51940	52249	52201	dOCR		arahy.Tifrunner.gnm1.scaffold_27	322071	322436	322332	dOCR
arahy.Tifrunner.gnm1.scaffold_23	52977	53414	53381	dOCR		arahy.Tifrunner.gnm1.scaffold_27	323094	323244	323104	dOCR
arahy.Tifrunner.gnm1.scaffold_23	57129	57380	57195	dOCR		arahy.Tifrunner.gnm1.scaffold_27	328953	329221	329081	dOCR
arahy.Tifrunner.gnm1.scaffold_23	57484	58490	58211	dOCR		arahy.Tifrunner.gnm1.scaffold_27	331034	331796	331091	dOCR
arahy.Tifrunner.gnm1.scaffold_23	62526	62749	62649	dOCR		arahy.Tifrunner.gnm1.scaffold_27	332927	333118	333071	dOCR
arahy.Tifrunner.gnm1.scaffold_23	65286	65641	65402	dOCR		arahy.Tifrunner.gnm1.scaffold_27	341715	341896	341772	dOCR
arahy.Tifrunner.gnm1.scaffold_23	69045	69210	69096	dOCR		arahy.Tifrunner.gnm1.scaffold_27	342585	343426	343007	dOCR
arahy.Tifrunner.gnm1.scaffold_23	70653	70809	70769	dOCR		arahy.Tifrunner.gnm1.scaffold_27	347001	347496	347120	dOCR
arahy.Tifrunner.gnm1.scaffold_23	71462	72103	71725	dOCR		arahy.Tifrunner.gnm1.scaffold_27	349958	350198	350085	dOCR
arahy.Tifrunner.gnm1.scaffold_23	72404	72731	72685	dOCR		arahy.Tifrunner.gnm1.scaffold_27	351662	351843	351764	dOCR
arahy.Tifrunner.gnm1.scaffold_23	86998	87153	87031	dOCR		arahy.Tifrunner.gnm1.scaffold_27	385625	385799	385660	dOCR
arahy.Tifrunner.gnm1.scaffold_23	88228	88390	88276	dOCR		arahy.Tifrunner.gnm1.scaffold_27	389694	389846	389810	dOCR
arahy.Tifrunner.gnm1.scaffold_23	88538	89038	88799	dOCR		arahy.Tifrunner.gnm1.scaffold_27	390851	391035	390903	dOCR
arahy.Tifrunner.gnm1.scaffold_23	91251	91566	91306	dOCR		arahy.Tifrunner.gnm1.scaffold_27	392705	393012	392811	dOCR
arahy.Tifrunner.gnm1.scaffold_23	95857	97199	96599	dOCR		arahy.Tifrunner.gnm1.scaffold_27	400073	400333	400218	dOCR
arahy.Tifrunner.gnm1.scaffold_23	101970	102209	102056	dOCR		arahy.Tifrunner.gnm1.scaffold_27	407870	408413	407902	dOCR
arahy.Tifrunner.gnm1.scaffold_23	104042	104318	104094	dOCR		arahy.Tifrunner.gnm1.scaffold_27	435147	435429	435286	dOCR
arahy.Tifrunner.gnm1.scaffold_23	107679	108686	108124	dOCR		arahy.Tifrunner.gnm1.scaffold_27	437347	437612	437473	dOCR
arahy.Tifrunner.gnm1.scaffold_23	139242	139397	139331	dOCR		arahy.Tifrunner.gnm1.scaffold_27	446310	446514	446393	dOCR
arahy.Tifrunner.gnm1.scaffold_23	140241	140391	140270	dOCR		arahy.Tifrunner.gnm1.scaffold_27	451623	451777	451752	dOCR
arahy.Tifrunner.gnm1.scaffold_23	142218	142368	142290	dOCR		arahy.Tifrunner.gnm1.scaffold_27	453011	453173	453043	dOCR
arahy.Tifrunner.gnm1.scaffold_23	147661	147976	147857	dOCR		arahy.Tifrunner.gnm1.scaffold_27	465275	465575	465416	dOCR
arahy.Tifrunner.gnm1.scaffold_23	148816	148976	148841	dOCR		arahy.Tifrunner.gnm1.scaffold_27	467567	467831	467695	dOCR
arahy.Tifrunner.gnm1.scaffold_23	149235	149511	149378	dOCR		arahy.Tifrunner.gnm1.scaffold_27	474671	474827	474769	dOCR
arahy.Tifrunner.gnm1.scaffold_23	155434	155644	155520	dOCR		arahy.Tifrunner.gnm1.scaffold_27	480604	480886	480738	dOCR
arahy.Tifrunner.gnm1.scaffold_23	156982	157292	156992	dOCR		arahy.Tifrunner.gnm1.scaffold_27	491142	491411	491283	dOCR
arahy.Tifrunner.gnm1.scaffold_23	158261	158675	158374	dOCR		arahy.Tifrunner.gnm1.scaffold_27	492809	493083	492944	dOCR
arahy.Tifrunner.gnm1.scaffold_23	159017	159177	159153	dOCR		arahy.Tifrunner.gnm1.scaffold_27	507119	507579	507376	dOCR
arahy.Tifrunner.gnm1.scaffold_23	189930	190227	190078	dOCR		arahy.Tifrunner.gnm1.scaffold_27	535404	535566	535542	dOCR
arahy.Tifrunner.gnm1.scaffold_23	195719	195912	195776	dOCR		arahy.Tifrunner.gnm1.scaffold_27	540257	540773	540537	dOCR
arahy.Tifrunner.gnm1.scaffold_23	196050	196783	196709	dOCR		arahy.Tifrunner.gnm1.scaffold_27	547902	548052	548001	dOCR
arahy.Tifrunner.gnm1.scaffold_23	197270	197430	197331	dOCR		arahy.Tifrunner.gnm1.scaffold_27	554606	554795	554651	dOCR
arahy.Tifrunner.gnm1.scaffold_23	198149	198339	198197	dOCR		arahy.Tifrunner.gnm1.scaffold_27	559540	559795	559553	dOCR
arahy.Tifrunner.gnm1.scaffold_23	198498	198948	198595	dOCR		arahy.Tifrunner.gnm1.scaffold_27	562614	562788	562707	dOCR
arahy.Tifrunner.gnm1.scaffold_23	204645	204836	204789	dOCR		arahy.Tifrunner.gnm1.scaffold_27	563943	564184	564049	dOCR
arahy.Tifrunner.gnm1.scaffold_23	209762	211011	210789	dOCR		arahy.Tifrunner.gnm1.scaffold_27	572667	572851	572704	dOCR
arahy.Tifrunner.gnm1.scaffold_23	211200	211504	211323	dOCR		arahy.Tifrunner.gnm1.scaffold_27	578926	579105	579098	dOCR
arahy.Tifrunner.gnm1.scaffold_23	231472	232126	231913	dOCR		arahy.Tifrunner.gnm1.scaffold_27	596514	596687	596649	dOCR
arahy.Tifrunner.gnm1.scaffold_23	232301	232637	232383	dOCR		arahy.Tifrunner.gnm1.scaffold_27	627535	627705	627583	dOCR
arahy.Tifrunner.gnm1.scaffold_23	236848	237178	237063	dOCR		arahy.Tifrunner.gnm1.scaffold_27	629815	629987	629944	dOCR
arahy.Tifrunner.gnm1.scaffold_23	237309	237614	237457	dOCR		arahy.Tifrunner.gnm1.scaffold_27	642154	642473	642381	dOCR
arahy.Tifrunner.gnm1.scaffold_23	238632	238954	238861	dOCR		arahy.Tifrunner.gnm1.scaffold_27	648112	648556	648410	dOCR
arahy.Tifrunner.gnm1.scaffold_23	241112	241308	241241	dOCR		arahy.Tifrunner.gnm1.scaffold_27	649286	649481	649435	dOCR
arahy.Tifrunner.gnm1.scaffold_23	244141	244398	244224	dOCR		arahy.Tifrunner.gnm1.scaffold_27	655318	655720	655429	dOCR
arahy.Tifrunner.gnm1.scaffold_23	247565	248461	247642	dOCR		arahy.Tifrunner.gnm1.scaffold_27	666183	666457	666432	dOCR
arahy.Tifrunner.gnm1.scaffold_23	249312	249574	249445	dOCR		arahy.Tifrunner.gnm1.scaffold_27	667774	668076	667966	dOCR
arahy.Tifrunner.gnm1.scaffold_23	256536	257023	256786	dOCR		arahy.Tifrunner.gnm1.scaffold_28	17862	18239	18003	dOCR
arahy.Tifrunner.gnm1.scaffold_23	257600	257750	257625	dOCR		arahy.Tifrunner.gnm1.scaffold_28	27058	27306	27180	dOCR
arahy.Tifrunner.gnm1.scaffold_23	275306	275903	275561	dOCR		arahy.Tifrunner.gnm1.scaffold_28	77277	77580	77421	dOCR
arahy.Tifrunner.gnm1.scaffold_23	276245	276505	276366	dOCR		arahy.Tifrunner.gnm1.scaffold_28	151073	151235	151175	dOCR
arahy.Tifrunner.gnm1.scaffold_23	280806	281102	281074	dOCR		arahy.Tifrunner.gnm1.scaffold_28	240733	240968	240854	dOCR
arahy.Tifrunner.gnm1.scaffold_23	281980	282415	282117	dOCR		arahy.Tifrunner.gnm1.scaffold_28	244743	244893	244842	dOCR
arahy.Tifrunner.gnm1.scaffold_23	286008	286198	286143	dOCR		arahy.Tifrunner.gnm1.scaffold_28	373196	373352	373290	dOCR
arahy.Tifrunner.gnm1.scaffold_23	286490	287115	286636	dOCR		arahy.Tifrunner.gnm1.scaffold_28	463937	464101	463973	dOCR
arahy.Tifrunner.gnm1.scaffold_23	287232	288000	287852	dOCR		arahy.Tifrunner.gnm1.scaffold_28	538964	539421	539033	dOCR
arahy.Tifrunner.gnm1.scaffold_23	289372	289639	289492	dOCR		arahy.Tifrunner.gnm1.scaffold_28	539958	540119	540001	dOCR
arahy.Tifrunner.gnm1.scaffold_23	289939	290118	290069	dOCR		arahy.Tifrunner.gnm1.scaffold_28	540248	540566	540423	dOCR
arahy.Tifrunner.gnm1.scaffold_23	298042	298989	298666	dOCR		arahy.Tifrunner.gnm1.scaffold_28	615628	615992	615637	dOCR
arahy.Tifrunner.gnm1.scaffold_23	300023	300377	300150	dOCR		arahy.Tifrunner.gnm1.scaffold_28	634244	634395	634371	dOCR
arahy.Tifrunner.gnm1.scaffold_23	301112	301372	301231	dOCR		arahy.Tifrunner.gnm1.scaffold_29	33553	33703	33615	dOCR
arahy.Tifrunner.gnm1.scaffold_23	301707	301899	301816	dOCR		arahy.Tifrunner.gnm1.scaffold_29	39515	39665	39583	dOCR
arahy.Tifrunner.gnm1.scaffold_23	302932	303107	302999	dOCR		arahy.Tifrunner.gnm1.scaffold_29	367206	367406	367327	dOCR
arahy.Tifrunner.gnm1.scaffold_23	304276	304575	304376	dOCR		arahy.Tifrunner.gnm1.scaffold_29	368826	369399	368975	dOCR
arahy.Tifrunner.gnm1.scaffold_23	308492	308664	308588	dOCR		arahy.Tifrunner.gnm1.scaffold_29	369592	370072	369954	dOCR
arahy.Tifrunner.gnm1.scaffold_23	309491	310883	309919	dOCR		arahy.Tifrunner.gnm1.scaffold_29	370212	370437	370237	dOCR
arahy.Tifrunner.gnm1.scaffold_23	312342	312522	312386	dOCR		arahy.Tifrunner.gnm1.scaffold_29	471842	472057	471927	dOCR
arahy.Tifrunner.gnm1.scaffold_23	316633	317065	316937	dOCR		arahy.Tifrunner.gnm1.scaffold_29	476534	476889	476741	dOCR
arahy.Tifrunner.gnm1.scaffold_23	317242	317510	317364	dOCR		arahy.Tifrunner.gnm1.scaffold_29	489782	489979	489880	dOCR
arahy.Tifrunner.gnm1.scaffold_23	317804	317969	317883	dOCR		arahy.Tifrunner.gnm1.scaffold_29	495158	495325	495244	dOCR
arahy.Tifrunner.gnm1.scaffold_23	318174	318560	318198	dOCR		arahy.Tifrunner.gnm1.scaffold_29	495792	496340	496005	dOCR
arahy.Tifrunner.gnm1.scaffold_23	318763	319074	318998	dOCR		arahy.Tifrunner.gnm1.scaffold_29	498896	499183	498967	dOCR
arahy.Tifrunner.gnm1.scaffold_23	322435	322679	322578	dOCR		arahy.Tifrunner.gnm1.scaffold_29	501109	501424	501398	dOCR
arahy.Tifrunner.gnm1.scaffold_23	324233	324501	324315	dOCR		arahy.Tifrunner.gnm1.scaffold_29	501663	501882	501764	dOCR
arahy.Tifrunner.gnm1.scaffold_23	329468	330166	329604	dOCR		arahy.Tifrunner.gnm1.scaffold_29	504187	504703	504458	dOCR
arahy.Tifrunner.gnm1.scaffold_23	331407	331569	331506	dOCR		arahy.Tifrunner.gnm1.scaffold_29	511192	511342	511216	dOCR
arahy.Tifrunner.gnm1.scaffold_23	335453	335759	335517	dOCR		arahy.Tifrunner.gnm1.scaffold_29	513549	513787	513728	dOCR
arahy.Tifrunner.gnm1.scaffold_23	336950	337672	337045	dOCR		arahy.Tifrunner.gnm1.scaffold_30	7033	7343	7222	dOCR
arahy.Tifrunner.gnm1.scaffold_23	342924	343222	342987	dOCR		arahy.Tifrunner.gnm1.scaffold_30	13491	13944	13796	dOCR
arahy.Tifrunner.gnm1.scaffold_23	343453	343604	343513	dOCR		arahy.Tifrunner.gnm1.scaffold_30	39845	40311	40186	dOCR
arahy.Tifrunner.gnm1.scaffold_23	345654	345814	345732	dOCR		arahy.Tifrunner.gnm1.scaffold_30	46402	48393	47503	dOCR
arahy.Tifrunner.gnm1.scaffold_23	347513	347836	347751	dOCR		arahy.Tifrunner.gnm1.scaffold_30	54998	56131	55762	dOCR
arahy.Tifrunner.gnm1.scaffold_23	348398	348568	348496	dOCR		arahy.Tifrunner.gnm1.scaffold_30	56461	57190	57017	dOCR
arahy.Tifrunner.gnm1.scaffold_23	348735	349087	348865	dOCR		arahy.Tifrunner.gnm1.scaffold_30	57347	58116	57556	dOCR
arahy.Tifrunner.gnm1.scaffold_23	359141	359388	359266	dOCR		arahy.Tifrunner.gnm1.scaffold_30	58712	59134	58901	dOCR
arahy.Tifrunner.gnm1.scaffold_23	360210	360789	360285	dOCR		arahy.Tifrunner.gnm1.scaffold_30	66229	66537	66434	dOCR
arahy.Tifrunner.gnm1.scaffold_23	368463	368790	368724	dOCR		arahy.Tifrunner.gnm1.scaffold_30	66687	67028	66813	dOCR
arahy.Tifrunner.gnm1.scaffold_23	369357	370220	369945	dOCR		arahy.Tifrunner.gnm1.scaffold_30	67643	68172	67784	dOCR
arahy.Tifrunner.gnm1.scaffold_23	370774	371517	370881	dOCR		arahy.Tifrunner.gnm1.scaffold_30	68479	68968	68654	dOCR
arahy.Tifrunner.gnm1.scaffold_23	371889	372176	372150	dOCR		arahy.Tifrunner.gnm1.scaffold_30	69959	70208	70161	dOCR
arahy.Tifrunner.gnm1.scaffold_23	377543	377867	377658	dOCR		arahy.Tifrunner.gnm1.scaffold_30	78773	79069	79008	dOCR
arahy.Tifrunner.gnm1.scaffold_23	379059	379353	379239	dOCR		arahy.Tifrunner.gnm1.scaffold_30	84159	84323	84203	dOCR
arahy.Tifrunner.gnm1.scaffold_23	380842	380992	380864	dOCR		arahy.Tifrunner.gnm1.scaffold_30	84531	84766	84637	dOCR
arahy.Tifrunner.gnm1.scaffold_23	388750	389039	388872	dOCR		arahy.Tifrunner.gnm1.scaffold_30	84932	86132	85014	dOCR
arahy.Tifrunner.gnm1.scaffold_23	389536	389686	389625	dOCR		arahy.Tifrunner.gnm1.scaffold_30	86289	87124	86770	dOCR
arahy.Tifrunner.gnm1.scaffold_23	389817	390251	390161	dOCR		arahy.Tifrunner.gnm1.scaffold_30	104443	104751	104543	dOCR
arahy.Tifrunner.gnm1.scaffold_23	390369	391164	390859	dOCR		arahy.Tifrunner.gnm1.scaffold_30	104907	105080	105029	dOCR
arahy.Tifrunner.gnm1.scaffold_23	398467	398696	398580	dOCR		arahy.Tifrunner.gnm1.scaffold_30	105188	105533	105435	dOCR
arahy.Tifrunner.gnm1.scaffold_23	406020	406340	406242	dOCR		arahy.Tifrunner.gnm1.scaffold_30	106165	106918	106480	dOCR
arahy.Tifrunner.gnm1.scaffold_23	406481	406909	406764	dOCR		arahy.Tifrunner.gnm1.scaffold_30	107991	108321	108063	dOCR
arahy.Tifrunner.gnm1.scaffold_23	407172	407465	407318	dOCR		arahy.Tifrunner.gnm1.scaffold_30	113533	113848	113619	dOCR
arahy.Tifrunner.gnm1.scaffold_23	411637	411950	411813	dOCR		arahy.Tifrunner.gnm1.scaffold_30	114397	115125	114659	dOCR
arahy.Tifrunner.gnm1.scaffold_23	414044	414344	414080	dOCR		arahy.Tifrunner.gnm1.scaffold_30	115351	115514	115406	dOCR
arahy.Tifrunner.gnm1.scaffold_23	414782	415161	415073	dOCR		arahy.Tifrunner.gnm1.scaffold_30	115826	116294	116102	dOCR
arahy.Tifrunner.gnm1.scaffold_23	422328	422635	422476	dOCR		arahy.Tifrunner.gnm1.scaffold_30	116437	117506	116870	dOCR
arahy.Tifrunner.gnm1.scaffold_23	423003	423310	423217	dOCR		arahy.Tifrunner.gnm1.scaffold_30	117744	118064	117903	dOCR
arahy.Tifrunner.gnm1.scaffold_23	424018	424216	424041	dOCR		arahy.Tifrunner.gnm1.scaffold_30	124518	124675	124646	dOCR
arahy.Tifrunner.gnm1.scaffold_23	428500	429144	428747	dOCR		arahy.Tifrunner.gnm1.scaffold_30	125117	125786	125509	dOCR
arahy.Tifrunner.gnm1.scaffold_23	430280	430465	430371	dOCR		arahy.Tifrunner.gnm1.scaffold_30	126200	126483	126360	dOCR
arahy.Tifrunner.gnm1.scaffold_23	430498	430820	430696	dOCR		arahy.Tifrunner.gnm1.scaffold_30	127998	128763	128147	dOCR
arahy.Tifrunner.gnm1.scaffold_23	446545	446829	446642	dOCR		arahy.Tifrunner.gnm1.scaffold_30	129068	129380	129271	dOCR
arahy.Tifrunner.gnm1.scaffold_23	448408	448568	448530	dOCR		arahy.Tifrunner.gnm1.scaffold_30	129848	130185	130111	dOCR
arahy.Tifrunner.gnm1.scaffold_23	458097	458303	458136	dOCR		arahy.Tifrunner.gnm1.scaffold_30	130966	131252	131116	dOCR
arahy.Tifrunner.gnm1.scaffold_23	458572	459105	458689	dOCR		arahy.Tifrunner.gnm1.scaffold_30	134128	134293	134249	dOCR
arahy.Tifrunner.gnm1.scaffold_23	469262	469419	469371	dOCR		arahy.Tifrunner.gnm1.scaffold_30	134741	135024	134806	dOCR
arahy.Tifrunner.gnm1.scaffold_23	469593	469799	469697	dOCR		arahy.Tifrunner.gnm1.scaffold_30	136075	136974	136787	dOCR
arahy.Tifrunner.gnm1.scaffold_23	469978	470413	470049	dOCR		arahy.Tifrunner.gnm1.scaffold_30	146980	147307	147090	dOCR
arahy.Tifrunner.gnm1.scaffold_23	470509	470805	470569	dOCR		arahy.Tifrunner.gnm1.scaffold_30	147482	147948	147722	dOCR
arahy.Tifrunner.gnm1.scaffold_23	471159	471642	471558	dOCR		arahy.Tifrunner.gnm1.scaffold_30	148994	149370	149168	dOCR
arahy.Tifrunner.gnm1.scaffold_23	472247	472962	472504	dOCR		arahy.Tifrunner.gnm1.scaffold_30	149504	149786	149563	dOCR
arahy.Tifrunner.gnm1.scaffold_23	473666	474002	473757	dOCR		arahy.Tifrunner.gnm1.scaffold_30	150077	150422	150338	dOCR
arahy.Tifrunner.gnm1.scaffold_23	476893	477053	477006	dOCR		arahy.Tifrunner.gnm1.scaffold_30	153112	154157	153724	dOCR
arahy.Tifrunner.gnm1.scaffold_23	478685	479034	478857	dOCR		arahy.Tifrunner.gnm1.scaffold_30	154645	155093	154929	dOCR
arahy.Tifrunner.gnm1.scaffold_23	484056	484585	484335	dOCR		arahy.Tifrunner.gnm1.scaffold_30	155268	155447	155380	dOCR
arahy.Tifrunner.gnm1.scaffold_23	491169	491319	491209	dOCR		arahy.Tifrunner.gnm1.scaffold_30	162751	163002	162880	dOCR
arahy.Tifrunner.gnm1.scaffold_23	492322	492582	492344	dOCR		arahy.Tifrunner.gnm1.scaffold_30	163168	163669	163427	dOCR
arahy.Tifrunner.gnm1.scaffold_23	494185	494335	494280	dOCR		arahy.Tifrunner.gnm1.scaffold_30	165026	165546	165320	dOCR
arahy.Tifrunner.gnm1.scaffold_23	501280	501757	501602	dOCR		arahy.Tifrunner.gnm1.scaffold_30	176910	177072	176983	dOCR
arahy.Tifrunner.gnm1.scaffold_23	506353	506672	506567	dOCR		arahy.Tifrunner.gnm1.scaffold_30	177857	178709	177927	dOCR
arahy.Tifrunner.gnm1.scaffold_23	507733	507993	507844	dOCR		arahy.Tifrunner.gnm1.scaffold_30	178884	180097	179766	dOCR
arahy.Tifrunner.gnm1.scaffold_23	509518	509836	509760	dOCR		arahy.Tifrunner.gnm1.scaffold_30	180573	180748	180647	dOCR
arahy.Tifrunner.gnm1.scaffold_23	520749	521091	521044	dOCR		arahy.Tifrunner.gnm1.scaffold_30	190115	190883	190619	dOCR
arahy.Tifrunner.gnm1.scaffold_23	523563	523957	523829	dOCR		arahy.Tifrunner.gnm1.scaffold_30	227010	227525	227270	dOCR
arahy.Tifrunner.gnm1.scaffold_23	525701	526042	525810	dOCR		arahy.Tifrunner.gnm1.scaffold_30	228140	228305	228175	dOCR
arahy.Tifrunner.gnm1.scaffold_23	528003	528351	528292	dOCR		arahy.Tifrunner.gnm1.scaffold_30	241400	241696	241612	dOCR
arahy.Tifrunner.gnm1.scaffold_23	529781	530097	529845	dOCR		arahy.Tifrunner.gnm1.scaffold_30	242427	243239	242988	dOCR
arahy.Tifrunner.gnm1.scaffold_23	533506	533700	533558	dOCR		arahy.Tifrunner.gnm1.scaffold_30	248387	248551	248511	dOCR
arahy.Tifrunner.gnm1.scaffold_23	537743	538095	538025	dOCR		arahy.Tifrunner.gnm1.scaffold_30	248856	249313	249259	dOCR
arahy.Tifrunner.gnm1.scaffold_23	549550	549868	549718	dOCR		arahy.Tifrunner.gnm1.scaffold_30	252406	252757	252681	dOCR
arahy.Tifrunner.gnm1.scaffold_23	550292	550698	550549	dOCR		arahy.Tifrunner.gnm1.scaffold_30	254423	255051	254508	dOCR
arahy.Tifrunner.gnm1.scaffold_23	551307	551474	551392	dOCR		arahy.Tifrunner.gnm1.scaffold_30	265688	265975	265826	dOCR
arahy.Tifrunner.gnm1.scaffold_23	551945	552153	552070	dOCR		arahy.Tifrunner.gnm1.scaffold_30	282708	283025	282838	dOCR
arahy.Tifrunner.gnm1.scaffold_23	552435	552736	552620	dOCR		arahy.Tifrunner.gnm1.scaffold_30	283558	283708	283704	dOCR
arahy.Tifrunner.gnm1.scaffold_23	553515	553828	553679	dOCR		arahy.Tifrunner.gnm1.scaffold_30	292666	293239	292813	dOCR
arahy.Tifrunner.gnm1.scaffold_23	557600	557855	557720	dOCR		arahy.Tifrunner.gnm1.scaffold_30	293639	293931	293782	dOCR
arahy.Tifrunner.gnm1.scaffold_23	557932	558214	558080	dOCR		arahy.Tifrunner.gnm1.scaffold_30	297680	298015	297823	dOCR
arahy.Tifrunner.gnm1.scaffold_23	558424	558589	558484	dOCR		arahy.Tifrunner.gnm1.scaffold_30	298771	299400	299293	dOCR
arahy.Tifrunner.gnm1.scaffold_23	559675	559986	559811	dOCR		arahy.Tifrunner.gnm1.scaffold_30	302726	303114	302839	dOCR
arahy.Tifrunner.gnm1.scaffold_23	563599	563937	563797	dOCR		arahy.Tifrunner.gnm1.scaffold_30	308711	309006	308858	dOCR
arahy.Tifrunner.gnm1.scaffold_23	564065	564223	564137	dOCR		arahy.Tifrunner.gnm1.scaffold_30	309915	310120	310054	dOCR
arahy.Tifrunner.gnm1.scaffold_23	567099	567260	567163	dOCR		arahy.Tifrunner.gnm1.scaffold_30	311155	311352	311232	dOCR
arahy.Tifrunner.gnm1.scaffold_23	568051	568212	568158	dOCR		arahy.Tifrunner.gnm1.scaffold_30	312221	312394	312337	dOCR
arahy.Tifrunner.gnm1.scaffold_23	568536	568742	568650	dOCR		arahy.Tifrunner.gnm1.scaffold_30	317296	317476	317325	dOCR
arahy.Tifrunner.gnm1.scaffold_23	569438	569652	569536	dOCR		arahy.Tifrunner.gnm1.scaffold_30	320163	320500	320272	dOCR
arahy.Tifrunner.gnm1.scaffold_23	571928	572087	571965	dOCR		arahy.Tifrunner.gnm1.scaffold_30	322930	323411	323147	dOCR
arahy.Tifrunner.gnm1.scaffold_23	575556	575849	575753	dOCR		arahy.Tifrunner.gnm1.scaffold_30	324148	324325	324260	dOCR
arahy.Tifrunner.gnm1.scaffold_23	576159	576602	576355	dOCR		arahy.Tifrunner.gnm1.scaffold_30	324471	324965	324824	dOCR
arahy.Tifrunner.gnm1.scaffold_23	583154	583330	583276	dOCR		arahy.Tifrunner.gnm1.scaffold_30	325268	325527	325412	dOCR
arahy.Tifrunner.gnm1.scaffold_23	585012	585310	585181	dOCR		arahy.Tifrunner.gnm1.scaffold_30	336941	337091	337009	dOCR
arahy.Tifrunner.gnm1.scaffold_23	586092	586254	586220	dOCR		arahy.Tifrunner.gnm1.scaffold_30	341450	341609	341553	dOCR
arahy.Tifrunner.gnm1.scaffold_23	587229	587435	587305	dOCR		arahy.Tifrunner.gnm1.scaffold_30	342503	342662	342567	dOCR
arahy.Tifrunner.gnm1.scaffold_23	599852	600308	599978	dOCR		arahy.Tifrunner.gnm1.scaffold_30	343999	344189	344052	dOCR
arahy.Tifrunner.gnm1.scaffold_23	600431	600601	600564	dOCR		arahy.Tifrunner.gnm1.scaffold_30	355175	355549	355270	dOCR
arahy.Tifrunner.gnm1.scaffold_23	601173	601838	601459	dOCR		arahy.Tifrunner.gnm1.scaffold_30	356186	356988	356701	dOCR
arahy.Tifrunner.gnm1.scaffold_23	602068	602268	602230	dOCR		arahy.Tifrunner.gnm1.scaffold_30	358567	358739	358638	dOCR
arahy.Tifrunner.gnm1.scaffold_23	604452	604616	604488	dOCR		arahy.Tifrunner.gnm1.scaffold_30	359061	359384	359296	dOCR
arahy.Tifrunner.gnm1.scaffold_23	609140	609316	609181	dOCR		arahy.Tifrunner.gnm1.scaffold_30	362388	362703	362570	dOCR
arahy.Tifrunner.gnm1.scaffold_23	610047	610292	610173	dOCR		arahy.Tifrunner.gnm1.scaffold_30	364832	365138	365003	dOCR
arahy.Tifrunner.gnm1.scaffold_23	614356	614885	614465	dOCR		arahy.Tifrunner.gnm1.scaffold_30	365759	366025	365897	dOCR
arahy.Tifrunner.gnm1.scaffold_23	616271	616477	616363	dOCR		arahy.Tifrunner.gnm1.scaffold_30	375846	376247	375936	dOCR
arahy.Tifrunner.gnm1.scaffold_23	616809	617264	616859	dOCR		arahy.Tifrunner.gnm1.scaffold_30	379626	380020	379713	dOCR
arahy.Tifrunner.gnm1.scaffold_23	623224	623877	623737	dOCR		arahy.Tifrunner.gnm1.scaffold_30	381465	381864	381693	dOCR
arahy.Tifrunner.gnm1.scaffold_23	624027	624366	624308	dOCR		arahy.Tifrunner.gnm1.scaffold_30	382317	382502	382344	dOCR
arahy.Tifrunner.gnm1.scaffold_23	625585	625736	625620	dOCR		arahy.Tifrunner.gnm1.scaffold_30	382626	383166	382998	dOCR
arahy.Tifrunner.gnm1.scaffold_23	625901	626227	625997	dOCR		arahy.Tifrunner.gnm1.scaffold_30	390003	390864	390482	dOCR
arahy.Tifrunner.gnm1.scaffold_23	640666	640940	640810	dOCR		arahy.Tifrunner.gnm1.scaffold_30	391039	391667	391492	dOCR
arahy.Tifrunner.gnm1.scaffold_23	641076	641473	641200	dOCR		arahy.Tifrunner.gnm1.scaffold_30	391772	392108	391958	dOCR
arahy.Tifrunner.gnm1.scaffold_23	641943	642219	642069	dOCR		arahy.Tifrunner.gnm1.scaffold_30	392881	393089	393015	dOCR
arahy.Tifrunner.gnm1.scaffold_23	646312	646929	646765	dOCR		arahy.Tifrunner.gnm1.scaffold_30	410301	410517	410362	dOCR
arahy.Tifrunner.gnm1.scaffold_23	647955	648373	648106	dOCR		arahy.Tifrunner.gnm1.scaffold_30	415536	416157	415696	dOCR
arahy.Tifrunner.gnm1.scaffold_23	649674	649962	649833	dOCR		arahy.Tifrunner.gnm1.scaffold_30	417022	417192	417159	dOCR
arahy.Tifrunner.gnm1.scaffold_23	653164	653333	653287	dOCR		arahy.Tifrunner.gnm1.scaffold_31	109861	110179	109968	dOCR
arahy.Tifrunner.gnm1.scaffold_23	653682	654277	654100	dOCR		arahy.Tifrunner.gnm1.scaffold_31	226711	226861	226792	dOCR
arahy.Tifrunner.gnm1.scaffold_23	659989	660659	660386	dOCR		arahy.Tifrunner.gnm1.scaffold_32	70	220	94	dOCR
arahy.Tifrunner.gnm1.scaffold_23	666966	668572	667120	dOCR		arahy.Tifrunner.gnm1.scaffold_32	1007	1383	1224	dOCR
arahy.Tifrunner.gnm1.scaffold_23	669219	669619	669454	dOCR		arahy.Tifrunner.gnm1.scaffold_32	2723	3098	3039	dOCR
arahy.Tifrunner.gnm1.scaffold_23	673683	675076	674392	dOCR		arahy.Tifrunner.gnm1.scaffold_32	6629	6882	6757	dOCR
arahy.Tifrunner.gnm1.scaffold_23	678943	679093	679016	dOCR		arahy.Tifrunner.gnm1.scaffold_32	11441	11682	11547	dOCR
arahy.Tifrunner.gnm1.scaffold_23	679651	679807	679767	dOCR		arahy.Tifrunner.gnm1.scaffold_32	12041	12279	12152	dOCR
arahy.Tifrunner.gnm1.scaffold_23	680670	680980	680859	dOCR		arahy.Tifrunner.gnm1.scaffold_32	13296	13554	13414	dOCR
arahy.Tifrunner.gnm1.scaffold_23	684393	684711	684535	dOCR		arahy.Tifrunner.gnm1.scaffold_32	15482	15796	15763	dOCR
arahy.Tifrunner.gnm1.scaffold_23	684979	685293	685190	dOCR		arahy.Tifrunner.gnm1.scaffold_32	24828	25220	24899	dOCR
arahy.Tifrunner.gnm1.scaffold_23	685638	685801	685759	dOCR		arahy.Tifrunner.gnm1.scaffold_32	25451	25880	25582	dOCR
arahy.Tifrunner.gnm1.scaffold_23	686073	686351	686221	dOCR		arahy.Tifrunner.gnm1.scaffold_32	26975	27710	27409	dOCR
arahy.Tifrunner.gnm1.scaffold_23	694516	694697	694637	dOCR		arahy.Tifrunner.gnm1.scaffold_32	29201	29480	29330	dOCR
arahy.Tifrunner.gnm1.scaffold_23	695344	695797	695672	dOCR		arahy.Tifrunner.gnm1.scaffold_32	33616	33817	33719	dOCR
arahy.Tifrunner.gnm1.scaffold_23	695922	696072	695966	dOCR		arahy.Tifrunner.gnm1.scaffold_32	34511	34749	34640	dOCR
arahy.Tifrunner.gnm1.scaffold_23	699881	700194	700125	dOCR		arahy.Tifrunner.gnm1.scaffold_32	35175	35414	35274	dOCR
arahy.Tifrunner.gnm1.scaffold_23	700675	701282	700755	dOCR		arahy.Tifrunner.gnm1.scaffold_32	36086	36327	36195	dOCR
arahy.Tifrunner.gnm1.scaffold_23	709092	709286	709215	dOCR		arahy.Tifrunner.gnm1.scaffold_32	37317	37522	37418	dOCR
arahy.Tifrunner.gnm1.scaffold_23	713174	713324	713216	dOCR		arahy.Tifrunner.gnm1.scaffold_32	38278	38446	38340	dOCR
arahy.Tifrunner.gnm1.scaffold_23	714663	714889	714744	dOCR		arahy.Tifrunner.gnm1.scaffold_32	38631	38785	38722	dOCR
arahy.Tifrunner.gnm1.scaffold_23	715427	715841	715693	dOCR		arahy.Tifrunner.gnm1.scaffold_32	43428	43667	43546	dOCR
arahy.Tifrunner.gnm1.scaffold_23	718524	718809	718664	dOCR		arahy.Tifrunner.gnm1.scaffold_32	44083	44309	44180	dOCR
arahy.Tifrunner.gnm1.scaffold_23	719637	719806	719692	dOCR		arahy.Tifrunner.gnm1.scaffold_32	44725	44924	44861	dOCR
arahy.Tifrunner.gnm1.scaffold_23	720841	721136	720997	dOCR		arahy.Tifrunner.gnm1.scaffold_32	46210	46473	46328	dOCR
arahy.Tifrunner.gnm1.scaffold_23	727695	727859	727823	dOCR		arahy.Tifrunner.gnm1.scaffold_32	47176	47387	47307	dOCR
arahy.Tifrunner.gnm1.scaffold_23	730885	731046	730924	dOCR		arahy.Tifrunner.gnm1.scaffold_32	52937	53282	53141	dOCR
arahy.Tifrunner.gnm1.scaffold_23	740684	741808	740735	dOCR		arahy.Tifrunner.gnm1.scaffold_32	53874	54135	54005	dOCR
arahy.Tifrunner.gnm1.scaffold_23	754710	755001	754874	dOCR		arahy.Tifrunner.gnm1.scaffold_32	54795	55112	54990	dOCR
arahy.Tifrunner.gnm1.scaffold_23	759638	759918	759772	dOCR		arahy.Tifrunner.gnm1.scaffold_32	60786	61105	61037	dOCR
arahy.Tifrunner.gnm1.scaffold_23	764544	764803	764664	dOCR		arahy.Tifrunner.gnm1.scaffold_32	61522	61731	61634	dOCR
arahy.Tifrunner.gnm1.scaffold_23	765502	765836	765547	dOCR		arahy.Tifrunner.gnm1.scaffold_32	62293	62702	62572	dOCR
arahy.Tifrunner.gnm1.scaffold_23	774653	775125	774977	dOCR		arahy.Tifrunner.gnm1.scaffold_32	63741	63931	63881	dOCR
arahy.Tifrunner.gnm1.scaffold_23	776194	776344	776272	dOCR		arahy.Tifrunner.gnm1.scaffold_32	65331	65509	65430	dOCR
arahy.Tifrunner.gnm1.scaffold_23	777146	777881	777622	dOCR		arahy.Tifrunner.gnm1.scaffold_32	77338	77759	77402	dOCR
arahy.Tifrunner.gnm1.scaffold_23	787244	787587	787513	dOCR		arahy.Tifrunner.gnm1.scaffold_32	79198	79474	79237	dOCR
arahy.Tifrunner.gnm1.scaffold_23	787984	788447	788184	dOCR		arahy.Tifrunner.gnm1.scaffold_32	83603	83831	83736	dOCR
arahy.Tifrunner.gnm1.scaffold_23	788743	788898	788808	dOCR		arahy.Tifrunner.gnm1.scaffold_32	84092	84250	84212	dOCR
arahy.Tifrunner.gnm1.scaffold_23	789818	790065	789946	dOCR		arahy.Tifrunner.gnm1.scaffold_32	85257	85887	85651	dOCR
arahy.Tifrunner.gnm1.scaffold_23	797390	797554	797453	dOCR		arahy.Tifrunner.gnm1.scaffold_32	86496	86655	86548	dOCR
arahy.Tifrunner.gnm1.scaffold_23	797791	798248	798102	dOCR		arahy.Tifrunner.gnm1.scaffold_32	89584	89954	89827	dOCR
arahy.Tifrunner.gnm1.scaffold_23	805415	805610	805431	dOCR		arahy.Tifrunner.gnm1.scaffold_32	92244	92703	92382	dOCR
arahy.Tifrunner.gnm1.scaffold_23	806154	806464	806303	dOCR		arahy.Tifrunner.gnm1.scaffold_32	101537	101823	101687	dOCR
arahy.Tifrunner.gnm1.scaffold_23	806897	807199	807011	dOCR		arahy.Tifrunner.gnm1.scaffold_32	103295	103448	103334	dOCR
arahy.Tifrunner.gnm1.scaffold_23	813918	814462	814343	dOCR		arahy.Tifrunner.gnm1.scaffold_32	104838	105009	104942	dOCR
arahy.Tifrunner.gnm1.scaffold_23	827959	828133	828020	dOCR		arahy.Tifrunner.gnm1.scaffold_32	125909	126059	126026	dOCR
arahy.Tifrunner.gnm1.scaffold_23	828441	828692	828567	dOCR		arahy.Tifrunner.gnm1.scaffold_32	126877	127883	127488	dOCR
arahy.Tifrunner.gnm1.scaffold_23	829873	830182	829921	dOCR		arahy.Tifrunner.gnm1.scaffold_32	158327	158647	158393	dOCR
arahy.Tifrunner.gnm1.scaffold_23	830812	831150	831041	dOCR		arahy.Tifrunner.gnm1.scaffold_32	159478	159684	159560	dOCR
arahy.Tifrunner.gnm1.scaffold_23	841148	841440	841244	dOCR		arahy.Tifrunner.gnm1.scaffold_32	162916	163316	163015	dOCR
arahy.Tifrunner.gnm1.scaffold_23	842069	842219	842157	dOCR		arahy.Tifrunner.gnm1.scaffold_32	169250	169426	169347	dOCR
arahy.Tifrunner.gnm1.scaffold_23	861000	861150	861103	dOCR		arahy.Tifrunner.gnm1.scaffold_32	173416	173725	173593	dOCR
arahy.Tifrunner.gnm1.scaffold_23	862724	863047	862974	dOCR		arahy.Tifrunner.gnm1.scaffold_32	179923	180112	179990	dOCR
arahy.Tifrunner.gnm1.scaffold_23	868537	868893	868581	dOCR		arahy.Tifrunner.gnm1.scaffold_32	190005	190506	190357	dOCR
arahy.Tifrunner.gnm1.scaffold_23	871603	872203	871937	dOCR		arahy.Tifrunner.gnm1.scaffold_32	195989	196392	196169	dOCR
arahy.Tifrunner.gnm1.scaffold_23	873449	873894	873581	dOCR		arahy.Tifrunner.gnm1.scaffold_32	197820	198348	197925	dOCR
arahy.Tifrunner.gnm1.scaffold_23	874486	874735	874591	dOCR		arahy.Tifrunner.gnm1.scaffold_32	199039	199249	199156	dOCR
arahy.Tifrunner.gnm1.scaffold_23	879657	880016	879828	dOCR		arahy.Tifrunner.gnm1.scaffold_32	199718	199915	199788	dOCR
arahy.Tifrunner.gnm1.scaffold_23	888042	888668	888225	dOCR		arahy.Tifrunner.gnm1.scaffold_32	200613	201033	200780	dOCR
arahy.Tifrunner.gnm1.scaffold_23	891512	891921	891660	dOCR		arahy.Tifrunner.gnm1.scaffold_32	201259	201435	201330	dOCR
arahy.Tifrunner.gnm1.scaffold_23	901674	901991	901898	dOCR		arahy.Tifrunner.gnm1.scaffold_32	201847	202267	202015	dOCR
arahy.Tifrunner.gnm1.scaffold_23	904278	904736	904534	dOCR		arahy.Tifrunner.gnm1.scaffold_32	202803	202963	202874	dOCR
arahy.Tifrunner.gnm1.scaffold_23	905643	906038	905940	dOCR		arahy.Tifrunner.gnm1.scaffold_32	203459	203907	203782	dOCR
arahy.Tifrunner.gnm1.scaffold_23	908045	908299	908150	dOCR		arahy.Tifrunner.gnm1.scaffold_32	207227	207504	207354	dOCR
arahy.Tifrunner.gnm1.scaffold_23	913221	913379	913294	dOCR		arahy.Tifrunner.gnm1.scaffold_32	207704	207928	207801	dOCR
arahy.Tifrunner.gnm1.scaffold_23	914266	914625	914351	dOCR		arahy.Tifrunner.gnm1.scaffold_32	208339	208622	208487	dOCR
arahy.Tifrunner.gnm1.scaffold_23	924410	925000	924903	dOCR		arahy.Tifrunner.gnm1.scaffold_32	209089	209473	209345	dOCR
arahy.Tifrunner.gnm1.scaffold_23	926542	926865	926686	dOCR		arahy.Tifrunner.gnm1.scaffold_32	210163	210409	210269	dOCR
arahy.Tifrunner.gnm1.scaffold_23	928205	928703	928339	dOCR		arahy.Tifrunner.gnm1.scaffold_32	210796	210946	210867	dOCR
arahy.Tifrunner.gnm1.scaffold_23	932730	933013	932895	dOCR		arahy.Tifrunner.gnm1.scaffold_32	211129	211279	211193	dOCR
arahy.Tifrunner.gnm1.scaffold_23	933964	934510	934216	dOCR		arahy.Tifrunner.gnm1.scaffold_32	211432	211802	211569	dOCR
arahy.Tifrunner.gnm1.scaffold_23	934670	934829	934814	dOCR		arahy.Tifrunner.gnm1.scaffold_32	212067	212245	212183	dOCR
arahy.Tifrunner.gnm1.scaffold_23	935112	935390	935257	dOCR		arahy.Tifrunner.gnm1.scaffold_32	214893	215320	215015	dOCR
arahy.Tifrunner.gnm1.scaffold_23	945395	945637	945518	dOCR		arahy.Tifrunner.gnm1.scaffold_32	215508	215677	215596	dOCR
arahy.Tifrunner.gnm1.scaffold_23	955367	955630	955490	dOCR		arahy.Tifrunner.gnm1.scaffold_32	223068	223220	223206	dOCR
arahy.Tifrunner.gnm1.scaffold_23	956640	956916	956760	dOCR		arahy.Tifrunner.gnm1.scaffold_32	226253	226587	226360	dOCR
arahy.Tifrunner.gnm1.scaffold_23	959987	960196	960091	dOCR		arahy.Tifrunner.gnm1.scaffold_32	229522	229820	229696	dOCR
arahy.Tifrunner.gnm1.scaffold_23	962625	962925	962769	dOCR		arahy.Tifrunner.gnm1.scaffold_32	230512	230687	230635	dOCR
arahy.Tifrunner.gnm1.scaffold_23	966694	966844	966805	dOCR		arahy.Tifrunner.gnm1.scaffold_32	231090	231352	231162	dOCR
arahy.Tifrunner.gnm1.scaffold_23	970531	970730	970671	dOCR		arahy.Tifrunner.gnm1.scaffold_32	239485	239930	239786	dOCR
arahy.Tifrunner.gnm1.scaffold_23	972995	973283	973138	dOCR		arahy.Tifrunner.gnm1.scaffold_32	241274	241424	241334	dOCR
arahy.Tifrunner.gnm1.scaffold_23	977185	977449	977325	dOCR		arahy.Tifrunner.gnm1.scaffold_32	241655	241835	241708	dOCR
arahy.Tifrunner.gnm1.scaffold_23	978707	978950	978840	dOCR		arahy.Tifrunner.gnm1.scaffold_32	242865	243104	242971	dOCR
arahy.Tifrunner.gnm1.scaffold_23	980506	980763	980648	dOCR		arahy.Tifrunner.gnm1.scaffold_32	246143	246307	246228	dOCR
arahy.Tifrunner.gnm1.scaffold_23	994091	994575	994288	dOCR		arahy.Tifrunner.gnm1.scaffold_32	252397	252580	252516	dOCR
arahy.Tifrunner.gnm1.scaffold_23	996073	996533	996350	dOCR		arahy.Tifrunner.gnm1.scaffold_32	253985	254403	254245	dOCR
arahy.Tifrunner.gnm1.scaffold_23	1007657	1009678	1009204	dOCR		arahy.Tifrunner.gnm1.scaffold_32	254559	254719	254667	dOCR
arahy.Tifrunner.gnm1.scaffold_23	1017846	1018103	1017964	dOCR		arahy.Tifrunner.gnm1.scaffold_32	258798	258948	258858	dOCR
arahy.Tifrunner.gnm1.scaffold_23	1024809	1025674	1024991	dOCR		arahy.Tifrunner.gnm1.scaffold_32	261901	262271	261989	dOCR
arahy.Tifrunner.gnm1.scaffold_23	1026104	1026262	1026233	dOCR		arahy.Tifrunner.gnm1.scaffold_32	262514	262840	262578	dOCR
arahy.Tifrunner.gnm1.scaffold_23	1029888	1030043	1029972	dOCR		arahy.Tifrunner.gnm1.scaffold_32	263401	263737	263484	dOCR
arahy.Tifrunner.gnm1.scaffold_23	1039730	1040006	1039856	dOCR		arahy.Tifrunner.gnm1.scaffold_32	264323	264531	264411	dOCR
arahy.Tifrunner.gnm1.scaffold_23	1040748	1041079	1040892	dOCR		arahy.Tifrunner.gnm1.scaffold_32	264873	265023	264939	dOCR
arahy.Tifrunner.gnm1.scaffold_23	1046802	1047076	1046915	dOCR		arahy.Tifrunner.gnm1.scaffold_33	377	922	489	LoOCR
arahy.Tifrunner.gnm1.scaffold_23	1087956	1088928	1088657	dOCR		arahy.Tifrunner.gnm1.scaffold_33	1265	4413	2851	LoOCR
arahy.Tifrunner.gnm1.scaffold_23	1103339	1104164	1103882	dOCR		arahy.Tifrunner.gnm1.scaffold_33	16151	16324	16233	dOCR
arahy.Tifrunner.gnm1.scaffold_23	1121953	1122259	1122042	dOCR		arahy.Tifrunner.gnm1.scaffold_34	59877	60226	60017	dOCR
arahy.Tifrunner.gnm1.scaffold_23	1126489	1126663	1126580	dOCR		arahy.Tifrunner.gnm1.scaffold_34	76696	76961	76829	dOCR
arahy.Tifrunner.gnm1.scaffold_23	1127220	1127601	1127516	dOCR		arahy.Tifrunner.gnm1.scaffold_34	78661	78811	78792	dOCR
arahy.Tifrunner.gnm1.scaffold_23	1129764	1130128	1129869	dOCR		arahy.Tifrunner.gnm1.scaffold_34	85226	85443	85362	dOCR
arahy.Tifrunner.gnm1.scaffold_23	1135910	1136287	1136218	dOCR		arahy.Tifrunner.gnm1.scaffold_34	90587	90792	90668	dOCR
arahy.Tifrunner.gnm1.scaffold_23	1150281	1150588	1150416	dOCR		arahy.Tifrunner.gnm1.scaffold_34	107847	108279	108070	dOCR
arahy.Tifrunner.gnm1.scaffold_23	1159692	1159995	1159916	dOCR		arahy.Tifrunner.gnm1.scaffold_34	108425	109504	108926	dOCR
arahy.Tifrunner.gnm1.scaffold_23	1160302	1160480	1160375	dOCR		arahy.Tifrunner.gnm1.scaffold_34	109655	110879	110247	dOCR
arahy.Tifrunner.gnm1.scaffold_23	1170600	1170792	1170638	dOCR		arahy.Tifrunner.gnm1.scaffold_34	116078	116678	116197	dOCR
arahy.Tifrunner.gnm1.scaffold_23	1175523	1175690	1175640	dOCR		arahy.Tifrunner.gnm1.scaffold_34	116759	116961	116859	dOCR
arahy.Tifrunner.gnm1.scaffold_23	1176307	1176474	1176382	dOCR		arahy.Tifrunner.gnm1.scaffold_34	117012	117253	117148	dOCR
arahy.Tifrunner.gnm1.scaffold_23	1195244	1195494	1195377	dOCR		arahy.Tifrunner.gnm1.scaffold_34	122279	122489	122420	dOCR
arahy.Tifrunner.gnm1.scaffold_23	1201191	1201961	1201911	dOCR		arahy.Tifrunner.gnm1.scaffold_34	125587	125738	125636	dOCR
arahy.Tifrunner.gnm1.scaffold_23	1205533	1205768	1205663	dOCR		arahy.Tifrunner.gnm1.scaffold_34	126346	126887	126676	dOCR
arahy.Tifrunner.gnm1.scaffold_23	1207717	1208239	1207775	dOCR		arahy.Tifrunner.gnm1.scaffold_34	127103	127453	127338	dOCR
arahy.Tifrunner.gnm1.scaffold_23	1247456	1247746	1247733	dOCR		arahy.Tifrunner.gnm1.scaffold_34	127710	128116	128002	dOCR
arahy.Tifrunner.gnm1.scaffold_23	1248374	1248805	1248517	dOCR		arahy.Tifrunner.gnm1.scaffold_34	134713	135023	134823	dOCR
arahy.Tifrunner.gnm1.scaffold_23	1264966	1265254	1265193	dOCR		arahy.Tifrunner.gnm1.scaffold_34	135372	135699	135495	dOCR
arahy.Tifrunner.gnm1.scaffold_23	1272568	1272800	1272653	dOCR		arahy.Tifrunner.gnm1.scaffold_34	136103	137007	136803	dOCR
arahy.Tifrunner.gnm1.scaffold_23	1286572	1286867	1286724	dOCR		arahy.Tifrunner.gnm1.scaffold_34	137443	138154	137640	dOCR
arahy.Tifrunner.gnm1.scaffold_23	1290512	1290812	1290769	dOCR		arahy.Tifrunner.gnm1.scaffold_34	139039	139271	139149	dOCR
arahy.Tifrunner.gnm1.scaffold_23	1292659	1293177	1293027	dOCR		arahy.Tifrunner.gnm1.scaffold_34	139587	139842	139724	dOCR
arahy.Tifrunner.gnm1.scaffold_23	1293857	1294279	1294177	dOCR		arahy.Tifrunner.gnm1.scaffold_34	147638	147806	147748	dOCR
arahy.Tifrunner.gnm1.scaffold_23	1295680	1295835	1295760	dOCR		arahy.Tifrunner.gnm1.scaffold_34	157709	158041	157913	dOCR
arahy.Tifrunner.gnm1.scaffold_23	1301755	1302221	1302112	dOCR		arahy.Tifrunner.gnm1.scaffold_34	158282	158773	158666	dOCR
arahy.Tifrunner.gnm1.scaffold_23	1306110	1306328	1306247	dOCR		arahy.Tifrunner.gnm1.scaffold_34	159039	159706	159400	dOCR
arahy.Tifrunner.gnm1.scaffold_23	1310685	1310896	1310825	dOCR		arahy.Tifrunner.gnm1.scaffold_34	160024	160462	160160	dOCR
arahy.Tifrunner.gnm1.scaffold_23	1312495	1312756	1312613	dOCR		arahy.Tifrunner.gnm1.scaffold_34	160690	160928	160824	dOCR
arahy.Tifrunner.gnm1.scaffold_23	1313783	1314169	1314035	dOCR		arahy.Tifrunner.gnm1.scaffold_34	161169	161388	161203	dOCR
arahy.Tifrunner.gnm1.scaffold_23	1314374	1315375	1314695	dOCR		arahy.Tifrunner.gnm1.scaffold_34	169793	170140	170030	dOCR
arahy.Tifrunner.gnm1.scaffold_23	1316001	1316448	1316202	dOCR		arahy.Tifrunner.gnm1.scaffold_34	172235	172581	172471	dOCR
arahy.Tifrunner.gnm1.scaffold_23	1320784	1321253	1320935	dOCR		arahy.Tifrunner.gnm1.scaffold_34	173836	174164	173965	dOCR
arahy.Tifrunner.gnm1.scaffold_23	1321474	1321794	1321556	dOCR		arahy.Tifrunner.gnm1.scaffold_34	174397	174778	174599	dOCR
arahy.Tifrunner.gnm1.scaffold_23	1322178	1322353	1322298	dOCR		arahy.Tifrunner.gnm1.scaffold_34	175531	175973	175831	dOCR
arahy.Tifrunner.gnm1.scaffold_23	1322866	1323250	1322943	dOCR		arahy.Tifrunner.gnm1.scaffold_34	179751	179990	179870	dOCR
arahy.Tifrunner.gnm1.scaffold_23	1323360	1323820	1323536	dOCR		arahy.Tifrunner.gnm1.scaffold_34	181427	181690	181554	dOCR
arahy.Tifrunner.gnm1.scaffold_23	1334116	1335044	1334428	dOCR		arahy.Tifrunner.gnm1.scaffold_34	182774	183112	182960	dOCR
arahy.Tifrunner.gnm1.scaffold_23	1341045	1341303	1341174	dOCR		arahy.Tifrunner.gnm1.scaffold_34	187686	188017	187880	dOCR
arahy.Tifrunner.gnm1.scaffold_23	1342074	1342234	1342135	dOCR		arahy.Tifrunner.gnm1.scaffold_34	191960	192434	192156	dOCR
arahy.Tifrunner.gnm1.scaffold_23	1343106	1343364	1343230	dOCR		arahy.Tifrunner.gnm1.scaffold_34	192521	193323	192810	dOCR
arahy.Tifrunner.gnm1.scaffold_23	1344116	1344293	1344169	dOCR		arahy.Tifrunner.gnm1.scaffold_35	189	978	857	dOCR
arahy.Tifrunner.gnm1.scaffold_23	1344570	1344892	1344714	dOCR		arahy.Tifrunner.gnm1.scaffold_35	3925	4747	4081	dOCR
arahy.Tifrunner.gnm1.scaffold_23	1351458	1351608	1351505	dOCR		arahy.Tifrunner.gnm1.scaffold_36	159	2307	1658	LoOCR
arahy.Tifrunner.gnm1.scaffold_23	1353547	1353817	1353691	dOCR		arahy.Tifrunner.gnm1.scaffold_36	3549	3704	3622	LoOCR
arahy.Tifrunner.gnm1.scaffold_23	1367193	1367510	1367393	dOCR		arahy.Tifrunner.gnm1.scaffold_36	3929	4183	3991	LoOCR
arahy.Tifrunner.gnm1.scaffold_23	1371436	1371666	1371538	dOCR		arahy.Tifrunner.gnm1.scaffold_36	12722	13224	12862	LoOCR
arahy.Tifrunner.gnm1.scaffold_23	1387640	1387817	1387756	dOCR		arahy.Tifrunner.gnm1.scaffold_36	17304	17525	17462	LoOCR
arahy.Tifrunner.gnm1.scaffold_23	1414008	1414332	1414177	dOCR		arahy.Tifrunner.gnm1.scaffold_36	18219	18587	18543	LoOCR
arahy.Tifrunner.gnm1.scaffold_23	1417720	1417966	1417861	dOCR		arahy.Tifrunner.gnm1.scaffold_36	18891	19290	19189	LoOCR
arahy.Tifrunner.gnm1.scaffold_23	1420499	1420959	1420885	dOCR		arahy.Tifrunner.gnm1.scaffold_36	19423	19581	19484	LoOCR
arahy.Tifrunner.gnm1.scaffold_23	1440116	1440266	1440142	dOCR		arahy.Tifrunner.gnm1.scaffold_36	20952	21469	21373	LoOCR
arahy.Tifrunner.gnm1.scaffold_23	1441957	1442141	1442098	dOCR		arahy.Tifrunner.gnm1.scaffold_36	21591	22096	21668	LoOCR
arahy.Tifrunner.gnm1.scaffold_23	1478334	1478559	1478480	dOCR		arahy.Tifrunner.gnm1.scaffold_36	22412	22566	22489	LoOCR
arahy.Tifrunner.gnm1.scaffold_23	1488202	1488430	1488400	dOCR		arahy.Tifrunner.gnm1.scaffold_36	23376	23692	23433	dOCR
arahy.Tifrunner.gnm1.scaffold_23	1489183	1489449	1489315	dOCR		arahy.Tifrunner.gnm1.scaffold_36	28057	28876	28370	LoOCR
arahy.Tifrunner.gnm1.scaffold_23	1493758	1494053	1494023	dOCR		arahy.Tifrunner.gnm1.scaffold_36	29044	30136	29465	LoOCR
arahy.Tifrunner.gnm1.scaffold_23	1498373	1498572	1498489	dOCR		arahy.Tifrunner.gnm1.scaffold_36	34939	35293	35069	LoOCR
arahy.Tifrunner.gnm1.scaffold_23	1499617	1500044	1499896	dOCR		arahy.Tifrunner.gnm1.scaffold_36	36682	36925	36866	LoOCR
arahy.Tifrunner.gnm1.scaffold_23	1504042	1504388	1504128	dOCR		arahy.Tifrunner.gnm1.scaffold_36	37111	37416	37338	LoOCR
arahy.Tifrunner.gnm1.scaffold_23	1513923	1514217	1514146	dOCR		arahy.Tifrunner.gnm1.scaffold_36	39660	40383	40112	LoOCR
arahy.Tifrunner.gnm1.scaffold_23	1515496	1516031	1515718	dOCR		arahy.Tifrunner.gnm1.scaffold_36	40921	41541	41425	LoOCR
arahy.Tifrunner.gnm1.scaffold_23	1516176	1516471	1516321	dOCR		arahy.Tifrunner.gnm1.scaffold_36	46707	47199	47059	LoOCR
arahy.Tifrunner.gnm1.scaffold_23	1518734	1519306	1519013	dOCR		arahy.Tifrunner.gnm1.scaffold_36	47957	48107	47987	LoOCR
arahy.Tifrunner.gnm1.scaffold_25	1027	2054	1451	dOCR		arahy.Tifrunner.gnm1.scaffold_36	54646	55212	54977	LoOCR
arahy.Tifrunner.gnm1.scaffold_25	2218	3510	3100	dOCR		arahy.Tifrunner.gnm1.scaffold_36	55980	56654	56175	LoOCR
arahy.Tifrunner.gnm1.scaffold_25	3670	4164	3914	dOCR		arahy.Tifrunner.gnm1.scaffold_36	57332	57483	57357	LoOCR
arahy.Tifrunner.gnm1.scaffold_25	23772	23970	23837	dOCR		arahy.Tifrunner.gnm1.scaffold_36	57914	58119	58001	LoOCR
arahy.Tifrunner.gnm1.scaffold_25	90707	90887	90836	dOCR		arahy.Tifrunner.gnm1.scaffold_36	59916	60158	60060	LoOCR
arahy.Tifrunner.gnm1.scaffold_25	91388	91746	91596	dOCR		arahy.Tifrunner.gnm1.scaffold_36	60589	61114	60976	LoOCR
arahy.Tifrunner.gnm1.scaffold_25	98185	98629	98523	dOCR		arahy.Tifrunner.gnm1.scaffold_36	61567	61930	61704	LoOCR
arahy.Tifrunner.gnm1.scaffold_25	98803	99447	99319	dOCR		arahy.Tifrunner.gnm1.scaffold_36	66461	66831	66579	LoOCR
arahy.Tifrunner.gnm1.scaffold_25	100206	100595	100355	dOCR		arahy.Tifrunner.gnm1.scaffold_36	68014	68232	68142	LoOCR
arahy.Tifrunner.gnm1.scaffold_25	100705	100967	100841	dOCR		arahy.Tifrunner.gnm1.scaffold_36	68359	68521	68445	LoOCR
arahy.Tifrunner.gnm1.scaffold_25	104001	104199	104092	dOCR		arahy.Tifrunner.gnm1.scaffold_36	68605	68822	68688	LoOCR
arahy.Tifrunner.gnm1.scaffold_25	106142	107125	106522	dOCR		arahy.Tifrunner.gnm1.scaffold_36	69443	70275	69537	LoOCR
arahy.Tifrunner.gnm1.scaffold_25	107234	107579	107382	dOCR		arahy.Tifrunner.gnm1.scaffold_36	70448	70704	70582	LoOCR
arahy.Tifrunner.gnm1.scaffold_25	125958	127601	127085	dOCR		arahy.Tifrunner.gnm1.scaffold_36	74101	74441	74234	LoOCR
arahy.Tifrunner.gnm1.scaffold_25	178057	178467	178166	dOCR		arahy.Tifrunner.gnm1.scaffold_36	74698	75255	74977	LoOCR
arahy.Tifrunner.gnm1.scaffold_25	178982	179389	179311	dOCR		arahy.Tifrunner.gnm1.scaffold_36	75429	75943	75562	LoOCR
arahy.Tifrunner.gnm1.scaffold_25	180886	181454	181349	dOCR		arahy.Tifrunner.gnm1.scaffold_36	76308	76564	76455	LoOCR
arahy.Tifrunner.gnm1.scaffold_25	187308	187458	187319	dOCR		arahy.Tifrunner.gnm1.scaffold_36	81743	81894	81857	LoOCR
arahy.Tifrunner.gnm1.scaffold_25	188665	188955	188752	dOCR		arahy.Tifrunner.gnm1.scaffold_36	82828	84118	83612	LoOCR
arahy.Tifrunner.gnm1.scaffold_25	189036	190195	189784	dOCR		arahy.Tifrunner.gnm1.scaffold_36	84367	84543	84425	LoOCR
arahy.Tifrunner.gnm1.scaffold_25	196778	197538	197182	dOCR		arahy.Tifrunner.gnm1.scaffold_36	85165	86004	85443	LoOCR
arahy.Tifrunner.gnm1.scaffold_25	207939	209036	208337	dOCR		arahy.Tifrunner.gnm1.scaffold_36	90250	91012	90451	LoOCR
arahy.Tifrunner.gnm1.scaffold_25	209506	210220	209890	dOCR		arahy.Tifrunner.gnm1.scaffold_36	92370	93003	92852	LoOCR
arahy.Tifrunner.gnm1.scaffold_25	210553	211265	210992	dOCR		arahy.Tifrunner.gnm1.scaffold_36	93660	93998	93850	dOCR
arahy.Tifrunner.gnm1.scaffold_25	211480	211988	211607	dOCR		arahy.Tifrunner.gnm1.scaffold_36	94143	94629	94195	dOCR
arahy.Tifrunner.gnm1.scaffold_25	216830	216980	216837	dOCR		arahy.Tifrunner.gnm1.scaffold_36	98763	99021	98873	LoOCR
arahy.Tifrunner.gnm1.scaffold_25	226066	226563	226133	dOCR		arahy.Tifrunner.gnm1.scaffold_36	99393	99553	99419	LoOCR
arahy.Tifrunner.gnm1.scaffold_25	227041	227376	227169	dOCR		arahy.Tifrunner.gnm1.scaffold_36	100254	100536	100472	LoOCR
arahy.Tifrunner.gnm1.scaffold_25	238654	238920	238761	dOCR		arahy.Tifrunner.gnm1.scaffold_36	101012	101777	101492	LoOCR
arahy.Tifrunner.gnm1.scaffold_25	245385	245558	245437	dOCR		arahy.Tifrunner.gnm1.scaffold_36	104444	104671	104548	LoOCR
arahy.Tifrunner.gnm1.scaffold_25	250825	251083	251011	dOCR		arahy.Tifrunner.gnm1.scaffold_36	106293	106518	106402	LoOCR
arahy.Tifrunner.gnm1.scaffold_25	251427	251577	251495	dOCR		arahy.Tifrunner.gnm1.scaffold_36	110290	111438	110926	LoOCR
arahy.Tifrunner.gnm1.scaffold_25	268213	268369	268300	dOCR		arahy.Tifrunner.gnm1.scaffold_36	111788	112035	111936	LoOCR
arahy.Tifrunner.gnm1.scaffold_25	268474	268702	268679	dOCR		arahy.Tifrunner.gnm1.scaffold_36	112119	112702	112285	LoOCR
arahy.Tifrunner.gnm1.scaffold_25	268905	269171	269073	dOCR		arahy.Tifrunner.gnm1.scaffold_36	113311	113649	113389	LoOCR
arahy.Tifrunner.gnm1.scaffold_25	269400	269550	269490	dOCR		arahy.Tifrunner.gnm1.scaffold_36	116462	117737	116782	LoOCR
arahy.Tifrunner.gnm1.scaffold_25	283646	283926	283807	dOCR		arahy.Tifrunner.gnm1.scaffold_36	122011	122189	122020	dOCR
arahy.Tifrunner.gnm1.scaffold_25	293373	293642	293505	dOCR		arahy.Tifrunner.gnm1.scaffold_36	123524	123904	123634	LoOCR
arahy.Tifrunner.gnm1.scaffold_25	301670	301984	301878	dOCR		arahy.Tifrunner.gnm1.scaffold_36	124058	125624	124881	LoOCR
arahy.Tifrunner.gnm1.scaffold_25	302164	302355	302238	dOCR		arahy.Tifrunner.gnm1.scaffold_36	126011	126189	126113	LoOCR
arahy.Tifrunner.gnm1.scaffold_25	307975	308125	308044	dOCR		arahy.Tifrunner.gnm1.scaffold_36	126768	127122	126981	LoOCR
arahy.Tifrunner.gnm1.scaffold_25	321412	321706	321606	dOCR		arahy.Tifrunner.gnm1.scaffold_36	130123	131043	130748	LoOCR
arahy.Tifrunner.gnm1.scaffold_25	324208	324430	324325	dOCR		arahy.Tifrunner.gnm1.scaffold_36	131453	131607	131519	LoOCR
arahy.Tifrunner.gnm1.scaffold_25	334657	334836	334706	dOCR		arahy.Tifrunner.gnm1.scaffold_36	131798	131948	131884	LoOCR
arahy.Tifrunner.gnm1.scaffold_25	342497	343519	342874	dOCR		arahy.Tifrunner.gnm1.scaffold_36	134839	134994	134848	LoOCR
arahy.Tifrunner.gnm1.scaffold_25	345795	345956	345876	dOCR		arahy.Tifrunner.gnm1.scaffold_36	135552	135849	135639	LoOCR
arahy.Tifrunner.gnm1.scaffold_25	353283	353690	353425	dOCR		arahy.Tifrunner.gnm1.scaffold_36	136103	136292	136208	dOCR
arahy.Tifrunner.gnm1.scaffold_25	353848	354206	354066	dOCR		arahy.Tifrunner.gnm1.scaffold_36	136675	136889	136859	dOCR
arahy.Tifrunner.gnm1.scaffold_25	360881	361161	360953	dOCR		arahy.Tifrunner.gnm1.scaffold_36	137309	137711	137646	dOCR
arahy.Tifrunner.gnm1.scaffold_25	361993	362253	362123	dOCR		arahy.Tifrunner.gnm1.scaffold_36	138179	139145	138407	LoOCR
arahy.Tifrunner.gnm1.scaffold_25	367786	369618	368799	dOCR		arahy.Tifrunner.gnm1.scaffold_36	141295	141621	141484	LoOCR
arahy.Tifrunner.gnm1.scaffold_25	374108	375706	374246	dOCR		arahy.Tifrunner.gnm1.scaffold_36	146555	147580	147249	LoOCR
arahy.Tifrunner.gnm1.scaffold_25	381181	381602	381281	dOCR		arahy.Tifrunner.gnm1.scaffold_36	148664	148978	148878	LoOCR
arahy.Tifrunner.gnm1.scaffold_25	382097	382473	382238	dOCR		arahy.Tifrunner.gnm1.scaffold_36	149486	149758	149617	LoOCR
arahy.Tifrunner.gnm1.scaffold_25	466106	466738	466265	LoOCR		arahy.Tifrunner.gnm1.scaffold_36	150449	150661	150628	LoOCR
arahy.Tifrunner.gnm1.scaffold_25	509413	509629	509508	dOCR		arahy.Tifrunner.gnm1.scaffold_36	152467	152693	152592	LoOCR
arahy.Tifrunner.gnm1.scaffold_25	558824	558980	558967	dOCR		arahy.Tifrunner.gnm1.scaffold_36	152836	153301	152886	LoOCR
arahy.Tifrunner.gnm1.scaffold_25	562654	563014	562790	dOCR		arahy.Tifrunner.gnm1.scaffold_36	153937	154660	154422	LoOCR
arahy.Tifrunner.gnm1.scaffold_25	567627	567828	567823	dOCR		arahy.Tifrunner.gnm1.scaffold_36	164832	165012	164869	LoOCR
arahy.Tifrunner.gnm1.scaffold_25	577197	577480	577214	dOCR		arahy.Tifrunner.gnm1.scaffold_36	165620	166119	165715	LoOCR
arahy.Tifrunner.gnm1.scaffold_25	577650	577947	577838	dOCR		arahy.Tifrunner.gnm1.scaffold_36	166760	167141	167062	dOCR
arahy.Tifrunner.gnm1.scaffold_25	595948	596265	596076	dOCR		arahy.Tifrunner.gnm1.scaffold_36	167351	168875	168651	dOCR
arahy.Tifrunner.gnm1.scaffold_25	599857	600391	600235	dOCR		arahy.Tifrunner.gnm1.scaffold_38	32681	32831	32761	dOCR
arahy.Tifrunner.gnm1.scaffold_25	611804	611987	611891	dOCR		arahy.Tifrunner.gnm1.scaffold_39	146005	146253	146139	dOCR
arahy.Tifrunner.gnm1.scaffold_25	614346	614710	614612	dOCR		arahy.Tifrunner.gnm1.scaffold_39	147557	147707	147573	dOCR
arahy.Tifrunner.gnm1.scaffold_25	653443	653738	653537	dOCR		arahy.Tifrunner.gnm1.scaffold_39	148716	148989	148860	dOCR
arahy.Tifrunner.gnm1.scaffold_25	681482	682169	681560	dOCR		arahy.Tifrunner.gnm1.scaffold_39	150321	150471	150446	dOCR
arahy.Tifrunner.gnm1.scaffold_25	682594	684847	683513	dOCR		arahy.Tifrunner.gnm1.scaffold_39	153762	154036	153886	dOCR
arahy.Tifrunner.gnm1.scaffold_25	685635	686038	685646	dOCR		arahy.Tifrunner.gnm1.scaffold_39	158870	159758	159385	dOCR
arahy.Tifrunner.gnm1.scaffold_25	704035	704307	704102	dOCR		arahy.Tifrunner.gnm1.scaffold_40	8815	9291	8876	dOCR
arahy.Tifrunner.gnm1.scaffold_25	706793	707005	706915	dOCR		arahy.Tifrunner.gnm1.scaffold_40	133677	133827	133822	dOCR
arahy.Tifrunner.gnm1.scaffold_25	708649	708827	708739	dOCR		arahy.Tifrunner.gnm1.scaffold_44	2006	2492	2128	dOCR
arahy.Tifrunner.gnm1.scaffold_25	747784	747934	747836	dOCR		arahy.Tifrunner.gnm1.scaffold_44	8079	8345	8225	dOCR
arahy.Tifrunner.gnm1.scaffold_25	749037	749756	749172	dOCR		arahy.Tifrunner.gnm1.scaffold_44	9709	10558	10291	dOCR
arahy.Tifrunner.gnm1.scaffold_25	749955	750415	750226	dOCR		arahy.Tifrunner.gnm1.scaffold_44	15789	16190	16052	dOCR
arahy.Tifrunner.gnm1.scaffold_25	750925	751186	750966	dOCR		arahy.Tifrunner.gnm1.scaffold_44	17267	17771	17380	dOCR
arahy.Tifrunner.gnm1.scaffold_25	755395	755830	755597	dOCR		arahy.Tifrunner.gnm1.scaffold_44	21317	21629	21376	dOCR
arahy.Tifrunner.gnm1.scaffold_25	759565	760593	759828	dOCR		arahy.Tifrunner.gnm1.scaffold_44	23723	24150	23864	dOCR
arahy.Tifrunner.gnm1.scaffold_25	765355	765748	765601	dOCR		arahy.Tifrunner.gnm1.scaffold_44	34804	35281	35184	dOCR
arahy.Tifrunner.gnm1.scaffold_25	785767	786186	786050	dOCR		arahy.Tifrunner.gnm1.scaffold_44	35527	36587	36180	LoOCR
arahy.Tifrunner.gnm1.scaffold_25	787849	788074	787978	dOCR		arahy.Tifrunner.gnm1.scaffold_44	36722	37101	36843	LoOCR
arahy.Tifrunner.gnm1.scaffold_25	788367	788575	788511	dOCR		arahy.Tifrunner.gnm1.scaffold_44	37477	38300	38161	LoOCR
arahy.Tifrunner.gnm1.scaffold_25	790073	790365	790231	dOCR		arahy.Tifrunner.gnm1.scaffold_44	38682	40023	39356	LoOCR
arahy.Tifrunner.gnm1.scaffold_25	792176	792763	792644	dOCR		arahy.Tifrunner.gnm1.scaffold_45	26715	26955	26881	LoOCR
arahy.Tifrunner.gnm1.scaffold_25	799120	799777	799483	dOCR		arahy.Tifrunner.gnm1.scaffold_45	94228	94832	94340	dOCR
arahy.Tifrunner.gnm1.scaffold_25	801152	801453	801324	dOCR		arahy.Tifrunner.gnm1.scaffold_45	95349	96004	95550	dOCR
arahy.Tifrunner.gnm1.scaffold_25	802127	802336	802266	dOCR		arahy.Tifrunner.gnm1.scaffold_49	20945	21264	21092	dOCR
arahy.Tifrunner.gnm1.scaffold_25	802486	802743	802594	dOCR		arahy.Tifrunner.gnm1.scaffold_49	22146	22851	22254	dOCR
arahy.Tifrunner.gnm1.scaffold_25	869216	869523	869395	dOCR		arahy.Tifrunner.gnm1.scaffold_49	23348	23526	23385	dOCR
arahy.Tifrunner.gnm1.scaffold_25	904207	904465	904346	dOCR		arahy.Tifrunner.gnm1.scaffold_49	26103	26581	26441	LoOCR
arahy.Tifrunner.gnm1.scaffold_26	1836	2225	1954	dOCR		arahy.Tifrunner.gnm1.scaffold_49	34290	34473	34368	LoOCR
arahy.Tifrunner.gnm1.scaffold_26	3475	3893	3717	dOCR		arahy.Tifrunner.gnm1.scaffold_49	35380	35733	35640	LoOCR
arahy.Tifrunner.gnm1.scaffold_26	16547	17345	17016	dOCR		arahy.Tifrunner.gnm1.scaffold_49	35886	36104	36043	LoOCR
arahy.Tifrunner.gnm1.scaffold_26	19816	20151	19864	dOCR		arahy.Tifrunner.gnm1.scaffold_49	36971	37176	36999	LoOCR
arahy.Tifrunner.gnm1.scaffold_26	20369	20606	20502	dOCR		arahy.Tifrunner.gnm1.scaffold_49	37454	37754	37512	LoOCR
arahy.Tifrunner.gnm1.scaffold_26	21082	21420	21219	dOCR		arahy.Tifrunner.gnm1.scaffold_49	37872	38276	38209	LoOCR
arahy.Tifrunner.gnm1.scaffold_26	21900	22199	22044	dOCR		arahy.Tifrunner.gnm1.scaffold_49	38391	38699	38639	dOCR
arahy.Tifrunner.gnm1.scaffold_26	25948	26295	26035	dOCR		arahy.Tifrunner.gnm1.scaffold_49	40255	40851	40552	dOCR
arahy.Tifrunner.gnm1.scaffold_26	27468	28590	28116	dOCR		arahy.Tifrunner.gnm1.scaffold_49	43101	43287	43169	dOCR
arahy.Tifrunner.gnm1.scaffold_26	28776	29076	28938	dOCR		arahy.Tifrunner.gnm1.scaffold_49	44976	46713	45389	dOCR
arahy.Tifrunner.gnm1.scaffold_26	29550	29800	29695	dOCR		arahy.Tifrunner.gnm1.scaffold_49	46818	46992	46922	dOCR
arahy.Tifrunner.gnm1.scaffold_26	39101	39558	39274	dOCR		arahy.Tifrunner.gnm1.scaffold_51	20076	20348	20303	dOCR
arahy.Tifrunner.gnm1.scaffold_26	41016	41400	41154	dOCR		arahy.Tifrunner.gnm1.scaffold_51	36330	36543	36404	dOCR
arahy.Tifrunner.gnm1.scaffold_26	47341	47619	47451	dOCR		arahy.Tifrunner.gnm1.scaffold_52	44779	44982	44851	dOCR
arahy.Tifrunner.gnm1.scaffold_26	50788	50941	50804	dOCR		arahy.Tifrunner.gnm1.scaffold_52	56465	56811	56594	dOCR
arahy.Tifrunner.gnm1.scaffold_26	51211	51636	51434	dOCR		arahy.Tifrunner.gnm1.scaffold_52	57488	57928	57787	dOCR
arahy.Tifrunner.gnm1.scaffold_26	51892	53082	52519	dOCR		arahy.Tifrunner.gnm1.scaffold_52	60473	60836	60612	dOCR
arahy.Tifrunner.gnm1.scaffold_26	61040	61705	61260	dOCR		arahy.Tifrunner.gnm1.scaffold_52	61709	61991	61847	dOCR
arahy.Tifrunner.gnm1.scaffold_26	62361	62682	62532	dOCR		arahy.Tifrunner.gnm1.scaffold_52	68386	68629	68522	dOCR
arahy.Tifrunner.gnm1.scaffold_26	63647	63947	63798	dOCR		arahy.Tifrunner.gnm1.scaffold_52	71105	71406	71258	dOCR
arahy.Tifrunner.gnm1.scaffold_26	65042	65192	65059	dOCR		arahy.Tifrunner.gnm1.scaffold_52	73424	73715	73572	dOCR
arahy.Tifrunner.gnm1.scaffold_26	66177	66468	66327	dOCR		arahy.Tifrunner.gnm1.scaffold_53	38222	38475	38451	dOCR
arahy.Tifrunner.gnm1.scaffold_26	70276	70713	70434	dOCR		arahy.Tifrunner.gnm1.scaffold_57	63115	63272	63172	dOCR
arahy.Tifrunner.gnm1.scaffold_26	79765	79965	79915	dOCR		arahy.Tifrunner.gnm1.scaffold_57	65109	65461	65249	dOCR
arahy.Tifrunner.gnm1.scaffold_26	83590	84097	83916	dOCR		arahy.Tifrunner.gnm1.scaffold_63	1972	2278	2253	dOCR
arahy.Tifrunner.gnm1.scaffold_26	87790	88127	87932	dOCR		arahy.Tifrunner.gnm1.scaffold_63	2430	4243	3306	dOCR
arahy.Tifrunner.gnm1.scaffold_26	103478	103771	103700	dOCR		arahy.Tifrunner.gnm1.scaffold_63	5826	6105	6074	dOCR
arahy.Tifrunner.gnm1.scaffold_26	123195	123532	123330	dOCR		arahy.Tifrunner.gnm1.scaffold_63	10965	11499	11083	dOCR
arahy.Tifrunner.gnm1.scaffold_26	142147	142407	142282	dOCR		arahy.Tifrunner.gnm1.scaffold_63	11838	12756	12148	dOCR
arahy.Tifrunner.gnm1.scaffold_26	143412	143564	143431	dOCR		arahy.Tifrunner.gnm1.scaffold_63	12909	13476	13151	dOCR
arahy.Tifrunner.gnm1.scaffold_26	143833	144076	143931	dOCR		arahy.Tifrunner.gnm1.scaffold_63	22727	22899	22766	LoOCR
arahy.Tifrunner.gnm1.scaffold_26	145075	145318	145208	dOCR		arahy.Tifrunner.gnm1.scaffold_63	23046	23378	23352	LoOCR
arahy.Tifrunner.gnm1.scaffold_26	148168	148482	148358	dOCR		arahy.Tifrunner.gnm1.scaffold_63	23612	24129	23936	LoOCR
arahy.Tifrunner.gnm1.scaffold_26	180559	180822	180694	dOCR		arahy.Tifrunner.gnm1.scaffold_63	24923	25307	25034	LoOCR
arahy.Tifrunner.gnm1.scaffold_26	183410	183637	183508	dOCR		arahy.Tifrunner.gnm1.scaffold_63	27738	28062	27842	LoOCR
arahy.Tifrunner.gnm1.scaffold_26	184404	184657	184456	dOCR		arahy.Tifrunner.gnm1.scaffold_63	29394	29546	29500	dOCR
arahy.Tifrunner.gnm1.scaffold_26	202110	202733	202432	dOCR		arahy.Tifrunner.gnm1.scaffold_63	31013	31357	31240	dOCR
arahy.Tifrunner.gnm1.scaffold_26	205912	206120	206017	dOCR		arahy.Tifrunner.gnm1.scaffold_63	31441	31662	31554	dOCR
arahy.Tifrunner.gnm1.scaffold_26	206959	207150	207054	dOCR		arahy.Tifrunner.gnm1.scaffold_63	35885	36065	35980	dOCR
arahy.Tifrunner.gnm1.scaffold_26	207314	207500	207400	dOCR		arahy.Tifrunner.gnm1.scaffold_63	37305	37467	37346	dOCR
arahy.Tifrunner.gnm1.scaffold_26	209260	209488	209370	dOCR		arahy.Tifrunner.gnm1.scaffold_63	41081	41263	41153	LoOCR
arahy.Tifrunner.gnm1.scaffold_26	210618	210916	210749	dOCR		arahy.Tifrunner.gnm1.scaffold_63	43856	44309	43983	LoOCR
arahy.Tifrunner.gnm1.scaffold_26	223462	224289	223602	dOCR		arahy.Tifrunner.gnm1.scaffold_63	52697	52933	52714	LoOCR
arahy.Tifrunner.gnm1.scaffold_26	236074	236224	236103	dOCR		arahy.Tifrunner.gnm1.scaffold_63	53048	53198	53104	LoOCR
arahy.Tifrunner.gnm1.scaffold_26	236715	236947	236844	dOCR		arahy.Tifrunner.gnm1.scaffold_63	53562	54144	53929	LoOCR
arahy.Tifrunner.gnm1.scaffold_26	254421	254830	254633	dOCR		arahy.Tifrunner.gnm1.scaffold_63	54522	56353	54996	LoOCR
arahy.Tifrunner.gnm1.scaffold_26	268281	268441	268322	dOCR		arahy.Tifrunner.gnm1.scaffold_63	56569	56815	56604	LoOCR
arahy.Tifrunner.gnm1.scaffold_26	268610	268784	268643	dOCR		arahy.Tifrunner.gnm1.scaffold_63	56963	57802	57036	dOCR
arahy.Tifrunner.gnm1.scaffold_26	273857	274180	273987	dOCR		arahy.Tifrunner.gnm1.scaffold_66	40927	41077	40990	dOCR
arahy.Tifrunner.gnm1.scaffold_26	274481	274631	274488	dOCR		arahy.Tifrunner.gnm1.scaffold_66	47426	47576	47472	LoOCR
arahy.Tifrunner.gnm1.scaffold_26	285784	287284	286854	dOCR		arahy.Tifrunner.gnm1.scaffold_73	16471	16635	16539	dOCR
arahy.Tifrunner.gnm1.scaffold_26	288248	288471	288454	dOCR		arahy.Tifrunner.gnm1.scaffold_77	1266	2233	2104	dOCR
arahy.Tifrunner.gnm1.scaffold_26	295899	296142	296048	dOCR		arahy.Tifrunner.gnm1.scaffold_77	2515	3001	2739	dOCR
arahy.Tifrunner.gnm1.scaffold_26	296943	297258	297045	dOCR		arahy.Tifrunner.gnm1.scaffold_77	7952	8393	8162	dOCR
arahy.Tifrunner.gnm1.scaffold_26	298179	298467	298248	dOCR		arahy.Tifrunner.gnm1.scaffold_77	12355	12673	12582	LoOCR
arahy.Tifrunner.gnm1.scaffold_26	298671	299424	299155	dOCR		arahy.Tifrunner.gnm1.scaffold_77	12846	13256	13063	LoOCR
arahy.Tifrunner.gnm1.scaffold_26	304516	304802	304657	dOCR		arahy.Tifrunner.gnm1.scaffold_77	14565	14763	14689	LoOCR
arahy.Tifrunner.gnm1.scaffold_26	305034	305346	305172	dOCR		arahy.Tifrunner.gnm1.scaffold_77	18656	18936	18793	LoOCR
arahy.Tifrunner.gnm1.scaffold_26	306756	307516	307403	dOCR		arahy.Tifrunner.gnm1.scaffold_77	23267	23417	23287	LoOCR
arahy.Tifrunner.gnm1.scaffold_26	307915	308170	308030	dOCR		arahy.Tifrunner.gnm1.scaffold_77	23934	24774	24232	LoOCR
arahy.Tifrunner.gnm1.scaffold_26	309440	309758	309621	dOCR		arahy.Tifrunner.gnm1.scaffold_77	24989	25537	25389	LoOCR
arahy.Tifrunner.gnm1.scaffold_26	317179	317468	317319	dOCR		arahy.Tifrunner.gnm1.scaffold_77	34321	34521	34400	LoOCR
arahy.Tifrunner.gnm1.scaffold_26	317811	318279	318013	dOCR		arahy.Tifrunner.gnm1.scaffold_77	39979	40140	40048	LoOCR
arahy.Tifrunner.gnm1.scaffold_26	318455	318751	318521	dOCR		arahy.Tifrunner.gnm1.scaffold_77	40986	41138	41116	dOCR
arahy.Tifrunner.gnm1.scaffold_26	319103	319401	319343	dOCR		arahy.Tifrunner.gnm1.scaffold_77	49114	49266	49171	LoOCR
arahy.Tifrunner.gnm1.scaffold_26	319795	320037	320009	dOCR		arahy.Tifrunner.gnm1.scaffold_77	50086	50329	50226	dOCR
arahy.Tifrunner.gnm1.scaffold_26	328364	328736	328427	dOCR		arahy.Tifrunner.gnm1.scaffold_77	51705	52137	52015	dOCR
arahy.Tifrunner.gnm1.scaffold_26	329646	329995	329890	dOCR		arahy.Tifrunner.gnm1.scaffold_77	52299	52659	52554	dOCR
arahy.Tifrunner.gnm1.scaffold_26	337589	338064	337722	dOCR		arahy.Tifrunner.gnm1.scaffold_77	52863	53119	52993	dOCR
arahy.Tifrunner.gnm1.scaffold_26	338403	338936	338757	dOCR		arahy.Tifrunner.gnm1.scaffold_78	864	1014	983	dOCR
arahy.Tifrunner.gnm1.scaffold_26	339168	339674	339503	dOCR		arahy.Tifrunner.gnm1.scaffold_78	1637	2027	1940	dOCR
arahy.Tifrunner.gnm1.scaffold_26	345718	346196	345920	dOCR		arahy.Tifrunner.gnm1.scaffold_78	2147	2716	2421	dOCR
arahy.Tifrunner.gnm1.scaffold_26	355277	355559	355419	dOCR		arahy.Tifrunner.gnm1.scaffold_78	3240	3657	3344	dOCR
arahy.Tifrunner.gnm1.scaffold_26	358390	358549	358478	dOCR		arahy.Tifrunner.gnm1.scaffold_78	3889	4070	3920	dOCR
arahy.Tifrunner.gnm1.scaffold_26	359831	359981	359840	dOCR		arahy.Tifrunner.gnm1.scaffold_78	5771	6570	5889	dOCR
arahy.Tifrunner.gnm1.scaffold_26	362085	362365	362234	dOCR		arahy.Tifrunner.gnm1.scaffold_78	8040	8267	8071	LoOCR
arahy.Tifrunner.gnm1.scaffold_26	419369	419620	419498	dOCR		arahy.Tifrunner.gnm1.scaffold_78	9305	9675	9396	LoOCR
arahy.Tifrunner.gnm1.scaffold_26	457548	458080	457740	dOCR		arahy.Tifrunner.gnm1.scaffold_78	9998	10182	10126	LoOCR
arahy.Tifrunner.gnm1.scaffold_26	458661	458812	458674	dOCR		arahy.Tifrunner.gnm1.scaffold_78	13240	13422	13359	LoOCR
arahy.Tifrunner.gnm1.scaffold_26	460533	460684	460554	dOCR		arahy.Tifrunner.gnm1.scaffold_78	17593	18056	17921	dOCR
arahy.Tifrunner.gnm1.scaffold_26	461788	462247	462052	dOCR		arahy.Tifrunner.gnm1.scaffold_78	24253	24538	24509	dOCR
arahy.Tifrunner.gnm1.scaffold_26	462732	463512	463367	dOCR		arahy.Tifrunner.gnm1.scaffold_78	27288	27681	27482	dOCR
arahy.Tifrunner.gnm1.scaffold_26	463671	463965	463894	dOCR		arahy.Tifrunner.gnm1.scaffold_78	35178	36131	35803	LoOCR
arahy.Tifrunner.gnm1.scaffold_26	464896	465191	464983	dOCR		arahy.Tifrunner.gnm1.scaffold_78	42833	43009	42974	dOCR
arahy.Tifrunner.gnm1.scaffold_26	465971	466357	466188	dOCR		arahy.Tifrunner.gnm1.scaffold_78	45912	46155	46032	dOCR
arahy.Tifrunner.gnm1.scaffold_26	468489	468821	468620	dOCR		arahy.Tifrunner.gnm1.scaffold_78	46467	46692	46592	dOCR
arahy.Tifrunner.gnm1.scaffold_26	469835	470232	470093	dOCR		arahy.Tifrunner.gnm1.scaffold_78	47100	47265	47149	dOCR
arahy.Tifrunner.gnm1.scaffold_26	482517	482767	482650	dOCR		arahy.Tifrunner.gnm1.scaffold_78	49060	49334	49069	dOCR
arahy.Tifrunner.gnm1.scaffold_26	489900	490702	490104	dOCR		arahy.Tifrunner.gnm1.scaffold_78	51316	51565	51515	dOCR
arahy.Tifrunner.gnm1.scaffold_26	492546	493542	492957	dOCR		arahy.Tifrunner.gnm1.scaffold_78	52663	53662	53496	dOCR
arahy.Tifrunner.gnm1.scaffold_26	509491	509940	509642	dOCR		arahy.Tifrunner.gnm1.scaffold_84	12088	12296	12164	dOCR
arahy.Tifrunner.gnm1.scaffold_26	513827	513982	513893	dOCR		arahy.Tifrunner.gnm1.scaffold_86	7430	7588	7538	dOCR
arahy.Tifrunner.gnm1.scaffold_26	515523	515792	515662	dOCR		arahy.Tifrunner.gnm1.scaffold_92	7507	7706	7627	LoOCR
arahy.Tifrunner.gnm1.scaffold_26	516141	516436	516295	dOCR		arahy.Tifrunner.gnm1.scaffold_92	8615	8992	8877	LoOCR
arahy.Tifrunner.gnm1.scaffold_26	518791	519095	518916	dOCR		arahy.Tifrunner.gnm1.scaffold_92	11555	11844	11602	dOCR
arahy.Tifrunner.gnm1.scaffold_26	521126	521325	521227	dOCR		arahy.Tifrunner.gnm1.scaffold_92	12020	13207	12377	LoOCR
arahy.Tifrunner.gnm1.scaffold_26	522109	522821	522634	dOCR		arahy.Tifrunner.gnm1.scaffold_92	18986	19223	19104	LoOCR
arahy.Tifrunner.gnm1.scaffold_26	523318	523609	523572	dOCR		arahy.Tifrunner.gnm1.scaffold_92	20486	20822	20575	LoOCR
arahy.Tifrunner.gnm1.scaffold_26	528587	529120	528850	dOCR		arahy.Tifrunner.gnm1.scaffold_92	20977	21448	21084	LoOCR
arahy.Tifrunner.gnm1.scaffold_26	535864	536270	535992	dOCR		arahy.Tifrunner.gnm1.scaffold_92	22476	22989	22872	LoOCR
arahy.Tifrunner.gnm1.scaffold_26	537574	538126	537834	dOCR		arahy.Tifrunner.gnm1.scaffold_92	26516	27532	27029	LoOCR
arahy.Tifrunner.gnm1.scaffold_26	539231	539827	539679	dOCR		arahy.Tifrunner.gnm1.scaffold_92	28795	28986	28876	LoOCR
arahy.Tifrunner.gnm1.scaffold_26	543818	544255	543979	dOCR		arahy.Tifrunner.gnm1.scaffold_92	31844	32122	32097	LoOCR
arahy.Tifrunner.gnm1.scaffold_26	544912	545214	545027	dOCR		arahy.Tifrunner.gnm1.scaffold_92	33886	35188	34887	LoOCR
arahy.Tifrunner.gnm1.scaffold_26	545621	545855	545761	dOCR		arahy.Tifrunner.gnm1.scaffold_92	36153	36326	36226	LoOCR
arahy.Tifrunner.gnm1.scaffold_26	546799	547079	546980	dOCR		arahy.Tifrunner.gnm1.scaffold_92	40053	40203	40125	LoOCR
arahy.Tifrunner.gnm1.scaffold_26	548704	548901	548780	dOCR		arahy.Tifrunner.gnm1.scaffold_92	41496	42447	42309	LoOCR
arahy.Tifrunner.gnm1.scaffold_26	554327	554477	554425	dOCR		arahy.Tifrunner.gnm1.scaffold_93	34950	35177	35094	dOCR
arahy.Tifrunner.gnm1.scaffold_26	554748	555050	554923	dOCR		arahy.Tifrunner.gnm1.scaffold_98	1156	1669	1428	dOCR
arahy.Tifrunner.gnm1.scaffold_26	557806	558112	557950	dOCR		arahy.Tifrunner.gnm1.scaffold_98	2798	3295	3151	dOCR
arahy.Tifrunner.gnm1.scaffold_26	559461	559866	559721	dOCR		arahy.Tifrunner.gnm1.scaffold_98	3644	4305	3997	dOCR
arahy.Tifrunner.gnm1.scaffold_26	588587	589018	588715	dOCR		arahy.Tifrunner.gnm1.scaffold_98	4985	5854	5392	dOCR
arahy.Tifrunner.gnm1.scaffold_26	589279	589666	589489	dOCR		arahy.Tifrunner.gnm1.scaffold_99	18008	18475	18395	dOCR
arahy.Tifrunner.gnm1.scaffold_26	598528	598678	598585	dOCR		arahy.Tifrunner.gnm1.scaffold_100	10867	11017	10889	dOCR
arahy.Tifrunner.gnm1.scaffold_26	612403	612737	612608	dOCR		arahy.Tifrunner.gnm1.scaffold_104	29635	29822	29739	dOCR
arahy.Tifrunner.gnm1.scaffold_26	614257	614492	614354	dOCR		arahy.Tifrunner.gnm1.scaffold_105	11285	11598	11427	dOCR
arahy.Tifrunner.gnm1.scaffold_26	623485	623720	623614	dOCR		arahy.Tifrunner.gnm1.scaffold_105	24989	25183	25058	dOCR
arahy.Tifrunner.gnm1.scaffold_26	633212	633481	633225	dOCR		arahy.Tifrunner.gnm1.scaffold_105	25536	25774	25685	dOCR
arahy.Tifrunner.gnm1.scaffold_26	633929	634339	634199	dOCR		arahy.Tifrunner.gnm1.scaffold_105	33279	33469	33357	dOCR
arahy.Tifrunner.gnm1.scaffold_26	644263	644622	644509	dOCR		arahy.Tifrunner.gnm1.scaffold_122	16521	16745	16623	dOCR
arahy.Tifrunner.gnm1.scaffold_26	659898	660174	660026	dOCR		arahy.Tifrunner.gnm1.scaffold_122	33678	34111	33977	dOCR
arahy.Tifrunner.gnm1.scaffold_26	661606	661897	661748	dOCR		arahy.Tifrunner.gnm1.scaffold_122	35191	35637	35490	dOCR
arahy.Tifrunner.gnm1.scaffold_26	663607	664074	664052	dOCR		arahy.Tifrunner.gnm1.scaffold_122	36112	36286	36138	dOCR
arahy.Tifrunner.gnm1.scaffold_26	669193	669374	669328	dOCR		arahy.Tifrunner.gnm1.scaffold_122	37183	37341	37255	dOCR
arahy.Tifrunner.gnm1.scaffold_26	670180	670634	670404	dOCR		arahy.Tifrunner.gnm1.scaffold_126	1511	2558	1739	dOCR
arahy.Tifrunner.gnm1.scaffold_26	671440	671737	671482	dOCR		arahy.Tifrunner.gnm1.scaffold_126	2731	3553	3409	dOCR
arahy.Tifrunner.gnm1.scaffold_26	673496	673807	673611	dOCR		arahy.Tifrunner.gnm1.scaffold_126	22940	23222	23072	dOCR
arahy.Tifrunner.gnm1.scaffold_26	685198	685357	685313	dOCR		arahy.Tifrunner.gnm1.scaffold_126	29827	30403	30275	dOCR
arahy.Tifrunner.gnm1.scaffold_26	685755	686064	685877	dOCR		arahy.Tifrunner.gnm1.scaffold_126	32382	33003	32556	dOCR
arahy.Tifrunner.gnm1.scaffold_26	687082	687499	687196	dOCR		arahy.Tifrunner.gnm1.scaffold_128	20271	20494	20388	dOCR
arahy.Tifrunner.gnm1.scaffold_26	688195	688546	688452	dOCR		arahy.Tifrunner.gnm1.scaffold_128	22096	22395	22252	dOCR
arahy.Tifrunner.gnm1.scaffold_26	689466	689647	689488	dOCR		arahy.Tifrunner.gnm1.scaffold_128	26652	27074	26861	dOCR
arahy.Tifrunner.gnm1.scaffold_26	691720	691870	691855	dOCR		arahy.Tifrunner.gnm1.scaffold_128	27991	28298	28175	dOCR
arahy.Tifrunner.gnm1.scaffold_26	696668	697392	696953	dOCR		arahy.Tifrunner.gnm1.scaffold_128	32278	32483	32391	dOCR
arahy.Tifrunner.gnm1.scaffold_26	709170	709471	709377	dOCR		arahy.Tifrunner.gnm1.scaffold_128	33925	34193	34053	dOCR
arahy.Tifrunner.gnm1.scaffold_26	714331	714502	714392	dOCR		arahy.Tifrunner.gnm1.scaffold_131	346	2673	1190	LoOCR
arahy.Tifrunner.gnm1.scaffold_26	715941	716272	716037	dOCR		arahy.Tifrunner.gnm1.scaffold_131	9291	9542	9516	dOCR
arahy.Tifrunner.gnm1.scaffold_26	724554	725027	724725	dOCR		arahy.Tifrunner.gnm1.scaffold_131	9970	10323	10011	LoOCR
arahy.Tifrunner.gnm1.scaffold_26	725480	725799	725683	dOCR		arahy.Tifrunner.gnm1.scaffold_131	11032	11190	11167	LoOCR
arahy.Tifrunner.gnm1.scaffold_26	726420	726683	726549	dOCR		arahy.Tifrunner.gnm1.scaffold_131	12012	12204	12137	LoOCR
arahy.Tifrunner.gnm1.scaffold_26	734895	735374	735025	dOCR		arahy.Tifrunner.gnm1.scaffold_131	13226	13376	13320	LoOCR
arahy.Tifrunner.gnm1.scaffold_26	737644	737794	737664	dOCR		arahy.Tifrunner.gnm1.scaffold_131	19069	19416	19100	LoOCR
arahy.Tifrunner.gnm1.scaffold_26	741306	741597	741446	dOCR		arahy.Tifrunner.gnm1.scaffold_131	26123	26394	26178	LoOCR
arahy.Tifrunner.gnm1.scaffold_26	743012	743926	743770	dOCR		arahy.Tifrunner.gnm1.scaffold_131	29257	29565	29388	LoOCR
arahy.Tifrunner.gnm1.scaffold_26	748915	749404	749103	dOCR		arahy.Tifrunner.gnm1.scaffold_131	29748	30202	29883	LoOCR
arahy.Tifrunner.gnm1.scaffold_26	749590	749823	749796	dOCR		arahy.Tifrunner.gnm1.scaffold_131	33499	33896	33633	dOCR
arahy.Tifrunner.gnm1.scaffold_26	760454	760658	760576	dOCR		arahy.Tifrunner.gnm1.scaffold_131	34952	36163	35217	dOCR
arahy.Tifrunner.gnm1.scaffold_26	762437	762656	762577	dOCR		arahy.Tifrunner.gnm1.scaffold_134	334	2036	443	dOCR
arahy.Tifrunner.gnm1.scaffold_26	767312	767663	767438	dOCR		arahy.Tifrunner.gnm1.scaffold_134	2218	2709	2572	dOCR
arahy.Tifrunner.gnm1.scaffold_26	768758	768924	768835	dOCR		arahy.Tifrunner.gnm1.scaffold_134	3621	3911	3773	dOCR
arahy.Tifrunner.gnm1.scaffold_26	771726	772011	771947	dOCR		arahy.Tifrunner.gnm1.scaffold_134	6233	7564	7162	LoOCR
arahy.Tifrunner.gnm1.scaffold_26	776510	776942	776865	dOCR		arahy.Tifrunner.gnm1.scaffold_134	9034	9430	9161	LoOCR
arahy.Tifrunner.gnm1.scaffold_26	778565	779180	778714	dOCR		arahy.Tifrunner.gnm1.scaffold_134	16764	16956	16892	dOCR
arahy.Tifrunner.gnm1.scaffold_26	797730	797898	797879	dOCR		arahy.Tifrunner.gnm1.scaffold_134	17525	17833	17599	dOCR
arahy.Tifrunner.gnm1.scaffold_26	802947	803097	803037	dOCR		arahy.Tifrunner.gnm1.scaffold_134	19356	19675	19610	dOCR
arahy.Tifrunner.gnm1.scaffold_26	815486	815751	815611	dOCR		arahy.Tifrunner.gnm1.scaffold_134	29360	29634	29619	LoOCR
arahy.Tifrunner.gnm1.scaffold_26	822639	822799	822670	dOCR		arahy.Tifrunner.gnm1.scaffold_134	31506	33554	32585	dOCR
arahy.Tifrunner.gnm1.scaffold_26	827450	827818	827712	dOCR		arahy.Tifrunner.gnm1.scaffold_134	33969	34590	34384	dOCR
arahy.Tifrunner.gnm1.scaffold_26	832775	833098	833066	dOCR		arahy.Tifrunner.gnm1.scaffold_134	34811	35128	34869	dOCR
arahy.Tifrunner.gnm1.scaffold_26	840724	841168	840872	dOCR		arahy.Tifrunner.gnm1.scaffold_139	3050	3360	3252	dOCR
arahy.Tifrunner.gnm1.scaffold_26	841668	842052	841939	dOCR		arahy.Tifrunner.gnm1.scaffold_139	7598	7796	7673	LoOCR
arahy.Tifrunner.gnm1.scaffold_26	842904	843216	843104	dOCR		arahy.Tifrunner.gnm1.scaffold_139	14012	14162	14077	LoOCR
arahy.Tifrunner.gnm1.scaffold_26	856753	857038	856897	dOCR		arahy.Tifrunner.gnm1.scaffold_139	15012	15180	15156	LoOCR
arahy.Tifrunner.gnm1.scaffold_26	863379	863683	863660	dOCR		arahy.Tifrunner.gnm1.scaffold_139	21633	22080	21877	dOCR
arahy.Tifrunner.gnm1.scaffold_26	865602	866152	865719	dOCR		arahy.Tifrunner.gnm1.scaffold_139	30779	31372	31097	dOCR
arahy.Tifrunner.gnm1.scaffold_27	3573	3875	3729	dOCR		arahy.Tifrunner.gnm1.scaffold_139	31591	32142	31805	dOCR
arahy.Tifrunner.gnm1.scaffold_27	6526	7077	6917	dOCR		arahy.Tifrunner.gnm1.scaffold_148	4525	4837	4616	LoOCR
arahy.Tifrunner.gnm1.scaffold_27	24797	25016	24916	dOCR		arahy.Tifrunner.gnm1.scaffold_148	5046	5536	5330	LoOCR
arahy.Tifrunner.gnm1.scaffold_27	26000	26411	26139	dOCR		arahy.Tifrunner.gnm1.scaffold_148	5771	6330	6049	LoOCR
arahy.Tifrunner.gnm1.scaffold_27	31466	31754	31587	dOCR		arahy.Tifrunner.gnm1.scaffold_148	8102	8450	8180	dOCR
arahy.Tifrunner.gnm1.scaffold_27	34770	35002	34889	dOCR		arahy.Tifrunner.gnm1.scaffold_148	11011	11315	11223	dOCR
arahy.Tifrunner.gnm1.scaffold_27	35408	35567	35436	dOCR		arahy.Tifrunner.gnm1.scaffold_148	13322	13578	13403	dOCR
arahy.Tifrunner.gnm1.scaffold_27	36317	36505	36395	dOCR		arahy.Tifrunner.gnm1.scaffold_148	14597	15030	14824	dOCR
arahy.Tifrunner.gnm1.scaffold_27	38397	38565	38516	dOCR		arahy.Tifrunner.gnm1.scaffold_148	15116	15625	15467	dOCR
arahy.Tifrunner.gnm1.scaffold_27	39747	40031	39929	dOCR		arahy.Tifrunner.gnm1.scaffold_148	16722	17358	16973	dOCR
arahy.Tifrunner.gnm1.scaffold_27	42286	42616	42446	dOCR		arahy.Tifrunner.gnm1.scaffold_148	21819	22163	21931	LoOCR
arahy.Tifrunner.gnm1.scaffold_27	45068	45421	45248	dOCR		arahy.Tifrunner.gnm1.scaffold_148	22339	22901	22681	LoOCR
arahy.Tifrunner.gnm1.scaffold_27	46847	47148	46999	dOCR		arahy.Tifrunner.gnm1.scaffold_148	23350	23854	23526	LoOCR
arahy.Tifrunner.gnm1.scaffold_27	47797	48281	48148	dOCR		arahy.Tifrunner.gnm1.scaffold_148	26548	26923	26635	LoOCR
arahy.Tifrunner.gnm1.scaffold_27	49551	49718	49664	dOCR		arahy.Tifrunner.gnm1.scaffold_148	27586	28050	27701	LoOCR
arahy.Tifrunner.gnm1.scaffold_27	51212	52102	51571	dOCR		arahy.Tifrunner.gnm1.scaffold_148	28582	29368	29006	LoOCR
arahy.Tifrunner.gnm1.scaffold_27	52329	52633	52478	dOCR		arahy.Tifrunner.gnm1.scaffold_154	1159	1943	1663	dOCR
arahy.Tifrunner.gnm1.scaffold_27	52972	53513	53239	dOCR		arahy.Tifrunner.gnm1.scaffold_154	2135	3375	2848	dOCR
arahy.Tifrunner.gnm1.scaffold_27	54602	55181	55021	dOCR		arahy.Tifrunner.gnm1.scaffold_154	3675	4032	3912	dOCR
arahy.Tifrunner.gnm1.scaffold_27	59987	60527	60174	dOCR		arahy.Tifrunner.gnm1.scaffold_154	11232	11492	11395	LoOCR
arahy.Tifrunner.gnm1.scaffold_27	61148	61445	61297	dOCR		arahy.Tifrunner.gnm1.scaffold_154	11746	12454	12139	LoOCR
arahy.Tifrunner.gnm1.scaffold_27	62048	62303	62164	dOCR		arahy.Tifrunner.gnm1.scaffold_154	13658	14249	13912	LoOCR
arahy.Tifrunner.gnm1.scaffold_27	91065	91336	91207	dOCR		arahy.Tifrunner.gnm1.scaffold_154	14390	14686	14551	LoOCR
arahy.Tifrunner.gnm1.scaffold_27	96046	96351	96179	dOCR		arahy.Tifrunner.gnm1.scaffold_154	15945	16272	16043	LoOCR
arahy.Tifrunner.gnm1.scaffold_27	102415	102609	102547	dOCR		arahy.Tifrunner.gnm1.scaffold_154	19017	19190	19147	dOCR
arahy.Tifrunner.gnm1.scaffold_27	104379	104669	104523	dOCR		arahy.Tifrunner.gnm1.scaffold_154	19511	19918	19812	dOCR
arahy.Tifrunner.gnm1.scaffold_27	105038	105419	105275	dOCR		arahy.Tifrunner.gnm1.scaffold_154	25493	26674	25847	dOCR
arahy.Tifrunner.gnm1.scaffold_27	106006	106161	106054	dOCR		arahy.Tifrunner.gnm1.scaffold_154	27654	28266	27869	dOCR
arahy.Tifrunner.gnm1.scaffold_27	106537	106690	106592	dOCR		arahy.Tifrunner.gnm1.scaffold_170	66	293	169	dOCR
arahy.Tifrunner.gnm1.scaffold_27	107619	107911	107764	dOCR		arahy.Tifrunner.gnm1.scaffold_170	564	1535	743	dOCR
arahy.Tifrunner.gnm1.scaffold_27	108024	109711	108768	dOCR		arahy.Tifrunner.gnm1.scaffold_170	3590	3740	3683	dOCR
arahy.Tifrunner.gnm1.scaffold_27	122624	122891	122768	dOCR		arahy.Tifrunner.gnm1.scaffold_170	5860	6168	6103	dOCR
arahy.Tifrunner.gnm1.scaffold_27	123423	123745	123586	dOCR		arahy.Tifrunner.gnm1.scaffold_170	6581	6740	6605	dOCR
arahy.Tifrunner.gnm1.scaffold_27	150589	150761	150674	dOCR		arahy.Tifrunner.gnm1.scaffold_170	7173	7497	7357	dOCR
arahy.Tifrunner.gnm1.scaffold_27	151733	152426	152139	dOCR		arahy.Tifrunner.gnm1.scaffold_170	7868	8222	7998	dOCR
arahy.Tifrunner.gnm1.scaffold_27	152963	153155	153096	dOCR		arahy.Tifrunner.gnm1.scaffold_170	11212	11638	11498	LoOCR
arahy.Tifrunner.gnm1.scaffold_27	153837	154015	153949	dOCR		arahy.Tifrunner.gnm1.scaffold_170	15030	15709	15439	LoOCR
arahy.Tifrunner.gnm1.scaffold_27	159929	160851	160657	LoOCR		arahy.Tifrunner.gnm1.scaffold_170	16427	16684	16535	LoOCR
arahy.Tifrunner.gnm1.scaffold_27	161584	163242	162659	LoOCR		arahy.Tifrunner.gnm1.scaffold_170	17587	17794	17665	LoOCR
arahy.Tifrunner.gnm1.scaffold_27	164263	166777	165961	LoOCR		arahy.Tifrunner.gnm1.scaffold_170	17908	18597	18309	LoOCR
arahy.Tifrunner.gnm1.scaffold_27	168270	168868	168564	LoOCR		arahy.Tifrunner.gnm1.scaffold_170	23058	24065	23475	dOCR
arahy.Tifrunner.gnm1.scaffold_27	170356	171980	171277	dOCR		arahy.Tifrunner.gnm1.scaffold_173	17808	18077	17936	dOCR
arahy.Tifrunner.gnm1.scaffold_27	199826	200421	200274	dOCR		arahy.Tifrunner.gnm1.scaffold_213	311	488	408	dOCR
arahy.Tifrunner.gnm1.scaffold_27	201809	201959	201890	dOCR		arahy.Tifrunner.gnm1.scaffold_214	637	965	718	dOCR
arahy.Tifrunner.gnm1.scaffold_27	206087	206269	206191	dOCR		arahy.Tifrunner.gnm1.scaffold_214	1098	3794	1648	dOCR
arahy.Tifrunner.gnm1.scaffold_27	206524	206674	206554	dOCR		arahy.Tifrunner.gnm1.scaffold_214	4988	5138	5036	dOCR
arahy.Tifrunner.gnm1.scaffold_27	207097	207634	207370	dOCR		arahy.Tifrunner.gnm1.scaffold_214	13196	13381	13265	LoOCR
arahy.Tifrunner.gnm1.scaffold_27	207853	208101	207974	dOCR		arahy.Tifrunner.gnm1.scaffold_214	15913	16410	16023	LoOCR
arahy.Tifrunner.gnm1.scaffold_27	208906	209061	208951	dOCR		arahy.Tifrunner.gnm1.scaffold_214	20941	21263	20971	LoOCR
arahy.Tifrunner.gnm1.scaffold_27	210185	210584	210424	dOCR		arahy.Tifrunner.gnm1.scaffold_214	21359	21667	21540	LoOCR
arahy.Tifrunner.gnm1.scaffold_27	211987	212436	212164	dOCR		arahy.Tifrunner.gnm1.scaffold_214	21784	22035	21970	LoOCR
arahy.Tifrunner.gnm1.scaffold_27	213976	215252	214921	dOCR		arahy.Tifrunner.gnm1.scaffold_228	3438	4263	4123	LoOCR
arahy.Tifrunner.gnm1.scaffold_27	215664	216010	215734	dOCR		arahy.Tifrunner.gnm1.scaffold_228	4386	5282	4701	LoOCR
arahy.Tifrunner.gnm1.scaffold_27	217441	217743	217547	dOCR		arahy.Tifrunner.gnm1.scaffold_228	5825	6351	5948	LoOCR
arahy.Tifrunner.gnm1.scaffold_27	218144	219156	218370	dOCR		arahy.Tifrunner.gnm1.scaffold_228	14468	14769	14540	LoOCR
arahy.Tifrunner.gnm1.scaffold_27	219294	219559	219439	dOCR		arahy.Tifrunner.gnm1.scaffold_228	16070	16385	16167	LoOCR
arahy.Tifrunner.gnm1.scaffold_27	235160	235316	235179	dOCR		arahy.Tifrunner.gnm1.scaffold_228	16520	17049	16657	LoOCR
arahy.Tifrunner.gnm1.scaffold_27	239676	239840	239780	dOCR		arahy.Tifrunner.gnm1.scaffold_228	18273	18625	18362	LoOCR
arahy.Tifrunner.gnm1.scaffold_27	240651	241072	240891	dOCR		arahy.Tifrunner.gnm1.scaffold_228	19376	19681	19451	LoOCR
arahy.Tifrunner.gnm1.scaffold_27	241324	241505	241370	dOCR		arahy.Tifrunner.gnm1.scaffold_228	19807	21639	21297	LoOCR
arahy.Tifrunner.gnm1.scaffold_27	241811	241970	241897	dOCR		arahy.Tifrunner.gnm1.scaffold_239	2660	3799	3102	LoOCR
arahy.Tifrunner.gnm1.scaffold_27	248519	248792	248682	dOCR		arahy.Tifrunner.gnm1.scaffold_239	7918	8355	8127	dOCR
arahy.Tifrunner.gnm1.scaffold_27	249230	249515	249372	dOCR		arahy.Tifrunner.gnm1.scaffold_239	8915	9406	9017	dOCR
arahy.Tifrunner.gnm1.scaffold_27	249813	250160	249896	dOCR		arahy.Tifrunner.gnm1.scaffold_239	12134	12626	12511	dOCR
arahy.Tifrunner.gnm1.scaffold_27	250461	251754	251317	dOCR		arahy.Tifrunner.gnm1.scaffold_239	15029	15254	15153	dOCR
arahy.Tifrunner.gnm1.scaffold_27	251872	252759	252129	dOCR		arahy.Tifrunner.gnm1.scaffold_239	16606	16948	16743	LoOCR
arahy.Tifrunner.gnm1.scaffold_27	253038	253203	253083	dOCR		arahy.Tifrunner.gnm1.scaffold_239	17030	17927	17674	LoOCR
arahy.Tifrunner.gnm1.scaffold_27	253362	253516	253488	dOCR		arahy.Tifrunner.gnm1.scaffold_239	18148	18626	18449	LoOCR
arahy.Tifrunner.gnm1.scaffold_27	260449	260810	260558	dOCR		arahy.Tifrunner.gnm1.scaffold_288	828	1397	891	dOCR
arahy.Tifrunner.gnm1.scaffold_27	261158	262693	261902	dOCR		arahy.Tifrunner.gnm1.scaffold_288	2009	3996	2304	dOCR
arahy.Tifrunner.gnm1.scaffold_27	274879	275215	275093	dOCR		arahy.Tifrunner.gnm1.scaffold_288	12341	13037	12930	LoOCR
arahy.Tifrunner.gnm1.scaffold_27	276291	276603	276473	dOCR		arahy.Tifrunner.gnm1.scaffold_288	14247	15275	15098	LoOCR
arahy.Tifrunner.gnm1.scaffold_27	278626	279084	278987	dOCR		arahy.Tifrunner.gnm1.scaffold_288	16063	16246	16197	LoOCR
arahy.Tifrunner.gnm1.scaffold_27	279840	279990	279877	dOCR		arahy.Tifrunner.gnm1.scaffold_288	16757	17027	16807	LoOCR
arahy.Tifrunner.gnm1.scaffold_27	280546	280774	280695	dOCR		arahy.Tifrunner.gnm1.scaffold_288	17400	18654	17894	LoOCR
arahy.Tifrunner.gnm1.scaffold_27	281588	282484	281863	dOCR		arahy.Tifrunner.gnm1.scaffold_291	10736	10919	10820	dOCR
arahy.Tifrunner.gnm1.scaffold_27	286843	287153	287032	dOCR		arahy.Tifrunner.gnm1.scaffold_291	11389	11795	11641	dOCR
arahy.Tifrunner.gnm1.scaffold_27	287312	289237	287987	dOCR		arahy.Tifrunner.gnm1.scaffold_318	116	1885	1095	LoOCR
arahy.Tifrunner.gnm1.scaffold_27	289369	290148	289443	dOCR		arahy.Tifrunner.gnm1.scaffold_318	8946	9357	9262	LoOCR
arahy.Tifrunner.gnm1.scaffold_27	303336	303687	303572	dOCR		arahy.Tifrunner.gnm1.scaffold_318	9791	10375	10024	LoOCR
arahy.Tifrunner.gnm1.scaffold_27	303797	304096	303813	dOCR		arahy.Tifrunner.gnm1.scaffold_318	12119	12668	12325	LoOCR
arahy.Tifrunner.gnm1.scaffold_27	304404	305348	305087	dOCR		arahy.Tifrunner.gnm1.scaffold_318	14906	15456	15329	dOCR
arahy.Tifrunner.gnm1.scaffold_27	305484	306475	306060	dOCR		arahy.Tifrunner.gnm1.scaffold_351	925	1082	974	dOCR
arahy.Tifrunner.gnm1.scaffold_27	306787	306939	306845	dOCR		arahy.Tifrunner.gnm1.scaffold_351	9581	9969	9717	dOCR
arahy.Tifrunner.gnm1.scaffold_27	307555	307765	307693	dOCR		arahy.Tifrunner.gnm1.scaffold_362	60	1041	573	LoOCR
arahy.Tifrunner.gnm1.scaffold_27	309645	310224	309825	dOCR		arahy.Tifrunner.gnm1.scaffold_362	1392	1978	1816	dOCR
arahy.Tifrunner.gnm1.scaffold_27	311099	311373	311286	dOCR		arahy.Tifrunner.gnm1.scaffold_362	3054	4064	3585	LoOCR
arahy.Tifrunner.gnm1.scaffold_27	312272	312574	312513	dOCR		arahy.Tifrunner.gnm1.scaffold_362	4963	5142	5021	LoOCR
arahy.Tifrunner.gnm1.scaffold_27	313442	313716	313579	dOCR		arahy.Tifrunner.gnm1.scaffold_362	7843	8116	7903	dOCR
arahy.Tifrunner.gnm1.scaffold_27	320348	320913	320849	dOCR		arahy.Tifrunner.gnm1.scaffold_362	8226	9133	8743	dOCR
arahy.Tifrunner.gnm1.scaffold_27	321440	321709	321585	dOCR		arahy.Tifrunner.gnm1.scaffold_362	9225	9472	9338	dOCR
arahy.Tifrunner.gnm1.scaffold_27	322071	323411	322345	dOCR		arahy.Tifrunner.gnm1.scaffold_362	9581	10242	10167	dOCR
arahy.Tifrunner.gnm1.scaffold_27	328932	329214	329071	dOCR		arahy.Tifrunner.gnm1.scaffold_362	10490	12104	11495	dOCR
arahy.Tifrunner.gnm1.scaffold_27	329617	329767	329657	dOCR		arahy.Tifrunner.gnm1.scaffold_362	13196	13750	13490	dOCR
arahy.Tifrunner.gnm1.scaffold_27	330051	330647	330324	dOCR		arahy.Tifrunner.gnm1.scaffold_362	14335	14577	14441	dOCR
arahy.Tifrunner.gnm1.scaffold_27	330764	330914	330879	dOCR		arahy.Tifrunner.gnm1.scaffold_379	4102	4597	4259	dOCR
arahy.Tifrunner.gnm1.scaffold_27	331033	331790	331133	dOCR		arahy.Tifrunner.gnm1.scaffold_379	5559	6001	5930	dOCR
arahy.Tifrunner.gnm1.scaffold_27	332663	333336	333071	dOCR		arahy.Tifrunner.gnm1.scaffold_379	6461	6755	6600	dOCR
arahy.Tifrunner.gnm1.scaffold_27	341705	341901	341757	dOCR		arahy.Tifrunner.gnm1.scaffold_379	8580	8792	8657	dOCR
arahy.Tifrunner.gnm1.scaffold_27	342562	343465	342988	dOCR		arahy.Tifrunner.gnm1.scaffold_379	10043	10316	10171	dOCR
arahy.Tifrunner.gnm1.scaffold_27	346985	347507	347120	dOCR		arahy.Tifrunner.gnm1.scaffold_379	11674	11950	11834	dOCR
arahy.Tifrunner.gnm1.scaffold_27	349786	350275	349929	dOCR		arahy.Tifrunner.gnm1.scaffold_379	13479	14097	13647	dOCR
arahy.Tifrunner.gnm1.scaffold_27	351581	351857	351751	dOCR		arahy.Tifrunner.gnm1.scaffold_392	9543	9855	9653	dOCR
arahy.Tifrunner.gnm1.scaffold_27	356497	356745	356627	dOCR		arahy.Tifrunner.gnm1.scaffold_392	11688	11959	11785	dOCR
arahy.Tifrunner.gnm1.scaffold_27	357592	357742	357624	dOCR		arahy.Tifrunner.gnm1.scaffold_449	9984	10364	10227	dOCR
arahy.Tifrunner.gnm1.scaffold_27	385512	385814	385675	dOCR		arahy.Tifrunner.gnm1.scaffold_449	11440	11844	11563	dOCR
arahy.Tifrunner.gnm1.scaffold_27	389688	389857	389766	dOCR		arahy.Tifrunner.gnm1.scaffold_464	301	453	410	dOCR
arahy.Tifrunner.gnm1.scaffold_27	390841	391107	390895	dOCR		arahy.Tifrunner.gnm1.scaffold_464	910	1206	1037	dOCR
arahy.Tifrunner.gnm1.scaffold_27	391443	391650	391605	dOCR		arahy.Tifrunner.gnm1.scaffold_464	1383	1919	1524	dOCR
arahy.Tifrunner.gnm1.scaffold_27	392699	393027	392773	dOCR		arahy.Tifrunner.gnm1.scaffold_464	2554	2724	2629	dOCR
arahy.Tifrunner.gnm1.scaffold_27	394855	395005	394955	dOCR		arahy.Tifrunner.gnm1.scaffold_464	3131	3300	3216	dOCR
arahy.Tifrunner.gnm1.scaffold_27	396573	396742	396668	dOCR		arahy.Tifrunner.gnm1.scaffold_464	3907	4060	3986	dOCR
arahy.Tifrunner.gnm1.scaffold_27	397132	397290	397168	dOCR		arahy.Tifrunner.gnm1.scaffold_464	4235	4389	4310	dOCR
arahy.Tifrunner.gnm1.scaffold_27	397904	398076	398004	dOCR		arahy.Tifrunner.gnm1.scaffold_464	6702	6860	6785	dOCR
arahy.Tifrunner.gnm1.scaffold_27	398645	398803	398775	dOCR		arahy.Tifrunner.gnm1.scaffold_464	7008	7188	7104	dOCR
arahy.Tifrunner.gnm1.scaffold_27	399825	400177	400093	dOCR		arahy.Tifrunner.gnm1.scaffold_464	7762	7962	7868	dOCR
arahy.Tifrunner.gnm1.scaffold_27	401489	401663	401568	dOCR		arahy.Tifrunner.gnm1.scaffold_464	8114	8304	8193	dOCR
arahy.Tifrunner.gnm1.scaffold_27	407870	408547	407904	dOCR		arahy.Tifrunner.gnm1.scaffold_464	8436	8601	8519	dOCR
arahy.Tifrunner.gnm1.scaffold_27	408883	409069	408982	dOCR		arahy.Tifrunner.gnm1.scaffold_464	8757	8912	8834	dOCR
arahy.Tifrunner.gnm1.scaffold_27	427834	428009	427928	dOCR		arahy.Tifrunner.gnm1.scaffold_464	9214	9370	9279	dOCR
arahy.Tifrunner.gnm1.scaffold_27	430490	430748	430603	dOCR		arahy.Tifrunner.gnm1.scaffold_464	9841	10021	9917	dOCR
arahy.Tifrunner.gnm1.scaffold_27	435231	435517	435270	dOCR		arahy.Tifrunner.gnm1.scaffold_464	10559	10757	10643	dOCR
arahy.Tifrunner.gnm1.scaffold_27	436253	436466	436352	dOCR		arahy.Tifrunner.gnm1.scaffold_464	10918	11084	10978	dOCR
arahy.Tifrunner.gnm1.scaffold_27	437360	437616	437485	dOCR		arahy.Tifrunner.gnm1.scaffold_464	11588	11745	11649	dOCR
arahy.Tifrunner.gnm1.scaffold_27	441108	441266	441226	dOCR		arahy.Tifrunner.gnm1.scaffold_482	1790	1968	1939	dOCR
arahy.Tifrunner.gnm1.scaffold_27	441534	441801	441704	dOCR		arahy.Tifrunner.gnm1.scaffold_482	2267	2464	2357	dOCR
arahy.Tifrunner.gnm1.scaffold_27	444838	444988	444946	dOCR		arahy.Tifrunner.gnm1.scaffold_492	3851	4570	4083	dOCR
arahy.Tifrunner.gnm1.scaffold_27	446308	446512	446406	dOCR		arahy.Tifrunner.gnm1.scaffold_492	4796	5103	4918	dOCR
arahy.Tifrunner.gnm1.scaffold_27	446807	446977	446839	dOCR		arahy.Tifrunner.gnm1.scaffold_506	416	1051	712	LoOCR
arahy.Tifrunner.gnm1.scaffold_27	449542	449692	449558	dOCR		arahy.Tifrunner.gnm1.scaffold_506	2115	3886	2945	LoOCR
arahy.Tifrunner.gnm1.scaffold_27	451355	451623	451400	dOCR		arahy.Tifrunner.gnm1.scaffold_506	4194	4714	4478	LoOCR
arahy.Tifrunner.gnm1.scaffold_27	452516	452704	452654	dOCR		arahy.Tifrunner.gnm1.scaffold_514	6204	6406	6396	dOCR
arahy.Tifrunner.gnm1.scaffold_27	452923	453222	453044	dOCR		arahy.Tifrunner.gnm1.scaffold_581	5984	6196	6022	dOCR
arahy.Tifrunner.gnm1.scaffold_27	459859	460009	459895	dOCR		arahy.Tifrunner.gnm1.scaffold_582	2171	2606	2404	dOCR
arahy.Tifrunner.gnm1.scaffold_27	462843	463155	463005	dOCR		arahy.Tifrunner.gnm1.scaffold_582	3081	3321	3199	dOCR
arahy.Tifrunner.gnm1.scaffold_27	464982	465170	465085	dOCR		arahy.Tifrunner.gnm1.scaffold_612	5144	7289	5521	dOCR
arahy.Tifrunner.gnm1.scaffold_27	465273	465582	465418	dOCR		arahy.Tifrunner.gnm1.scaffold_642	4177	4404	4324	dOCR
arahy.Tifrunner.gnm1.scaffold_27	466069	466241	466206	dOCR		arahy.Tifrunner.gnm1.scaffold_645	2140	2587	2456	dOCR
arahy.Tifrunner.gnm1.scaffold_27	467030	467300	467166	dOCR		arahy.Tifrunner.gnm1.scaffold_645	3208	3612	3423	dOCR
arahy.Tifrunner.gnm1.scaffold_27	467665	468131	467827	dOCR		arahy.Tifrunner.gnm1.scaffold_645	3754	3992	3865	dOCR
arahy.Tifrunner.gnm1.scaffold_27	474393	474879	474701	dOCR		arahy.Tifrunner.gnm1.scaffold_669	2101	2461	2228	dOCR
arahy.Tifrunner.gnm1.scaffold_27	478656	478806	478671	dOCR		arahy.Tifrunner.gnm1.scaffold_669	3418	3654	3525	dOCR
arahy.Tifrunner.gnm1.scaffold_27	480633	480911	480699	dOCR		arahy.Tifrunner.gnm1.scaffold_669	4624	5069	4847	dOCR
arahy.Tifrunner.gnm1.scaffold_27	488352	488550	488391	dOCR		arahy.Tifrunner.gnm1.scaffold_797	0	1041	706	dOCR
arahy.Tifrunner.gnm1.scaffold_27	492852	493405	492954	dOCR		chr1	261	845	599	dOCR
arahy.Tifrunner.gnm1.scaffold_27	506984	507519	507253	dOCR		chr1	3365	4235	3704	dOCR
arahy.Tifrunner.gnm1.scaffold_27	510805	510959	510830	dOCR		chr1	248605	249228	248857	LoOCR
arahy.Tifrunner.gnm1.scaffold_27	511065	511215	511120	dOCR		chr1	594023	594212	594118	LoOCR
arahy.Tifrunner.gnm1.scaffold_27	513231	513662	513598	dOCR		chr1	1971522	1973348	1972030	LoOCR
arahy.Tifrunner.gnm1.scaffold_27	515502	515664	515640	dOCR		chr1	1997725	1999584	1998192	LoOCR
arahy.Tifrunner.gnm1.scaffold_27	535390	535567	535538	dOCR		chr1	2614508	2615356	2614873	dOCR
arahy.Tifrunner.gnm1.scaffold_27	540254	540796	540537	dOCR		chr1	2696555	2697342	2696701	dOCR
arahy.Tifrunner.gnm1.scaffold_27	542541	542691	542576	dOCR		chr1	4102804	4103149	4102915	dOCR
arahy.Tifrunner.gnm1.scaffold_27	547909	548196	548032	dOCR		chr1	4671296	4671514	4671394	dOCR
arahy.Tifrunner.gnm1.scaffold_27	559536	559844	559704	dOCR		chr1	4945673	4945823	4945776	LoOCR
arahy.Tifrunner.gnm1.scaffold_27	562612	562889	562755	dOCR		chr1	6442608	6442788	6442657	dOCR
arahy.Tifrunner.gnm1.scaffold_27	563912	564182	564049	dOCR		chr1	6442971	6443168	6443080	dOCR
arahy.Tifrunner.gnm1.scaffold_27	572638	572854	572781	dOCR		chr1	6443593	6443815	6443693	dOCR
arahy.Tifrunner.gnm1.scaffold_27	578804	579213	579087	dOCR		chr1	6830894	6831044	6831033	dOCR
arahy.Tifrunner.gnm1.scaffold_27	586443	586703	586592	dOCR		chr1	7044153	7044470	7044216	LoOCR
arahy.Tifrunner.gnm1.scaffold_27	586838	587098	586977	dOCR		chr1	7230014	7230200	7230130	LoOCR
arahy.Tifrunner.gnm1.scaffold_27	596478	596771	596622	dOCR		chr1	7260578	7260741	7260683	dOCR
arahy.Tifrunner.gnm1.scaffold_27	627566	627847	627715	dOCR		chr1	7536203	7536521	7536399	dOCR
arahy.Tifrunner.gnm1.scaffold_27	629813	629963	629828	dOCR		chr1	8380088	8380384	8380284	dOCR
arahy.Tifrunner.gnm1.scaffold_27	632554	632763	632651	dOCR		chr1	9305030	9305180	9305080	dOCR
arahy.Tifrunner.gnm1.scaffold_27	641754	642473	642079	dOCR		chr1	9864144	9865531	9865201	LoOCR
arahy.Tifrunner.gnm1.scaffold_27	647451	647627	647508	dOCR		chr1	9867325	9867625	9867572	LoOCR
arahy.Tifrunner.gnm1.scaffold_27	648033	649050	648910	dOCR		chr1	9870226	9871164	9870508	LoOCR
arahy.Tifrunner.gnm1.scaffold_27	649149	649567	649197	dOCR		chr1	9871687	9872181	9871983	LoOCR
arahy.Tifrunner.gnm1.scaffold_27	654136	654419	654285	dOCR		chr1	10049453	10049695	10049580	dOCR
arahy.Tifrunner.gnm1.scaffold_27	655318	655937	655684	dOCR		chr1	10312156	10312416	10312305	LoOCR
arahy.Tifrunner.gnm1.scaffold_27	657198	657414	657335	dOCR		chr1	10312978	10313174	10313148	LoOCR
arahy.Tifrunner.gnm1.scaffold_27	666196	666493	666423	dOCR		chr1	10313295	10313802	10313593	LoOCR
arahy.Tifrunner.gnm1.scaffold_27	668499	668889	668734	dOCR		chr1	10314683	10315171	10314962	LoOCR
arahy.Tifrunner.gnm1.scaffold_27	682506	682657	682549	dOCR		chr1	10315588	10315990	10315721	LoOCR
arahy.Tifrunner.gnm1.scaffold_27	692057	692207	692186	dOCR		chr1	11047568	11047824	11047676	dOCR
arahy.Tifrunner.gnm1.scaffold_27	699841	700025	699881	dOCR		chr1	11122623	11122782	11122720	dOCR
arahy.Tifrunner.gnm1.scaffold_27	719590	719740	719707	dOCR		chr1	11562919	11563239	11563024	dOCR
arahy.Tifrunner.gnm1.scaffold_27	725392	725670	725549	dOCR		chr1	11864050	11864200	11864138	dOCR
arahy.Tifrunner.gnm1.scaffold_27	726502	726831	726684	dOCR		chr1	11928904	11929064	11928972	LoOCR
arahy.Tifrunner.gnm1.scaffold_27	730166	730352	730291	dOCR		chr1	13003798	13004092	13004054	LoOCR
arahy.Tifrunner.gnm1.scaffold_27	732050	732200	732135	dOCR		chr1	13456002	13456192	13456076	dOCR
arahy.Tifrunner.gnm1.scaffold_28	17862	18215	18009	dOCR		chr1	13771960	13772164	13772021	LoOCR
arahy.Tifrunner.gnm1.scaffold_28	27137	27431	27177	dOCR		chr1	14113399	14113677	14113424	LoOCR
arahy.Tifrunner.gnm1.scaffold_28	32346	32498	32373	dOCR		chr1	14851274	14851424	14851382	LoOCR
arahy.Tifrunner.gnm1.scaffold_28	64844	65003	64916	dOCR		chr1	16203489	16203775	16203577	LoOCR
arahy.Tifrunner.gnm1.scaffold_28	77277	77554	77397	dOCR		chr1	16429261	16429527	16429399	dOCR
arahy.Tifrunner.gnm1.scaffold_28	107544	107836	107684	dOCR		chr1	16832781	16832953	16832864	dOCR
arahy.Tifrunner.gnm1.scaffold_28	151061	151333	151186	dOCR		chr1	16996447	16996609	16996510	LoOCR
arahy.Tifrunner.gnm1.scaffold_28	153925	154078	153951	dOCR		chr1	17089923	17090073	17089986	dOCR
arahy.Tifrunner.gnm1.scaffold_28	160849	161103	160985	dOCR		chr1	17090254	17090426	17090276	dOCR
arahy.Tifrunner.gnm1.scaffold_28	166457	166718	166602	dOCR		chr1	17222970	17223157	17223015	LoOCR
arahy.Tifrunner.gnm1.scaffold_28	183749	183907	183844	dOCR		chr1	17263490	17263723	17263613	dOCR
arahy.Tifrunner.gnm1.scaffold_28	200654	200893	200785	dOCR		chr1	17264269	17264801	17264579	dOCR
arahy.Tifrunner.gnm1.scaffold_28	217673	217823	217796	dOCR		chr1	17510361	17510625	17510462	dOCR
arahy.Tifrunner.gnm1.scaffold_28	225681	225870	225812	dOCR		chr1	17511771	17511977	17511839	dOCR
arahy.Tifrunner.gnm1.scaffold_28	228392	228641	228517	dOCR		chr1	17512103	17512540	17512479	dOCR
arahy.Tifrunner.gnm1.scaffold_28	269623	269879	269836	dOCR		chr1	17512993	17513226	17513129	dOCR
arahy.Tifrunner.gnm1.scaffold_28	364578	364746	364608	dOCR		chr1	17513434	17513911	17513719	dOCR
arahy.Tifrunner.gnm1.scaffold_28	373152	373339	373201	dOCR		chr1	17514316	17514656	17514366	dOCR
arahy.Tifrunner.gnm1.scaffold_28	400729	400879	400815	dOCR		chr1	17618955	17619115	17618975	dOCR
arahy.Tifrunner.gnm1.scaffold_28	408043	408251	408165	dOCR		chr1	17803614	17803764	17803681	dOCR
arahy.Tifrunner.gnm1.scaffold_28	478094	478254	478183	dOCR		chr1	18235936	18236219	18236147	dOCR
arahy.Tifrunner.gnm1.scaffold_28	479593	479982	479880	dOCR		chr1	18709617	18709843	18709694	dOCR
arahy.Tifrunner.gnm1.scaffold_28	480192	480548	480322	dOCR		chr1	18801823	18802167	18802019	dOCR
arahy.Tifrunner.gnm1.scaffold_28	501727	501877	501752	dOCR		chr1	19372676	19372939	19372716	dOCR
arahy.Tifrunner.gnm1.scaffold_28	515889	516194	515933	dOCR		chr1	19737597	19737747	19737666	dOCR
arahy.Tifrunner.gnm1.scaffold_28	524959	525161	524971	dOCR		chr1	20565102	20565306	20565185	dOCR
arahy.Tifrunner.gnm1.scaffold_28	538954	539436	539084	dOCR		chr1	20595000	20595199	20595127	dOCR
arahy.Tifrunner.gnm1.scaffold_28	539959	540120	540029	dOCR		chr1	20799629	20799873	20799700	dOCR
arahy.Tifrunner.gnm1.scaffold_28	540244	540571	540429	dOCR		chr1	21218555	21218767	21218697	dOCR
arahy.Tifrunner.gnm1.scaffold_28	545591	545989	545850	dOCR		chr1	21353806	21354027	21353897	dOCR
arahy.Tifrunner.gnm1.scaffold_28	547140	547311	547262	dOCR		chr1	21881147	21881401	21881361	dOCR
arahy.Tifrunner.gnm1.scaffold_28	550540	550846	550782	dOCR		chr1	22168246	22168472	22168361	dOCR
arahy.Tifrunner.gnm1.scaffold_28	552592	552809	552690	dOCR		chr1	22619091	22619401	22619268	dOCR
arahy.Tifrunner.gnm1.scaffold_28	615830	616433	616186	dOCR		chr1	22851530	22851708	22851660	dOCR
arahy.Tifrunner.gnm1.scaffold_28	647187	647393	647289	dOCR		chr1	23019536	23019757	23019659	dOCR
arahy.Tifrunner.gnm1.scaffold_29	37130	37348	37262	dOCR		chr1	23075420	23075674	23075517	dOCR
arahy.Tifrunner.gnm1.scaffold_29	38913	39170	39162	dOCR		chr1	23168781	23168956	23168887	dOCR
arahy.Tifrunner.gnm1.scaffold_29	155596	155764	155694	dOCR		chr1	23408259	23408409	23408318	dOCR
arahy.Tifrunner.gnm1.scaffold_29	182964	183114	183101	dOCR		chr1	23701304	23701495	23701389	dOCR
arahy.Tifrunner.gnm1.scaffold_29	183931	184197	184051	dOCR		chr1	23876799	23876971	23876930	dOCR
arahy.Tifrunner.gnm1.scaffold_29	195479	195791	195508	dOCR		chr1	24361014	24361258	24361222	dOCR
arahy.Tifrunner.gnm1.scaffold_29	307923	308233	307978	dOCR		chr1	25380734	25380884	25380815	dOCR
arahy.Tifrunner.gnm1.scaffold_29	323259	323920	323570	dOCR		chr1	25422267	25422417	25422281	dOCR
arahy.Tifrunner.gnm1.scaffold_29	334129	334713	334485	dOCR		chr1	25681575	25681912	25681679	dOCR
arahy.Tifrunner.gnm1.scaffold_29	335628	336020	335890	dOCR		chr1	25727441	25727747	25727569	LoOCR
arahy.Tifrunner.gnm1.scaffold_29	341574	341821	341672	dOCR		chr1	26374218	26374420	26374305	dOCR
arahy.Tifrunner.gnm1.scaffold_29	343913	344376	344287	dOCR		chr1	26471053	26471203	26471183	dOCR
arahy.Tifrunner.gnm1.scaffold_29	345819	346018	345831	dOCR		chr1	26672494	26672644	26672581	dOCR
arahy.Tifrunner.gnm1.scaffold_29	367178	367450	367306	dOCR		chr1	26705922	26706072	26705980	dOCR
arahy.Tifrunner.gnm1.scaffold_29	368034	368270	368165	dOCR		chr1	26912135	26912285	26912283	dOCR
arahy.Tifrunner.gnm1.scaffold_29	368702	368907	368831	dOCR		chr1	27496524	27496716	27496660	dOCR
arahy.Tifrunner.gnm1.scaffold_29	369073	370514	370012	dOCR		chr1	28069746	28070085	28069861	LoOCR
arahy.Tifrunner.gnm1.scaffold_29	386727	387002	386931	dOCR		chr1	28070217	28070688	28070442	LoOCR
arahy.Tifrunner.gnm1.scaffold_29	421251	421427	421333	dOCR		chr1	28071671	28071854	28071813	LoOCR
arahy.Tifrunner.gnm1.scaffold_29	426543	426829	426615	dOCR		chr1	28074711	28075219	28075023	LoOCR
arahy.Tifrunner.gnm1.scaffold_29	430593	430777	430672	dOCR		chr1	28075556	28075736	28075650	LoOCR
arahy.Tifrunner.gnm1.scaffold_29	453469	453761	453589	dOCR		chr1	28075954	28076233	28076038	LoOCR
arahy.Tifrunner.gnm1.scaffold_29	471463	472188	471921	dOCR		chr1	28151413	28151563	28151449	dOCR
arahy.Tifrunner.gnm1.scaffold_29	472534	472747	472671	dOCR		chr1	28197462	28197710	28197564	dOCR
arahy.Tifrunner.gnm1.scaffold_29	476526	476909	476622	dOCR		chr1	28648180	28648376	28648266	dOCR
arahy.Tifrunner.gnm1.scaffold_29	486187	486414	486284	dOCR		chr1	29199156	29199484	29199343	LoOCR
arahy.Tifrunner.gnm1.scaffold_29	486574	487017	486733	dOCR		chr1	29200360	29200598	29200474	LoOCR
arahy.Tifrunner.gnm1.scaffold_29	489626	490048	489835	dOCR		chr1	29201306	29201663	29201518	LoOCR
arahy.Tifrunner.gnm1.scaffold_29	495048	495431	495234	dOCR		chr1	29201883	29202094	29202004	LoOCR
arahy.Tifrunner.gnm1.scaffold_29	495764	496350	495958	dOCR		chr1	29202465	29202665	29202574	LoOCR
arahy.Tifrunner.gnm1.scaffold_29	498866	499260	498986	dOCR		chr1	29203541	29203986	29203641	LoOCR
arahy.Tifrunner.gnm1.scaffold_29	500839	501940	501831	dOCR		chr1	29204223	29204383	29204321	dOCR
arahy.Tifrunner.gnm1.scaffold_29	504193	504721	504274	dOCR		chr1	29544083	29544277	29544154	dOCR
arahy.Tifrunner.gnm1.scaffold_29	508859	509111	508962	dOCR		chr1	29891748	29891929	29891862	LoOCR
arahy.Tifrunner.gnm1.scaffold_29	509783	510204	510065	dOCR		chr1	30502478	30502628	30502530	dOCR
arahy.Tifrunner.gnm1.scaffold_29	511185	511369	511225	dOCR		chr1	30894171	30894593	30894356	dOCR
arahy.Tifrunner.gnm1.scaffold_29	513514	513834	513649	dOCR		chr1	31071045	31071195	31071096	dOCR
arahy.Tifrunner.gnm1.scaffold_29	515614	515956	515818	dOCR		chr1	31564946	31565159	31565041	dOCR
arahy.Tifrunner.gnm1.scaffold_29	541471	541767	541686	dOCR		chr1	32440534	32440684	32440611	LoOCR
arahy.Tifrunner.gnm1.scaffold_29	547029	547389	547138	dOCR		chr1	32600363	32600629	32600542	dOCR
arahy.Tifrunner.gnm1.scaffold_30	1495	1688	1610	dOCR		chr1	32645255	32645411	32645342	dOCR
arahy.Tifrunner.gnm1.scaffold_30	7030	7342	7178	dOCR		chr1	32677066	32677216	32677139	dOCR
arahy.Tifrunner.gnm1.scaffold_30	12720	12917	12868	dOCR		chr1	32824932	32825257	32825073	dOCR
arahy.Tifrunner.gnm1.scaffold_30	13492	13957	13794	dOCR		chr1	33688503	33688653	33688639	dOCR
arahy.Tifrunner.gnm1.scaffold_30	17171	17588	17455	dOCR		chr1	34575709	34575859	34575721	dOCR
arahy.Tifrunner.gnm1.scaffold_30	19303	19565	19487	dOCR		chr1	34871630	34871780	34871693	LoOCR
arahy.Tifrunner.gnm1.scaffold_30	25792	26080	25947	dOCR		chr1	35036350	35036607	35036498	dOCR
arahy.Tifrunner.gnm1.scaffold_30	28037	28345	28300	dOCR		chr1	35599433	35599946	35599613	dOCR
arahy.Tifrunner.gnm1.scaffold_30	28772	28933	28803	dOCR		chr1	35601590	35601756	35601684	dOCR
arahy.Tifrunner.gnm1.scaffold_30	36833	37351	36879	dOCR		chr1	35603172	35603614	35603393	dOCR
arahy.Tifrunner.gnm1.scaffold_30	38236	38454	38346	dOCR		chr1	35704041	35704225	35704110	dOCR
arahy.Tifrunner.gnm1.scaffold_30	39277	39447	39337	dOCR		chr1	35809972	35810162	35810109	dOCR
arahy.Tifrunner.gnm1.scaffold_30	39830	40311	40237	dOCR		chr1	35835825	35835999	35835940	dOCR
arahy.Tifrunner.gnm1.scaffold_30	46334	48394	47494	dOCR		chr1	36160114	36160289	36160161	dOCR
arahy.Tifrunner.gnm1.scaffold_30	54993	56165	55762	dOCR		chr1	36309545	36309805	36309766	dOCR
arahy.Tifrunner.gnm1.scaffold_30	56456	58150	57568	dOCR		chr1	36789966	36790152	36790046	dOCR
arahy.Tifrunner.gnm1.scaffold_30	58465	59135	58872	dOCR		chr1	37296151	37296471	37296300	LoOCR
arahy.Tifrunner.gnm1.scaffold_30	66029	66526	66429	dOCR		chr1	37727582	37727756	37727664	dOCR
arahy.Tifrunner.gnm1.scaffold_30	66679	67113	66854	dOCR		chr1	38041701	38042032	38041824	dOCR
arahy.Tifrunner.gnm1.scaffold_30	67297	68182	67756	dOCR		chr1	38042276	38042762	38042637	dOCR
arahy.Tifrunner.gnm1.scaffold_30	68479	68977	68669	dOCR		chr1	38042981	38043169	38043049	dOCR
arahy.Tifrunner.gnm1.scaffold_30	69158	69606	69519	dOCR		chr1	38070957	38071136	38070997	dOCR
arahy.Tifrunner.gnm1.scaffold_30	69885	70482	70069	dOCR		chr1	39224675	39224825	39224800	dOCR
arahy.Tifrunner.gnm1.scaffold_30	78864	79049	78996	dOCR		chr1	39436663	39436816	39436749	dOCR
arahy.Tifrunner.gnm1.scaffold_30	79670	79929	79782	dOCR		chr1	39465277	39465427	39465393	dOCR
arahy.Tifrunner.gnm1.scaffold_30	84026	84343	84231	dOCR		chr1	39545883	39546189	39546150	dOCR
arahy.Tifrunner.gnm1.scaffold_30	84925	87156	85034	dOCR		chr1	39582585	39582930	39582795	dOCR
arahy.Tifrunner.gnm1.scaffold_30	103962	104164	104048	dOCR		chr1	39873694	39873972	39873823	dOCR
arahy.Tifrunner.gnm1.scaffold_30	104455	105557	105434	dOCR		chr1	39960126	39960278	39960156	LoOCR
arahy.Tifrunner.gnm1.scaffold_30	105723	105961	105818	dOCR		chr1	39996470	39996620	39996577	dOCR
arahy.Tifrunner.gnm1.scaffold_30	106153	106929	106497	dOCR		chr1	40609840	40609990	40609904	dOCR
arahy.Tifrunner.gnm1.scaffold_30	107959	108323	108109	dOCR		chr1	41074100	41074259	41074142	dOCR
arahy.Tifrunner.gnm1.scaffold_30	113523	113858	113609	dOCR		chr1	41296011	41296276	41296182	dOCR
arahy.Tifrunner.gnm1.scaffold_30	114395	116293	114689	dOCR		chr1	41441957	41442528	41442397	dOCR
arahy.Tifrunner.gnm1.scaffold_30	116448	117506	116873	dOCR		chr1	41459566	41459726	41459649	dOCR
arahy.Tifrunner.gnm1.scaffold_30	117733	118152	117963	dOCR		chr1	41727101	41727251	41727207	dOCR
arahy.Tifrunner.gnm1.scaffold_30	124523	124764	124646	dOCR		chr1	41891628	41891803	41891673	dOCR
arahy.Tifrunner.gnm1.scaffold_30	125103	125777	125549	dOCR		chr1	42409212	42409611	42409466	dOCR
arahy.Tifrunner.gnm1.scaffold_30	126206	126482	126419	dOCR		chr1	42410379	42410603	42410503	dOCR
arahy.Tifrunner.gnm1.scaffold_30	127997	128763	128127	dOCR		chr1	42537073	42537314	42537173	dOCR
arahy.Tifrunner.gnm1.scaffold_30	128917	129391	129270	dOCR		chr1	42537991	42538189	42538090	dOCR
arahy.Tifrunner.gnm1.scaffold_30	129843	130191	130114	dOCR		chr1	42548048	42548230	42548147	dOCR
arahy.Tifrunner.gnm1.scaffold_30	130949	131264	131062	dOCR		chr1	42615798	42616208	42616069	dOCR
arahy.Tifrunner.gnm1.scaffold_30	134119	134289	134182	dOCR		chr1	43005340	43005490	43005456	dOCR
arahy.Tifrunner.gnm1.scaffold_30	134749	135043	134862	dOCR		chr1	43295788	43295938	43295813	dOCR
arahy.Tifrunner.gnm1.scaffold_30	136084	137104	136787	dOCR		chr1	43543330	43543480	43543414	dOCR
arahy.Tifrunner.gnm1.scaffold_30	146974	147295	147089	dOCR		chr1	43706725	43706922	43706790	LoOCR
arahy.Tifrunner.gnm1.scaffold_30	147454	147957	147696	dOCR		chr1	44080200	44080485	44080266	dOCR
arahy.Tifrunner.gnm1.scaffold_30	148433	148713	148568	dOCR		chr1	44251841	44251996	44251932	dOCR
arahy.Tifrunner.gnm1.scaffold_30	148893	149802	149167	dOCR		chr1	44277478	44277628	44277532	dOCR
arahy.Tifrunner.gnm1.scaffold_30	150077	150422	150333	dOCR		chr1	44375484	44375722	44375533	dOCR
arahy.Tifrunner.gnm1.scaffold_30	152860	154166	153724	dOCR		chr1	44435770	44435946	44435804	dOCR
arahy.Tifrunner.gnm1.scaffold_30	154637	155462	154859	dOCR		chr1	44601986	44602209	44602133	dOCR
arahy.Tifrunner.gnm1.scaffold_30	155827	155980	155862	dOCR		chr1	44661210	44661385	44661300	dOCR
arahy.Tifrunner.gnm1.scaffold_30	162751	163027	162883	dOCR		chr1	44908225	44908448	44908319	dOCR
arahy.Tifrunner.gnm1.scaffold_30	163167	163828	163461	dOCR		chr1	44908783	44908989	44908972	dOCR
arahy.Tifrunner.gnm1.scaffold_30	164948	165728	165309	dOCR		chr1	45252508	45252721	45252573	dOCR
arahy.Tifrunner.gnm1.scaffold_30	165929	166199	166130	dOCR		chr1	45685445	45685651	45685488	dOCR
arahy.Tifrunner.gnm1.scaffold_30	167729	167908	167791	dOCR		chr1	45740833	45740999	45740926	dOCR
arahy.Tifrunner.gnm1.scaffold_30	171016	171260	171147	dOCR		chr1	45913194	45913386	45913276	dOCR
arahy.Tifrunner.gnm1.scaffold_30	171429	171579	171521	dOCR		chr1	45930531	45930694	45930581	dOCR
arahy.Tifrunner.gnm1.scaffold_30	172484	172639	172519	dOCR		chr1	46106501	46106706	46106587	dOCR
arahy.Tifrunner.gnm1.scaffold_30	176909	177279	176986	dOCR		chr1	46200693	46200945	46200840	dOCR
arahy.Tifrunner.gnm1.scaffold_30	177847	178712	177937	dOCR		chr1	46734899	46735066	46734990	dOCR
arahy.Tifrunner.gnm1.scaffold_30	178872	180101	179698	dOCR		chr1	46840580	46840762	46840620	dOCR
arahy.Tifrunner.gnm1.scaffold_30	180565	180749	180642	dOCR		chr1	46937427	46937713	46937471	dOCR
arahy.Tifrunner.gnm1.scaffold_30	181187	181350	181203	dOCR		chr1	47446679	47446937	47446796	LoOCR
arahy.Tifrunner.gnm1.scaffold_30	190117	190877	190595	dOCR		chr1	47461466	47461760	47461562	dOCR
arahy.Tifrunner.gnm1.scaffold_30	223469	223749	223701	dOCR		chr1	47526878	47527050	47526973	dOCR
arahy.Tifrunner.gnm1.scaffold_30	227010	227539	227286	dOCR		chr1	47704079	47704343	47704126	dOCR
arahy.Tifrunner.gnm1.scaffold_30	228114	228310	228194	dOCR		chr1	47838030	47838461	47838258	dOCR
arahy.Tifrunner.gnm1.scaffold_30	241378	241743	241610	dOCR		chr1	47871142	47871292	47871271	dOCR
arahy.Tifrunner.gnm1.scaffold_30	242420	243246	242981	dOCR		chr1	47884790	47884940	47884883	dOCR
arahy.Tifrunner.gnm1.scaffold_30	248070	248220	248131	dOCR		chr1	47902183	47902333	47902256	dOCR
arahy.Tifrunner.gnm1.scaffold_30	248373	248661	248521	dOCR		chr1	47932013	47932227	47932124	dOCR
arahy.Tifrunner.gnm1.scaffold_30	248822	249395	249260	dOCR		chr1	47989065	47989215	47989149	dOCR
arahy.Tifrunner.gnm1.scaffold_30	252295	252767	252679	dOCR		chr1	48040464	48040719	48040561	dOCR
arahy.Tifrunner.gnm1.scaffold_30	254297	255069	254517	dOCR		chr1	48157067	48157262	48157170	dOCR
arahy.Tifrunner.gnm1.scaffold_30	255972	256124	255998	dOCR		chr1	48285963	48286113	48286044	dOCR
arahy.Tifrunner.gnm1.scaffold_30	257646	257796	257702	dOCR		chr1	48414276	48414538	48414390	dOCR
[truncated: 23,865 more rows]

## Sheet: Table S9
Table S9. Differential OCRs
Chromosome	Start position	End position	Pvalue	OCR type	Differential type
arahy.Tifrunner.gnm1.scaffold_21	29599	29993	0.00707293	dOCR	Root-enriched
arahy.Tifrunner.gnm1.scaffold_21	31702	31859	0.000644865	dOCR	Root-enriched
arahy.Tifrunner.gnm1.scaffold_21	34080	34338	0.00234919	dOCR	Root-enriched
arahy.Tifrunner.gnm1.scaffold_21	48974	49252	0.0162906	dOCR	Root-enriched
arahy.Tifrunner.gnm1.scaffold_21	50661	50812	0.0289845	dOCR	Root-enriched
arahy.Tifrunner.gnm1.scaffold_21	53845	54227	0.0113879	dOCR	Root-enriched
arahy.Tifrunner.gnm1.scaffold_21	80144	80301	1.36042e-05	dOCR	Root-enriched
arahy.Tifrunner.gnm1.scaffold_21	80447	80922	0.00510964	dOCR	Root-enriched
arahy.Tifrunner.gnm1.scaffold_21	86326	86647	0.0101227	dOCR	Root-enriched
arahy.Tifrunner.gnm1.scaffold_21	152915	153242	0.00336246	dOCR	Root-enriched
arahy.Tifrunner.gnm1.scaffold_21	156904	157120	0.00296956	dOCR	Root-enriched
arahy.Tifrunner.gnm1.scaffold_21	157956	158312	0.00390671	dOCR	Root-enriched
arahy.Tifrunner.gnm1.scaffold_21	162499	162649	0.000853793	dOCR	Root-enriched
arahy.Tifrunner.gnm1.scaffold_21	177520	177747	0.00176654	dOCR	Root-enriched
arahy.Tifrunner.gnm1.scaffold_21	178304	178592	0.00725598	dOCR	Root-enriched
arahy.Tifrunner.gnm1.scaffold_21	242200	242359	0.0169984	dOCR	Root-enriched
arahy.Tifrunner.gnm1.scaffold_21	264832	265096	0.000382508	dOCR	Root-enriched
arahy.Tifrunner.gnm1.scaffold_21	265942	266162	0.00194264	dOCR	Root-enriched
arahy.Tifrunner.gnm1.scaffold_21	286771	286921	0.000110065	dOCR	Root-enriched
arahy.Tifrunner.gnm1.scaffold_21	344913	345419	0.000391961	dOCR	Root-enriched
arahy.Tifrunner.gnm1.scaffold_21	375715	376053	0.00118182	dOCR	Root-enriched
arahy.Tifrunner.gnm1.scaffold_21	382316	382697	2.78346e-06	dOCR	Root-enriched
arahy.Tifrunner.gnm1.scaffold_21	383654	384190	4.43912e-09	dOCR	Root-enriched
arahy.Tifrunner.gnm1.scaffold_21	451053	451469	2.14412e-07	dOCR	Root-enriched
arahy.Tifrunner.gnm1.scaffold_21	584177	584395	0.0199428	dOCR	Root-enriched
arahy.Tifrunner.gnm1.scaffold_21	586313	586604	0.00496512	dOCR	Root-enriched
arahy.Tifrunner.gnm1.scaffold_21	588001	588225	0.00480758	dOCR	Root-enriched
arahy.Tifrunner.gnm1.scaffold_21	616566	617000	0.0189758	dOCR	Root-enriched
arahy.Tifrunner.gnm1.scaffold_21	712794	713038	0.00269929	dOCR	Nodule-enriched
arahy.Tifrunner.gnm1.scaffold_21	736243	736480	0.000490898	dOCR	Root-enriched
arahy.Tifrunner.gnm1.scaffold_21	764179	764459	0.00409367	dOCR	Root-enriched
arahy.Tifrunner.gnm1.scaffold_21	786703	787000	0.0359303	dOCR	Root-enriched
arahy.Tifrunner.gnm1.scaffold_21	793934	794285	0.0213496	dOCR	Root-enriched
arahy.Tifrunner.gnm1.scaffold_21	798494	798645	0.00352331	dOCR	Root-enriched
arahy.Tifrunner.gnm1.scaffold_21	802479	802771	0.000881695	dOCR	Root-enriched
arahy.Tifrunner.gnm1.scaffold_21	821857	822186	0.000939449	dOCR	Root-enriched
arahy.Tifrunner.gnm1.scaffold_21	835461	835611	0.00215244	dOCR	Root-enriched
arahy.Tifrunner.gnm1.scaffold_21	854833	855243	0.00534006	dOCR	Root-enriched
arahy.Tifrunner.gnm1.scaffold_21	865098	865732	0.0362203	dOCR	Root-enriched
arahy.Tifrunner.gnm1.scaffold_21	917967	918117	0.00183325	dOCR	Root-enriched
arahy.Tifrunner.gnm1.scaffold_21	927222	927674	0.0173097	dOCR	Root-enriched
arahy.Tifrunner.gnm1.scaffold_21	959324	959489	0.0255931	dOCR	Nodule-enriched
arahy.Tifrunner.gnm1.scaffold_21	973926	974528	5.6796e-06	dOCR	Root-enriched
arahy.Tifrunner.gnm1.scaffold_21	980379	980689	0.000530449	dOCR	Root-enriched
arahy.Tifrunner.gnm1.scaffold_21	1002090	1002350	9.09767e-05	dOCR	Root-enriched
arahy.Tifrunner.gnm1.scaffold_21	1009139	1010233	0.000153679	dOCR	Root-enriched
arahy.Tifrunner.gnm1.scaffold_21	1032019	1032329	1.891e-07	dOCR	Root-enriched
arahy.Tifrunner.gnm1.scaffold_21	1032469	1032819	7.10256e-05	dOCR	Root-enriched
arahy.Tifrunner.gnm1.scaffold_21	1040708	1041096	0.0219408	dOCR	Root-enriched
arahy.Tifrunner.gnm1.scaffold_21	1048532	1048899	0.007977	dOCR	Root-enriched
arahy.Tifrunner.gnm1.scaffold_21	1105260	1105547	0.000243244	dOCR	Root-enriched
arahy.Tifrunner.gnm1.scaffold_21	1105688	1106778	0.0139836	dOCR	Root-enriched
arahy.Tifrunner.gnm1.scaffold_21	1139899	1140204	0.00255617	dOCR	Root-enriched
arahy.Tifrunner.gnm1.scaffold_21	1140875	1141027	0.0192441	dOCR	Root-enriched
arahy.Tifrunner.gnm1.scaffold_21	1153559	1153828	0.0373574	dOCR	Root-enriched
arahy.Tifrunner.gnm1.scaffold_21	1155854	1156190	0.0123211	dOCR	Root-enriched
arahy.Tifrunner.gnm1.scaffold_21	1162656	1162936	0.0380403	dOCR	Root-enriched
arahy.Tifrunner.gnm1.scaffold_21	1236529	1236786	0.000414843	dOCR	Root-enriched
arahy.Tifrunner.gnm1.scaffold_21	1359066	1359300	0.0106612	dOCR	Root-enriched
arahy.Tifrunner.gnm1.scaffold_21	1361028	1361348	0.0198962	dOCR	Root-enriched
arahy.Tifrunner.gnm1.scaffold_21	1367405	1367863	0.000787807	dOCR	Root-enriched
arahy.Tifrunner.gnm1.scaffold_21	1398675	1399144	0.000601686	dOCR	Root-enriched
arahy.Tifrunner.gnm1.scaffold_21	1423446	1423959	0.000656338	dOCR	Root-enriched
arahy.Tifrunner.gnm1.scaffold_21	1424833	1425195	3.93188e-06	dOCR	Root-enriched
arahy.Tifrunner.gnm1.scaffold_21	1429987	1430210	0.0318255	dOCR	Root-enriched
arahy.Tifrunner.gnm1.scaffold_21	1451675	1452035	0.0310578	dOCR	Root-enriched
arahy.Tifrunner.gnm1.scaffold_21	1463727	1463976	0.00430849	dOCR	Root-enriched
arahy.Tifrunner.gnm1.scaffold_21	1472678	1473000	1.43051e-06	dOCR	Root-enriched
arahy.Tifrunner.gnm1.scaffold_21	1515558	1515879	0.0307934	dOCR	Root-enriched
arahy.Tifrunner.gnm1.scaffold_21	1516769	1516929	0.0492775	dOCR	Root-enriched
arahy.Tifrunner.gnm1.scaffold_21	1517698	1517852	0.0358652	dOCR	Root-enriched
arahy.Tifrunner.gnm1.scaffold_21	1525288	1525580	0.0155838	dOCR	Root-enriched
arahy.Tifrunner.gnm1.scaffold_21	1566603	1567077	0.0164051	dOCR	Root-enriched
arahy.Tifrunner.gnm1.scaffold_21	1617252	1617434	0.00850508	dOCR	Root-enriched
arahy.Tifrunner.gnm1.scaffold_21	1710590	1711030	0.000643624	dOCR	Root-enriched
arahy.Tifrunner.gnm1.scaffold_21	1759877	1760116	0.00217396	dOCR	Root-enriched
arahy.Tifrunner.gnm1.scaffold_21	1791330	1791992	0.00316654	dOCR	Root-enriched
arahy.Tifrunner.gnm1.scaffold_21	1796917	1797225	0.0134992	dOCR	Root-enriched
arahy.Tifrunner.gnm1.scaffold_21	1804672	1804840	0.00745205	dOCR	Root-enriched
arahy.Tifrunner.gnm1.scaffold_21	1805275	1805849	1.08549e-05	dOCR	Root-enriched
arahy.Tifrunner.gnm1.scaffold_21	1809563	1810142	0.00472154	dOCR	Root-enriched
arahy.Tifrunner.gnm1.scaffold_21	1821885	1822040	7.61751e-06	dOCR	Root-enriched
arahy.Tifrunner.gnm1.scaffold_21	1829008	1829590	6.31915e-06	dOCR	Root-enriched
arahy.Tifrunner.gnm1.scaffold_21	1837014	1837307	0.000725298	dOCR	Root-enriched
arahy.Tifrunner.gnm1.scaffold_21	1856622	1856869	0.0194282	dOCR	Root-enriched
arahy.Tifrunner.gnm1.scaffold_21	1859921	1860128	0.0100687	dOCR	Root-enriched
arahy.Tifrunner.gnm1.scaffold_21	1860932	1861238	0.00208895	dOCR	Root-enriched
arahy.Tifrunner.gnm1.scaffold_21	1868850	1869220	0.000123793	dOCR	Root-enriched
arahy.Tifrunner.gnm1.scaffold_21	1869329	1869539	0.00236072	dOCR	Root-enriched
arahy.Tifrunner.gnm1.scaffold_21	1869933	1870453	0.00307521	dOCR	Root-enriched
arahy.Tifrunner.gnm1.scaffold_21	1870571	1870724	0.00308911	dOCR	Root-enriched
arahy.Tifrunner.gnm1.scaffold_21	1872521	1872861	8.83831e-06	dOCR	Root-enriched
arahy.Tifrunner.gnm1.scaffold_23	703258	703656	0.0180646	dOCR	Nodule-enriched
arahy.Tifrunner.gnm1.scaffold_25	324208	324430	0.044399	dOCR	Root-enriched
arahy.Tifrunner.gnm1.scaffold_25	466106	466738	0.0266933	LoOCR	Root-enriched
arahy.Tifrunner.gnm1.scaffold_25	653443	653738	0.0193481	dOCR	Root-enriched
arahy.Tifrunner.gnm1.scaffold_25	904207	904465	0.0111094	dOCR	Root-enriched
arahy.Tifrunner.gnm1.scaffold_26	1836	2225	0.0276147	dOCR	Root-enriched
arahy.Tifrunner.gnm1.scaffold_26	3475	3893	0.0403728	dOCR	Root-enriched
arahy.Tifrunner.gnm1.scaffold_26	123195	123532	1.99044e-05	dOCR	Root-enriched
arahy.Tifrunner.gnm1.scaffold_26	143833	144076	0.0141388	dOCR	Root-enriched
arahy.Tifrunner.gnm1.scaffold_26	145075	145318	0.0184565	dOCR	Root-enriched
arahy.Tifrunner.gnm1.scaffold_26	180559	180822	0.0148143	dOCR	Root-enriched
arahy.Tifrunner.gnm1.scaffold_26	209260	209488	0.023026	dOCR	Root-enriched
arahy.Tifrunner.gnm1.scaffold_26	223462	224289	0.0312986	dOCR	Root-enriched
arahy.Tifrunner.gnm1.scaffold_26	236074	236224	0.00913141	dOCR	Root-enriched
arahy.Tifrunner.gnm1.scaffold_26	236715	236947	0.00809624	dOCR	Root-enriched
arahy.Tifrunner.gnm1.scaffold_26	254421	254830	0.00012453	dOCR	Root-enriched
arahy.Tifrunner.gnm1.scaffold_26	268281	268441	0.00417689	dOCR	Root-enriched
arahy.Tifrunner.gnm1.scaffold_26	274481	274631	0.0238506	dOCR	Root-enriched
arahy.Tifrunner.gnm1.scaffold_26	345718	346196	0.0302213	dOCR	Root-enriched
arahy.Tifrunner.gnm1.scaffold_26	362085	362365	0.00258802	dOCR	Root-enriched
arahy.Tifrunner.gnm1.scaffold_26	509491	509940	0.0326453	dOCR	Root-enriched
arahy.Tifrunner.gnm1.scaffold_26	513827	513982	0.00433321	dOCR	Root-enriched
arahy.Tifrunner.gnm1.scaffold_26	515523	515792	0.00203037	dOCR	Root-enriched
arahy.Tifrunner.gnm1.scaffold_26	516141	516436	0.00737028	dOCR	Root-enriched
arahy.Tifrunner.gnm1.scaffold_26	557806	558112	0.0349209	dOCR	Root-enriched
arahy.Tifrunner.gnm1.scaffold_26	559461	559866	0.00106516	dOCR	Root-enriched
arahy.Tifrunner.gnm1.scaffold_26	589279	589666	0.0178234	dOCR	Root-enriched
arahy.Tifrunner.gnm1.scaffold_26	614257	614492	0.00967583	dOCR	Root-enriched
arahy.Tifrunner.gnm1.scaffold_26	633929	634339	0.00579873	dOCR	Root-enriched
arahy.Tifrunner.gnm1.scaffold_26	661606	661897	0.0356416	dOCR	Root-enriched
arahy.Tifrunner.gnm1.scaffold_26	673496	673807	0.0438905	dOCR	Root-enriched
arahy.Tifrunner.gnm1.scaffold_26	687082	687499	0.00786157	dOCR	Root-enriched
arahy.Tifrunner.gnm1.scaffold_26	709170	709471	0.0422245	dOCR	Root-enriched
arahy.Tifrunner.gnm1.scaffold_26	714331	714502	0.00386582	dOCR	Root-enriched
arahy.Tifrunner.gnm1.scaffold_26	715941	716272	0.015412	dOCR	Root-enriched
arahy.Tifrunner.gnm1.scaffold_26	762437	762656	0.0457116	dOCR	Root-enriched
arahy.Tifrunner.gnm1.scaffold_26	797730	797898	0.00415535	dOCR	Root-enriched
arahy.Tifrunner.gnm1.scaffold_26	832775	833098	0.00695547	dOCR	Root-enriched
arahy.Tifrunner.gnm1.scaffold_26	842904	843218	0.0203745	dOCR	Root-enriched
arahy.Tifrunner.gnm1.scaffold_27	240651	241072	0.00499719	dOCR	Root-enriched
arahy.Tifrunner.gnm1.scaffold_27	554606	554795	0.00762947	dOCR	Nodule-enriched
arahy.Tifrunner.gnm1.scaffold_29	430593	430777	0.0106923	dOCR	Root-enriched
arahy.Tifrunner.gnm1.scaffold_31	128209	128514	0.0410623	dOCR	Root-enriched
arahy.Tifrunner.gnm1.scaffold_31	132288	132771	5.45766e-09	dOCR	Root-enriched
arahy.Tifrunner.gnm1.scaffold_33	39592	39749	0.0400162	dOCR	Root-enriched
arahy.Tifrunner.gnm1.scaffold_34	38327	38724	0.0330262	dOCR	Root-enriched
arahy.Tifrunner.gnm1.scaffold_38	21677	22174	0.00198934	dOCR	Root-enriched
arahy.Tifrunner.gnm1.scaffold_38	59957	60197	0.000153894	dOCR	Root-enriched
arahy.Tifrunner.gnm1.scaffold_38	61259	61623	0.000339376	dOCR	Root-enriched
arahy.Tifrunner.gnm1.scaffold_38	76984	77245	0.000124244	dOCR	Root-enriched
arahy.Tifrunner.gnm1.scaffold_38	138216	138458	0.00299288	dOCR	Root-enriched
arahy.Tifrunner.gnm1.scaffold_38	157713	158074	0.0122634	dOCR	Root-enriched
arahy.Tifrunner.gnm1.scaffold_51	36330	36543	0.0079036	dOCR	Nodule-enriched
arahy.Tifrunner.gnm1.scaffold_57	63115	63272	0.000586659	dOCR	Nodule-enriched
arahy.Tifrunner.gnm1.scaffold_100	10867	11017	0.0135087	dOCR	Nodule-enriched
arahy.Tifrunner.gnm1.scaffold_101	35766	36086	0.0486185	dOCR	Root-enriched
arahy.Tifrunner.gnm1.scaffold_104	29635	29822	0.01329	dOCR	Nodule-enriched
arahy.Tifrunner.gnm1.scaffold_105	16148	16414	0.0167885	dOCR	Root-enriched
arahy.Tifrunner.gnm1.scaffold_117	968	1165	4.66692e-05	dOCR	Root-enriched
arahy.Tifrunner.gnm1.scaffold_122	24075	24353	0.0128973	dOCR	Root-enriched
arahy.Tifrunner.gnm1.scaffold_173	8395	8644	0.0389195	dOCR	Root-enriched
arahy.Tifrunner.gnm1.scaffold_173	16949	17253	0.0321084	dOCR	Root-enriched
arahy.Tifrunner.gnm1.scaffold_449	3148	3528	0.0268492	dOCR	Root-enriched
arahy.Tifrunner.gnm1.scaffold_482	1790	1968	0.0327585	dOCR	Nodule-enriched
chr1	3188788	3188983	0.0416269	LoOCR	Root-enriched
chr1	4873885	4874062	0.0306466	dOCR	Root-enriched
chr1	7044153	7044470	0.0129704	LoOCR	Nodule-enriched
chr1	7230014	7230200	0.0491809	LoOCR	Nodule-enriched
chr1	7260578	7260741	0.018249	dOCR	Nodule-enriched
chr1	8378956	8379556	0.000492114	dOCR	Root-enriched
chr1	8379659	8380411	0.00336875	dOCR	Root-enriched
chr1	10049453	10049695	0.0395757	dOCR	Nodule-enriched
chr1	11005492	11005719	0.0482313	dOCR	Root-enriched
chr1	11122623	11122782	0.0402128	dOCR	Nodule-enriched
chr1	13003798	13004092	0.0372308	LoOCR	Nodule-enriched
chr1	14113399	14113677	0.000408001	LoOCR	Nodule-enriched
chr1	16203489	16203775	0.000767983	LoOCR	Nodule-enriched
chr1	16429261	16429527	0.0144789	dOCR	Nodule-enriched
chr1	17079539	17079799	0.000444677	dOCR	Root-enriched
chr1	17222970	17223157	0.00173464	LoOCR	Nodule-enriched
chr1	18709617	18709843	0.0199351	dOCR	Nodule-enriched
chr1	19671990	19672237	0.00192496	dOCR	Root-enriched
chr1	22204406	22204556	0.0270211	LoOCR	Root-enriched
chr1	23075420	23075674	0.0495578	dOCR	Nodule-enriched
chr1	23701304	23701495	0.0360042	dOCR	Nodule-enriched
chr1	23876799	23876971	0.0241844	dOCR	Nodule-enriched
chr1	29430614	29430788	0.0102783	dOCR	Root-enriched
chr1	29544083	29544277	0.0242103	dOCR	Nodule-enriched
chr1	34871630	34871780	0.00797741	LoOCR	Nodule-enriched
chr1	37727582	37727756	0.0073281	dOCR	Nodule-enriched
chr1	39224675	39224825	0.0112348	dOCR	Nodule-enriched
chr1	39436663	39436816	0.020342	dOCR	Nodule-enriched
chr1	39465277	39465427	0.0216298	dOCR	Nodule-enriched
chr1	39960126	39960278	0.0412666	LoOCR	Nodule-enriched
chr1	41459566	41459726	0.0234693	dOCR	Nodule-enriched
chr1	44601986	44602209	0.0411823	dOCR	Nodule-enriched
chr1	46291893	46292043	0.0358843	dOCR	Root-enriched
chr1	46878005	46878158	0.0331557	dOCR	Root-enriched
chr1	47446679	47446937	6.5018e-05	LoOCR	Nodule-enriched
chr1	49016086	49016275	0.0283795	dOCR	Nodule-enriched
chr1	50667444	50667594	0.0344206	dOCR	Nodule-enriched
chr1	52602479	52602629	0.0429014	LoOCR	Nodule-enriched
chr1	52858245	52858424	0.0156128	dOCR	Nodule-enriched
chr1	55909512	55909803	0.0261624	dOCR	Root-enriched
chr1	57408446	57408596	0.0181063	dOCR	Nodule-enriched
chr1	57630520	57630721	0.0243283	dOCR	Nodule-enriched
chr1	59444079	59444285	0.00156346	dOCR	Nodule-enriched
chr1	60062909	60063059	0.0276906	dOCR	Nodule-enriched
chr1	60172584	60172744	0.0157731	LoOCR	Nodule-enriched
chr1	61127998	61128195	0.0158371	dOCR	Nodule-enriched
chr1	62904786	62905005	0.0355152	dOCR	Root-enriched
chr1	62906026	62906186	0.0438561	dOCR	Nodule-enriched
chr1	64060079	64060305	0.0165776	dOCR	Nodule-enriched
chr1	64357773	64357957	0.0291222	dOCR	Nodule-enriched
chr1	64796400	64796594	0.0229878	dOCR	Nodule-enriched
chr1	66120632	66120932	0.0089619	dOCR	Root-enriched
chr1	66122090	66122449	0.00541339	dOCR	Root-enriched
chr1	66129937	66130096	0.0218554	dOCR	Root-enriched
chr1	67073928	67074327	0.0123222	dOCR	Root-enriched
chr1	67079044	67079341	0.00126846	dOCR	Root-enriched
chr1	67079840	67080183	0.0187903	dOCR	Root-enriched
chr1	67080454	67080845	0.00292542	dOCR	Root-enriched
chr1	67084313	67084658	0.0097156	dOCR	Root-enriched
chr1	67085819	67086443	0.00124629	dOCR	Root-enriched
chr1	67086925	67087560	0.000571255	dOCR	Root-enriched
chr1	67100316	67100466	0.0221504	dOCR	Root-enriched
chr1	67100651	67101123	0.000224011	dOCR	Root-enriched
chr1	67172481	67172731	0.00310104	dOCR	Root-enriched
chr1	67234751	67235098	0.00061068	dOCR	Root-enriched
chr1	67236054	67236394	1.25044e-05	dOCR	Root-enriched
chr1	67260997	67261299	0.00137892	dOCR	Root-enriched
chr1	67261914	67262242	0.030829	dOCR	Root-enriched
chr1	67265029	67265357	0.00287441	dOCR	Root-enriched
chr1	67271107	67271581	0.00691031	dOCR	Root-enriched
chr1	67271738	67272613	9.03781e-07	dOCR	Root-enriched
chr1	67285365	67286030	0.012556	dOCR	Root-enriched
chr1	67286243	67286871	2.28963e-08	dOCR	Root-enriched
chr1	67410296	67410645	0.0155967	dOCR	Root-enriched
chr1	67432434	67432631	0.000509713	dOCR	Root-enriched
chr1	67492616	67492910	0.00656529	dOCR	Root-enriched
chr1	67497988	67498443	0.0238731	dOCR	Root-enriched
chr1	67515317	67515635	0.0435222	dOCR	Root-enriched
chr1	67574585	67575125	0.00934685	LoOCR	Root-enriched
chr1	67611321	67611488	0.0139092	dOCR	Root-enriched
chr1	67612616	67612943	0.00682587	dOCR	Root-enriched
chr1	67614862	67615133	0.0467089	dOCR	Root-enriched
chr1	67618633	67618906	0.00894869	dOCR	Root-enriched
chr1	67638792	67639139	0.0209801	dOCR	Root-enriched
chr1	67639291	67639603	1.81248e-06	dOCR	Root-enriched
chr1	67640331	67640561	0.00269184	dOCR	Root-enriched
chr1	67673412	67673869	0.000269843	dOCR	Root-enriched
chr1	67687067	67687873	1.78384e-07	dOCR	Root-enriched
chr1	67697121	67697583	0.0091053	dOCR	Root-enriched
chr1	67699374	67699706	9.82318e-05	dOCR	Root-enriched
chr1	67781838	67782475	5.68435e-05	dOCR	Root-enriched
chr1	67982966	67983117	0.00761841	dOCR	Nodule-enriched
chr1	68133822	68134308	0.0297449	dOCR	Root-enriched
chr1	68137403	68137869	0.0202008	dOCR	Root-enriched
chr1	68470890	68471186	0.000428232	dOCR	Root-enriched
chr1	68485144	68485388	0.00645946	dOCR	Root-enriched
chr1	68521859	68522112	2.25685e-05	dOCR	Root-enriched
chr1	68601526	68601841	0.0455827	dOCR	Root-enriched
chr1	68670173	68670665	0.00145294	dOCR	Root-enriched
chr1	68670994	68671306	0.00835022	dOCR	Root-enriched
chr1	68672870	68673065	0.000549673	dOCR	Root-enriched
chr1	68765548	68765698	0.0297007	dOCR	Root-enriched
chr1	69228460	69228610	0.0463305	dOCR	Root-enriched
chr1	69979484	69979634	0.0383979	dOCR	Nodule-enriched
chr1	70880112	70880322	0.0270702	dOCR	Nodule-enriched
chr1	72562112	72562262	0.000331748	dOCR	Root-enriched
chr1	72578064	72578220	0.0495313	dOCR	Root-enriched
chr1	72604322	72604472	0.0322278	dOCR	Root-enriched
chr1	72647553	72647804	6.99797e-05	dOCR	Root-enriched
chr1	72653027	72653198	0.000177993	dOCR	Root-enriched
chr1	72654118	72654806	0.0176364	dOCR	Root-enriched
chr1	72841202	72841649	0.0318255	dOCR	Root-enriched
chr1	73120144	73120301	0.0204364	dOCR	Nodule-enriched
chr1	75764561	75764720	0.0391169	dOCR	Nodule-enriched
chr1	78092945	78093095	0.00214038	dOCR	Nodule-enriched
chr1	79657065	79657306	0.0497935	dOCR	Root-enriched
chr1	81085847	81086056	0.0474544	dOCR	Nodule-enriched
chr1	81637128	81637340	0.0367311	dOCR	Nodule-enriched
chr1	82570176	82570423	0.0269918	dOCR	Nodule-enriched
chr1	82944232	82944425	0.0121639	dOCR	Nodule-enriched
chr1	85929913	85930064	0.0161608	dOCR	Nodule-enriched
chr1	86680857	86681060	0.0403941	dOCR	Root-enriched
chr1	87005363	87005539	0.0360804	dOCR	Nodule-enriched
chr1	88504473	88504727	0.0316985	dOCR	Nodule-enriched
chr1	89273673	89273865	0.046342	dOCR	Root-enriched
chr1	92050627	92050892	0.00894542	dOCR	Nodule-enriched
chr1	92325973	92326139	0.0122461	dOCR	Nodule-enriched
chr1	94597510	94597815	0.0323127	dOCR	Nodule-enriched
chr1	96136943	96137182	4.39529e-05	dOCR	Root-enriched
chr1	97979759	97979937	0.0358741	dOCR	Nodule-enriched
chr1	98298727	98298948	0.0210198	dOCR	Root-enriched
chr1	104438085	104438246	0.00860403	LoOCR	Nodule-enriched
chr1	106887204	106887614	0.0159615	LoOCR	Root-enriched
chr1	107643896	107644114	0.00693093	dOCR	Nodule-enriched
chr1	110932658	110932938	0.0241517	dOCR	Nodule-enriched
chr2	688242	688455	0.0219461	dOCR	Nodule-enriched
chr2	1720707	1720996	0.000981652	LoOCR	Root-enriched
chr2	5826533	5826777	0.0160454	LoOCR	Nodule-enriched
chr2	7808156	7808858	0.0137593	LoOCR	Root-enriched
chr2	7991718	7992085	0.00812603	LoOCR	Root-enriched
chr2	9542010	9542169	0.0210902	dOCR	Nodule-enriched
chr2	11502989	11503139	0.0325105	dOCR	Nodule-enriched
chr2	13001576	13001726	0.0272462	dOCR	Nodule-enriched
chr2	14709545	14709726	0.0294806	dOCR	Root-enriched
chr2	15344705	15344882	0.0197096	dOCR	Nodule-enriched
chr2	17241767	17241917	0.0412928	dOCR	Nodule-enriched
chr2	17596009	17596159	0.0486391	LoOCR	Nodule-enriched
chr2	18232115	18232265	0.017834	LoOCR	Nodule-enriched
chr2	18735834	18736050	0.0208188	dOCR	Nodule-enriched
chr2	22641678	22641837	0.0215678	LoOCR	Nodule-enriched
chr2	23756915	23757082	0.0268645	dOCR	Nodule-enriched
chr2	24290439	24290725	0.0258722	dOCR	Nodule-enriched
chr2	25257915	25258065	0.0152993	LoOCR	Nodule-enriched
chr2	27636272	27636691	0.0342869	dOCR	Nodule-enriched
chr2	27903029	27903882	0.0134526	dOCR	Root-enriched
chr2	30719045	30719251	0.0180907	LoOCR	Nodule-enriched
chr2	30778238	30778547	0.00665777	dOCR	Nodule-enriched
chr2	31811814	31811964	0.0254124	dOCR	Nodule-enriched
chr2	32113451	32113601	0.0345541	dOCR	Nodule-enriched
chr2	33299855	33300271	0.0103142	dOCR	Root-enriched
chr2	35099005	35099155	0.0310881	dOCR	Nodule-enriched
chr2	35373605	35373787	0.0400847	dOCR	Root-enriched
chr2	36384818	36385253	0.0372974	LoOCR	Root-enriched
chr2	36715735	36715885	0.040626	LoOCR	Nodule-enriched
chr2	40985113	40985263	0.0476509	dOCR	Nodule-enriched
chr2	43310824	43310987	0.0357452	dOCR	Nodule-enriched
chr2	43360055	43360275	0.0236897	dOCR	Root-enriched
chr2	43592959	43593109	0.026314	dOCR	Nodule-enriched
chr2	46571903	46572057	0.00618732	dOCR	Nodule-enriched
chr2	48249248	48249697	0.021976	dOCR	Root-enriched
chr2	48259668	48259825	0.00203018	dOCR	Root-enriched
chr2	48278998	48279489	0.0154737	dOCR	Nodule-enriched
chr2	48967697	48967912	0.0464506	dOCR	Root-enriched
chr2	50633694	50633853	0.0290053	dOCR	Nodule-enriched
chr2	51803142	51803346	0.0402943	dOCR	Root-enriched
chr2	53384103	53384253	0.0289351	dOCR	Nodule-enriched
chr2	55006821	55007004	0.0217165	dOCR	Nodule-enriched
chr2	57435890	57436114	0.0454424	dOCR	Nodule-enriched
chr2	60681886	60682294	0.0135344	dOCR	Nodule-enriched
chr2	62211246	62211435	0.00788494	dOCR	Nodule-enriched
chr2	63477349	63477499	0.0140832	dOCR	Root-enriched
chr2	64277682	64277884	0.0409579	dOCR	Nodule-enriched
chr2	64612707	64612857	0.0343239	dOCR	Nodule-enriched
chr2	65536173	65536323	0.0427214	dOCR	Nodule-enriched
chr2	67585127	67585330	0.00838177	dOCR	Nodule-enriched
chr2	67896507	67896657	0.0319564	LoOCR	Nodule-enriched
chr2	69437221	69437479	0.00528295	dOCR	Nodule-enriched
chr2	70477668	70477818	0.012919	dOCR	Nodule-enriched
chr2	73020511	73020745	0.0411013	dOCR	Nodule-enriched
chr2	74167190	74167424	0.00755399	dOCR	Nodule-enriched
chr2	74258982	74259133	0.00954708	dOCR	Nodule-enriched
chr2	77707254	77707404	0.044532	dOCR	Nodule-enriched
chr2	78379230	78379389	0.0496767	dOCR	Nodule-enriched
chr2	80826107	80826314	0.00471706	LoOCR	Root-enriched
chr2	80965557	80965707	0.0396218	dOCR	Root-enriched
chr2	81297943	81298186	0.0180956	dOCR	Nodule-enriched
chr2	83046634	83047147	0.0164905	dOCR	Root-enriched
chr2	84943678	84943828	0.0169871	dOCR	Nodule-enriched
chr2	86770843	86770993	0.0111888	LoOCR	Nodule-enriched
chr2	88395250	88395400	0.00592483	LoOCR	Nodule-enriched
chr2	89471349	89471669	0.0456723	dOCR	Nodule-enriched
chr2	91195443	91195645	0.0475707	dOCR	Nodule-enriched
chr2	95231606	95232266	0.0111997	dOCR	Nodule-enriched
chr2	97841121	97841271	0.00640862	dOCR	Nodule-enriched
chr2	98604440	98604607	0.0148293	dOCR	Nodule-enriched
chr2	98881569	98881825	0.000821056	dOCR	Nodule-enriched
chr2	100383556	100383709	0.0190125	LoOCR	Nodule-enriched
chr2	100460520	100460670	0.0383494	LoOCR	Root-enriched
chr2	101897071	101897286	0.0341686	LoOCR	Nodule-enriched
chr3	8841641	8842066	0.00454046	LoOCR	Root-enriched
chr3	9292684	9292991	0.00126779	LoOCR	Nodule-enriched
chr3	10269749	10269899	0.00457913	dOCR	Nodule-enriched
chr3	10416970	10417136	0.00356783	LoOCR	Nodule-enriched
chr3	10703675	10703982	0.012257	LoOCR	Nodule-enriched
chr3	13007492	13007642	0.0388836	LoOCR	Nodule-enriched
chr3	14743835	14743990	0.0481034	dOCR	Root-enriched
chr3	17251373	17251534	0.020096	LoOCR	Nodule-enriched
chr3	19571956	19572118	0.00652744	LoOCR	Nodule-enriched
chr3	20646427	20646674	0.0117642	LoOCR	Nodule-enriched
chr3	21906694	21906844	0.00180126	dOCR	Nodule-enriched
chr3	28814247	28814634	0.0394774	dOCR	Root-enriched
chr3	35685855	35686121	0.00408853	dOCR	Root-enriched
chr3	38992925	38993278	0.00168381	dOCR	Root-enriched
chr3	39163555	39163910	0.0372771	LoOCR	Nodule-enriched
chr3	40257442	40257722	0.0115682	dOCR	Root-enriched
chr3	40260376	40260597	1.72857e-06	LoOCR	Nodule-enriched
chr3	41212695	41212872	0.0251883	dOCR	Nodule-enriched
chr3	44747583	44747784	0.0377122	dOCR	Nodule-enriched
chr3	45600521	45600706	0.00198942	dOCR	Root-enriched
chr3	45734753	45734910	0.0392978	dOCR	Nodule-enriched
chr3	46050675	46050825	0.0164976	dOCR	Nodule-enriched
chr3	46282881	46283266	0.00238657	dOCR	Root-enriched
chr3	47297183	47297333	0.00995545	dOCR	Nodule-enriched
chr3	47953878	47954030	0.00446425	dOCR	Root-enriched
chr3	48608114	48608264	0.0402885	dOCR	Nodule-enriched
chr3	51836804	51836982	0.0203489	dOCR	Root-enriched
chr3	52091927	52092167	0.0176988	LoOCR	Nodule-enriched
chr3	52265951	52266101	0.00304695	dOCR	Nodule-enriched
chr3	56197887	56198183	0.0331557	dOCR	Root-enriched
chr3	56286522	56286890	0.0125778	dOCR	Root-enriched
chr3	56468300	56468559	0.0051645	dOCR	Root-enriched
chr3	56471761	56472856	9.61091e-12	dOCR	Root-enriched
chr3	56477815	56478118	4.6413e-06	dOCR	Root-enriched
chr3	56494216	56494510	0.000903243	dOCR	Root-enriched
chr3	56500149	56500442	2.23662e-05	dOCR	Root-enriched
chr3	56549221	56549673	0.000120744	dOCR	Root-enriched
chr3	56566531	56566888	8.4677e-07	dOCR	Root-enriched
chr3	56576282	56576610	0.00100067	dOCR	Root-enriched
chr3	56582024	56582327	0.000291751	dOCR	Root-enriched
chr3	56614597	56614825	0.024253	dOCR	Root-enriched
chr3	56634035	56634252	0.00692944	dOCR	Root-enriched
chr3	56635328	56635829	0.00302327	dOCR	Root-enriched
chr3	56636014	56636166	0.000333339	dOCR	Root-enriched
chr3	56637217	56637418	0.0204182	dOCR	Root-enriched
chr3	56953101	56953251	1.08729e-05	dOCR	Root-enriched
chr3	56953751	56954054	1.56073e-06	dOCR	Root-enriched
chr3	56954550	56954705	8.62623e-06	dOCR	Root-enriched
chr3	56959653	56959814	0.000177186	dOCR	Root-enriched
chr3	56960317	56960467	0.00775903	dOCR	Root-enriched
chr3	56961106	56961455	0.00157167	dOCR	Root-enriched
chr3	57386357	57386686	0.0442031	dOCR	Root-enriched
chr3	57395952	57396307	0.0074923	dOCR	Root-enriched
chr3	57397890	57398241	0.00324282	dOCR	Root-enriched
chr3	57408681	57409086	0.00685437	dOCR	Root-enriched
chr3	57410496	57410845	0.0229856	dOCR	Root-enriched
chr3	57413168	57413440	0.0414346	dOCR	Root-enriched
chr3	57485199	57485454	0.0165941	dOCR	Root-enriched
chr3	57488526	57488781	0.000100477	dOCR	Root-enriched
chr3	57508302	57508459	0.0164746	dOCR	Root-enriched
chr3	57516298	57516601	6.08449e-05	dOCR	Root-enriched
chr3	57522320	57522645	0.0128426	dOCR	Root-enriched
chr3	57526443	57526682	0.000198825	dOCR	Root-enriched
chr3	57527341	57527820	6.54151e-05	dOCR	Root-enriched
chr3	57529007	57529366	0.00348829	dOCR	Root-enriched
chr3	57535706	57536021	0.00641288	dOCR	Root-enriched
chr3	57537020	57537374	0.00153612	dOCR	Root-enriched
chr3	57563223	57563448	2.55249e-05	dOCR	Root-enriched
chr3	57564038	57564427	0.000985387	dOCR	Root-enriched
chr3	57575363	57575680	1.62341e-07	dOCR	Root-enriched
chr3	57600198	57600886	0.0279804	dOCR	Root-enriched
chr3	57656226	57656399	0.0233032	dOCR	Root-enriched
chr3	57656788	57656938	0.00183355	dOCR	Root-enriched
chr3	57716256	57716407	0.00669273	dOCR	Root-enriched
chr3	57717518	57717767	0.0134704	dOCR	Root-enriched
chr3	57717954	57718449	1.66762e-07	dOCR	Root-enriched
chr3	57718858	57719130	0.0133835	dOCR	Root-enriched
chr3	57719577	57719812	0.00100704	dOCR	Root-enriched
chr3	57737669	57738008	0.00523131	dOCR	Root-enriched
chr3	57739233	57740065	0.00298881	dOCR	Root-enriched
chr3	58879407	58879557	0.0286888	dOCR	Nodule-enriched
chr3	59199450	59199627	0.044355	dOCR	Nodule-enriched
chr3	60855857	60856007	0.0346982	dOCR	Nodule-enriched
chr3	61553111	61553327	0.0388319	dOCR	Root-enriched
chr3	61642080	61642230	0.00655598	dOCR	Nodule-enriched
chr3	61905878	61906102	0.0275293	dOCR	Root-enriched
chr3	62313540	62313717	0.048167	dOCR	Nodule-enriched
chr3	62554926	62555098	0.0443037	dOCR	Nodule-enriched
chr3	62705491	62705671	0.010029	dOCR	Root-enriched
chr3	72141166	72141348	0.042465	LoOCR	Nodule-enriched
chr3	72207200	72207418	0.0204049	dOCR	Nodule-enriched
chr3	74060796	74061227	0.0354409	dOCR	Nodule-enriched
chr3	74369825	74369975	0.00658494	dOCR	Root-enriched
chr3	75039108	75039273	0.0179816	dOCR	Root-enriched
chr3	75562499	75562692	0.0488877	dOCR	Nodule-enriched
chr3	75692003	75692182	0.00752811	dOCR	Nodule-enriched
chr3	77206179	77206444	0.0418786	dOCR	Nodule-enriched
chr3	77226954	77227104	0.0108855	dOCR	Root-enriched
chr3	77248766	77248984	0.010553	dOCR	Nodule-enriched
chr3	79189397	79189558	0.00190409	dOCR	Nodule-enriched
chr3	79712049	79712275	0.0300098	dOCR	Nodule-enriched
chr3	79833226	79833569	0.0247815	dOCR	Nodule-enriched
chr3	81089657	81090268	0.0103647	LoOCR	Nodule-enriched
chr3	81208590	81208771	0.00867233	dOCR	Nodule-enriched
chr3	81964982	81965132	0.0189666	LoOCR	Nodule-enriched
chr3	85002734	85003177	0.0217573	dOCR	Root-enriched
chr3	86055617	86055928	0.0247724	dOCR	Nodule-enriched
chr3	86459938	86460088	0.0412223	dOCR	Nodule-enriched
chr3	86989289	86989457	0.0112341	dOCR	Nodule-enriched
chr3	87394944	87395328	0.0420173	dOCR	Nodule-enriched
chr3	89298426	89298628	0.0414851	dOCR	Nodule-enriched
chr3	91757530	91757740	0.0053729	dOCR	Nodule-enriched
chr3	94398861	94399011	0.0424815	dOCR	Root-enriched
chr3	95562526	95562926	0.0367299	dOCR	Root-enriched
chr3	97293422	97293572	0.0210207	dOCR	Nodule-enriched
chr3	99930613	99930763	0.0276105	dOCR	Nodule-enriched
chr3	102645973	102646148	0.0104379	LoOCR	Nodule-enriched
chr3	104005435	104005594	0.00949931	LoOCR	Nodule-enriched
chr3	104441265	104441538	0.0367717	dOCR	Root-enriched
chr3	105056003	105056269	0.0209826	dOCR	Nodule-enriched
chr3	105535035	105535263	0.0497849	dOCR	Nodule-enriched
chr3	106210350	106210507	0.0177592	dOCR	Nodule-enriched
chr3	107860048	107860250	0.0153429	dOCR	Nodule-enriched
chr3	108522410	108522631	0.00203706	dOCR	Root-enriched
chr3	109042098	109042259	0.0269094	dOCR	Nodule-enriched
chr3	109920838	109920988	0.0219893	dOCR	Nodule-enriched
chr3	109949228	109949378	0.0237824	dOCR	Nodule-enriched
chr3	110755719	110756056	0.0456854	dOCR	Root-enriched
chr3	111093382	111093532	0.0495923	dOCR	Nodule-enriched
chr3	112587465	112587758	0.0288026	dOCR	Nodule-enriched
chr3	113891611	113891957	0.00999087	LoOCR	Root-enriched
chr3	116298086	116298236	0.00501393	LoOCR	Nodule-enriched
chr3	117963329	117963583	0.0273509	dOCR	Nodule-enriched
chr3	118725225	118725375	0.0396708	dOCR	Root-enriched
chr3	118844478	118844815	0.0281833	dOCR	Root-enriched
chr3	120362186	120362368	0.0291205	LoOCR	Nodule-enriched
chr3	121057606	121057764	0.03213	dOCR	Nodule-enriched
chr3	123524958	123525158	0.0498553	LoOCR	Nodule-enriched
chr3	124069654	124070011	0.0147559	LoOCR	Nodule-enriched
chr3	124898480	124898772	0.0263688	dOCR	Nodule-enriched
chr3	125817411	125817570	0.00392085	dOCR	Nodule-enriched
chr3	127239744	127239894	0.0336426	dOCR	Nodule-enriched
chr3	128004919	128005069	0.0431087	LoOCR	Root-enriched
chr3	129572948	129573098	0.00812353	LoOCR	Nodule-enriched
chr3	130243138	130243370	0.0450794	LoOCR	Root-enriched
chr3	130647775	130647967	0.00336453	LoOCR	Nodule-enriched
chr3	130659358	130659586	0.025443	LoOCR	Nodule-enriched
chr3	132561911	132562151	0.00136144	dOCR	Root-enriched
chr3	132925587	132925752	0.0128171	LoOCR	Nodule-enriched
chr3	132935395	132935614	0.0438562	LoOCR	Nodule-enriched
chr3	135708977	135709188	0.000107078	LoOCR	Nodule-enriched
chr3	138410325	138410546	0.00379516	LoOCR	Root-enriched
chr4	1698542	1698875	0.00707595	LoOCR	Root-enriched
chr4	4415140	4415335	0.0279375	LoOCR	Nodule-enriched
chr4	5004699	5004849	0.0137117	dOCR	Nodule-enriched
chr4	5692601	5692751	0.0163004	dOCR	Nodule-enriched
chr4	7538322	7539035	0.040842	dOCR	Root-enriched
chr4	12346383	12346677	0.00671573	LoOCR	Nodule-enriched
chr4	13066234	13066384	0.0175005	dOCR	Nodule-enriched
chr4	14413454	14413613	0.0128924	LoOCR	Nodule-enriched
chr4	19676211	19676447	0.0469959	dOCR	Nodule-enriched
chr4	23806010	23806328	0.0361836	dOCR	Root-enriched
chr4	26658173	26658490	0.0311788	dOCR	Nodule-enriched
chr4	27137046	27137232	0.0298961	LoOCR	Nodule-enriched
chr4	28548162	28548345	0.00810596	dOCR	Root-enriched
chr4	29175255	29175573	0.0344178	dOCR	Nodule-enriched
chr4	31890364	31890597	0.0473137	dOCR	Nodule-enriched
chr4	32931189	32931377	0.0358104	dOCR	Nodule-enriched
chr4	38748647	38748832	0.0344064	dOCR	Nodule-enriched
chr4	40487319	40487469	0.0477561	dOCR	Nodule-enriched
chr4	43613086	43613284	0.0369725	dOCR	Nodule-enriched
chr4	44750980	44751130	0.0411156	dOCR	Nodule-enriched
chr4	45188932	45189085	0.0127744	dOCR	Nodule-enriched
chr4	45864930	45865152	0.0074192	dOCR	Root-enriched
chr4	46061760	46061982	0.0346525	dOCR	Nodule-enriched
chr4	52821171	52821321	0.0031602	dOCR	Nodule-enriched
chr4	53388580	53388778	0.0329917	dOCR	Nodule-enriched
chr4	55139125	55139321	0.0422253	dOCR	Nodule-enriched
chr4	55528526	55528676	0.043343	dOCR	Nodule-enriched
chr4	58209104	58209296	0.00298091	dOCR	Root-enriched
chr4	58347428	58347578	0.0280868	dOCR	Root-enriched
chr4	58384543	58384873	0.0358838	dOCR	Root-enriched
chr4	58395162	58395381	0.0246045	dOCR	Root-enriched
chr4	58532412	58532612	0.045127	dOCR	Nodule-enriched
chr4	58605696	58605910	0.00517065	dOCR	Root-enriched
chr4	58607390	58607620	2.01222e-05	dOCR	Root-enriched
chr4	58610783	58611346	0.0383312	dOCR	Root-enriched
chr4	58634310	58634557	0.000507507	dOCR	Root-enriched
chr4	58635871	58636113	0.0105182	dOCR	Root-enriched
chr4	58642459	58642612	0.0211317	dOCR	Root-enriched
chr4	59950586	59950820	0.0272799	dOCR	Nodule-enriched
chr4	60496910	60497229	0.00199528	dOCR	Root-enriched
chr4	63881376	63881603	0.0464876	dOCR	Nodule-enriched
chr4	64261658	64261842	0.0215673	dOCR	Nodule-enriched
chr4	64721063	64721328	0.013634	dOCR	Nodule-enriched
chr4	65302496	65302908	0.0177477	dOCR	Root-enriched
chr4	68297600	68297750	0.0231784	dOCR	Nodule-enriched
chr4	69867695	69867845	0.0148167	LoOCR	Nodule-enriched
chr4	70918678	70918895	0.00214964	dOCR	Nodule-enriched
chr4	73181954	73182163	0.0346045	dOCR	Nodule-enriched
chr4	76010515	76010693	0.0235083	dOCR	Nodule-enriched
chr4	78751293	78751452	0.0434848	dOCR	Nodule-enriched
chr4	80132631	80132862	0.00653789	dOCR	Nodule-enriched
chr4	80962530	80962916	0.00228754	dOCR	Root-enriched
chr4	82277063	82277222	0.0225391	dOCR	Root-enriched
chr4	85720119	85720292	0.015014	dOCR	Nodule-enriched
chr4	86251951	86252200	0.0257061	dOCR	Nodule-enriched
chr4	86535036	86535216	0.0354056	dOCR	Root-enriched
chr4	87768405	87768635	0.0483997	dOCR	Nodule-enriched
chr4	88553400	88553611	0.0222577	dOCR	Nodule-enriched
chr4	91458547	91458724	0.00304687	dOCR	Nodule-enriched
chr4	91902325	91902660	0.0374833	dOCR	Root-enriched
chr4	97958740	97958933	0.0200583	dOCR	Nodule-enriched
chr4	99737919	99738113	0.0197468	dOCR	Root-enriched
chr4	100597243	100597506	0.0147596	dOCR	Root-enriched
chr4	104257393	104257543	0.0298692	dOCR	Nodule-enriched
chr4	104276546	104276857	0.020325	dOCR	Root-enriched
chr4	107035228	107035442	0.036568	dOCR	Nodule-enriched
chr4	108376958	108377309	0.00996327	dOCR	Nodule-enriched
chr4	109383163	109383313	0.0386605	dOCR	Nodule-enriched
chr4	110922800	110922990	0.0264728	dOCR	Root-enriched
chr4	112607172	112607335	0.0200509	dOCR	Nodule-enriched
chr4	113162289	113162577	0.00220355	dOCR	Root-enriched
chr4	113685269	113685485	0.0186104	dOCR	Root-enriched
chr4	114768547	114768745	0.0318247	dOCR	Nodule-enriched
chr4	116869511	116869661	0.0331196	LoOCR	Nodule-enriched
chr4	120183674	120183875	0.0458856	dOCR	Nodule-enriched
chr4	123680086	123680247	0.0184261	LoOCR	Nodule-enriched
chr4	124964195	124964390	0.0157168	LoOCR	Nodule-enriched
chr5	4543062	4543212	0.0382351	dOCR	Nodule-enriched
chr5	5429063	5429213	0.0129891	LoOCR	Nodule-enriched
chr5	5848214	5848402	0.00161655	LoOCR	Nodule-enriched
chr5	7323134	7323504	0.00402424	LoOCR	Root-enriched
chr5	8480352	8480541	0.0346285	LoOCR	Nodule-enriched
chr5	10391678	10391922	0.0294615	LoOCR	Nodule-enriched
chr5	13453196	13453444	0.0141731	dOCR	Nodule-enriched
chr5	14009483	14009642	0.0285997	LoOCR	Nodule-enriched
chr5	16025975	16026127	0.039792	dOCR	Nodule-enriched
chr5	18583015	18583305	0.0237403	dOCR	Nodule-enriched
chr5	18671649	18671814	0.0246139	LoOCR	Nodule-enriched
chr5	18732051	18732201	0.0436995	dOCR	Root-enriched
chr5	18864692	18864860	0.0283853	LoOCR	Nodule-enriched
chr5	25847833	25847994	0.0270259	dOCR	Nodule-enriched
chr5	28996268	28996418	0.0362702	LoOCR	Nodule-enriched
chr5	30914551	30914784	0.00970978	LoOCR	Nodule-enriched
chr5	31755698	31755848	0.000147023	LoOCR	Root-enriched
chr5	33263419	33263604	0.000922725	dOCR	Nodule-enriched
chr5	35657120	35657270	0.0432173	LoOCR	Nodule-enriched
chr5	36820353	36820558	0.0151368	dOCR	Root-enriched
chr5	39065802	39065952	0.00517145	LoOCR	Nodule-enriched
chr5	39382872	39383278	0.043956	dOCR	Nodule-enriched
chr5	39420436	39420586	0.0318066	dOCR	Nodule-enriched
chr5	40332731	40332997	0.00366166	dOCR	Root-enriched
chr5	41327209	41327413	0.0125637	LoOCR	Nodule-enriched
chr5	42164005	42164412	0.025456	dOCR	Nodule-enriched
chr5	42260199	42260382	0.00251675	dOCR	Nodule-enriched
chr5	43401293	43401515	0.00327364	LoOCR	Nodule-enriched
chr5	43890581	43890807	0.0459989	dOCR	Nodule-enriched
chr5	45361037	45361337	0.018721	dOCR	Root-enriched
chr5	50191322	50191472	0.0238375	dOCR	Nodule-enriched
chr5	50622143	50622293	0.0401789	dOCR	Nodule-enriched
chr5	54788242	54788397	0.0157571	dOCR	Nodule-enriched
chr5	55208802	55208952	0.0224661	dOCR	Nodule-enriched
chr5	56277389	56277652	0.0276124	dOCR	Root-enriched
chr5	56911743	56911893	0.0398369	dOCR	Nodule-enriched
chr5	59648822	59649118	0.0377335	dOCR	Root-enriched
chr5	62333162	62333382	0.0141685	dOCR	Nodule-enriched
chr5	62794255	62794491	0.0449922	dOCR	Nodule-enriched
chr5	65522898	65523545	0.0210699	dOCR	Root-enriched
chr5	65543000	65543154	0.0271922	dOCR	Root-enriched
chr5	65804122	65804481	0.0130573	dOCR	Nodule-enriched
chr5	67731037	67731187	0.0343134	dOCR	Root-enriched
chr5	68685411	68685783	0.0320831	dOCR	Nodule-enriched
chr5	68807268	68807418	0.0244708	dOCR	Nodule-enriched
chr5	69287723	69287873	0.0203319	dOCR	Nodule-enriched
chr5	69700140	69700321	0.0165658	dOCR	Nodule-enriched
chr5	70693212	70693460	0.00739645	dOCR	Nodule-enriched
chr5	70934805	70935052	0.0281338	LoOCR	Nodule-enriched
chr5	71925281	71925518	0.0237403	dOCR	Nodule-enriched
chr5	73436020	73436223	0.00192927	dOCR	Nodule-enriched
chr5	74523086	74523422	0.0328432	dOCR	Nodule-enriched
chr5	77678509	77678715	0.0365681	dOCR	Root-enriched
chr5	79587008	79587158	0.0348761	dOCR	Nodule-enriched
chr5	80430834	80430984	0.0380183	dOCR	Nodule-enriched
chr5	80648630	80648790	0.0320491	dOCR	Root-enriched
chr5	85291770	85291935	0.0254007	dOCR	Nodule-enriched
chr5	85419933	85420087	0.00490705	dOCR	Nodule-enriched
chr5	86148022	86148216	0.00852362	dOCR	Root-enriched
chr5	87187321	87187559	0.0279854	LoOCR	Root-enriched
chr5	88666262	88666456	0.0299873	dOCR	Nodule-enriched
chr5	91757016	91757391	0.0317216	LoOCR	Root-enriched
chr5	96260799	96260975	0.0116106	dOCR	Nodule-enriched
chr5	97561927	97562089	0.0297209	dOCR	Nodule-enriched
chr5	102760807	102761101	6.19226e-08	dOCR	Nodule-enriched
chr5	104479456	104479675	0.00346112	dOCR	Root-enriched
chr5	105894439	105894589	0.0304913	LoOCR	Nodule-enriched
chr5	107982464	107982705	0.00746857	dOCR	Root-enriched
chr5	113348895	113349825	0.0205628	dOCR	Root-enriched
chr6	521293	521497	2.68776e-07	dOCR	Root-enriched
chr6	657207	657466	0.0153279	dOCR	Nodule-enriched
chr6	7310054	7310222	0.00387043	dOCR	Nodule-enriched
chr6	7538570	7538775	0.0313279	LoOCR	Nodule-enriched
chr6	7820487	7820684	0.0152908	LoOCR	Nodule-enriched
chr6	8433895	8434101	0.0448635	dOCR	Nodule-enriched
chr6	8963505	8963846	0.00406227	dOCR	Nodule-enriched
chr6	10451581	10451811	0.0279196	LoOCR	Root-enriched
chr6	14477072	14477360	0.00169179	LoOCR	Nodule-enriched
chr6	15612192	15612371	0.0445995	dOCR	Nodule-enriched
chr6	18028818	18028968	0.0170714	dOCR	Nodule-enriched
chr6	19011519	19011717	0.0123469	dOCR	Nodule-enriched
chr6	19213466	19213738	0.028255	LoOCR	Nodule-enriched
chr6	19458612	19458866	0.0360072	dOCR	Nodule-enriched
chr6	21362514	21362716	0.0253485	dOCR	Root-enriched
chr6	22335494	22335719	0.013916	dOCR	Root-enriched
chr6	25629043	25629202	0.0116778	dOCR	Nodule-enriched
chr6	26604697	26604864	0.0155792	dOCR	Nodule-enriched
chr6	27671679	27671829	0.0168601	dOCR	Root-enriched
chr6	28742397	28742599	0.0220815	dOCR	Nodule-enriched
chr6	29122815	29123036	0.0381103	dOCR	Nodule-enriched
chr6	29878415	29878630	0.0268217	dOCR	Nodule-enriched
chr6	31995135	31995285	0.014893	dOCR	Nodule-enriched
chr6	34378620	34378781	0.017837	dOCR	Nodule-enriched
chr6	34952075	34952229	0.0242624	dOCR	Nodule-enriched
chr6	36884768	36885039	0.0258752	dOCR	Nodule-enriched
chr6	37045165	37045465	0.0345466	dOCR	Nodule-enriched
chr6	39860042	39860199	0.0494989	dOCR	Nodule-enriched
chr6	45236247	45236445	0.0416191	LoOCR	Nodule-enriched
chr6	45270713	45271051	0.0408117	dOCR	Nodule-enriched
chr6	46407072	46407231	0.0360044	dOCR	Nodule-enriched
chr6	47222342	47222508	0.0313226	dOCR	Root-enriched
chr6	47523135	47523285	0.00975706	dOCR	Nodule-enriched
chr6	48340795	48340992	0.0057327	dOCR	Nodule-enriched
chr6	48406598	48406748	0.0407743	dOCR	Nodule-enriched
chr6	48506119	48506269	0.049171	dOCR	Root-enriched
chr6	48583075	48583311	0.0261517	dOCR	Root-enriched
chr6	48736288	48736524	0.00559793	LoOCR	Nodule-enriched
chr6	49537895	49538056	0.0114179	dOCR	Nodule-enriched
chr6	49552444	49552594	0.0289979	dOCR	Nodule-enriched
chr6	49672255	49672449	0.0374481	dOCR	Nodule-enriched
chr6	50707532	50707793	0.00499127	dOCR	Nodule-enriched
chr6	54539956	54540106	0.0340773	LoOCR	Nodule-enriched
chr6	54766043	54766321	0.049864	dOCR	Nodule-enriched
chr6	55291309	55291534	0.000264706	dOCR	Nodule-enriched
chr6	55371566	55371775	0.00601091	dOCR	Root-enriched
chr6	56046387	56046591	0.000483416	dOCR	Nodule-enriched
chr6	57325965	57326173	0.0316083	dOCR	Root-enriched
chr6	57815976	57816147	0.0154275	LoOCR	Nodule-enriched
chr6	58835672	58835822	0.0334178	dOCR	Nodule-enriched
chr6	59732077	59732227	0.0163784	dOCR	Nodule-enriched
chr6	61852223	61852693	0.0216276	dOCR	Root-enriched
chr6	65859840	65859999	0.0286821	dOCR	Nodule-enriched
chr6	69775415	69775565	0.00169951	dOCR	Nodule-enriched
chr6	70253077	70253326	0.0398369	dOCR	Nodule-enriched
chr6	70335343	70335535	0.00664276	dOCR	Nodule-enriched
chr6	70650946	70651096	0.0393672	dOCR	Root-enriched
chr6	71422842	71423126	0.0310988	LoOCR	Nodule-enriched
chr6	72084770	72085019	0.0429357	dOCR	Nodule-enriched
chr6	73885157	73885417	0.0234475	dOCR	Root-enriched
chr6	74432958	74433236	0.0495045	dOCR	Root-enriched
chr6	74762392	74762683	0.0159754	dOCR	Nodule-enriched
chr6	75622452	75622602	0.0291748	LoOCR	Nodule-enriched
chr6	77185643	77185836	0.00864969	dOCR	Nodule-enriched
chr6	78672932	78673082	0.0477561	dOCR	Nodule-enriched
chr6	81407693	81407863	0.0484439	dOCR	Nodule-enriched
chr6	84199462	84199678	0.000234058	dOCR	Nodule-enriched
chr6	85056754	85056954	0.0337471	LoOCR	Nodule-enriched
chr6	85947462	85947624	0.0147752	dOCR	Nodule-enriched
chr6	91295791	91295991	0.00996193	dOCR	Nodule-enriched
chr6	94780250	94780424	0.0207233	LoOCR	Nodule-enriched
chr6	97031981	97032179	0.0458452	dOCR	Nodule-enriched
chr6	99342765	99342953	0.00914862	LoOCR	Nodule-enriched
chr6	104027298	104027506	0.0131684	dOCR	Root-enriched
chr6	106436157	106436334	0.0321245	dOCR	Nodule-enriched
chr7	2465354	2465514	0.0260259	dOCR	Nodule-enriched
chr7	2756393	2756552	0.00162427	dOCR	Root-enriched
chr7	5017935	5018448	0.00758871	dOCR	Root-enriched
chr7	8176249	8176438	0.0450165	dOCR	Nodule-enriched
chr7	10609475	10609625	0.00618862	dOCR	Nodule-enriched
chr7	12148330	12148531	0.0141404	dOCR	Nodule-enriched
chr7	13419752	13420033	0.0121446	dOCR	Nodule-enriched
chr7	14434715	14434919	0.000728204	dOCR	Root-enriched
chr7	16182804	16183044	0.0466939	dOCR	Nodule-enriched
chr7	17339591	17339826	0.0163546	LoOCR	Nodule-enriched
chr7	18194134	18194490	0.0459314	dOCR	Nodule-enriched
chr7	19807124	19807315	0.0335154	dOCR	Nodule-enriched
chr7	21826101	21826253	0.0393168	dOCR	Nodule-enriched
chr7	21924576	21924855	0.00985228	dOCR	Nodule-enriched
chr7	22400468	22400737	0.010256	dOCR	Root-enriched
chr7	23634209	23634516	0.0285203	dOCR	Nodule-enriched
chr7	24311578	24311728	0.0326994	dOCR	Nodule-enriched
chr7	24412611	24412761	0.0458712	dOCR	Nodule-enriched
chr7	25180802	25181062	0.00709558	dOCR	Nodule-enriched
chr7	25652268	25652455	0.0377783	dOCR	Root-enriched
chr7	25955800	25955984	0.00916005	LoOCR	Root-enriched
chr7	28562200	28562395	0.0041585	LoOCR	Nodule-enriched
chr7	33166536	33166719	0.0377615	dOCR	Nodule-enriched
chr7	35887337	35887649	0.0110463	dOCR	Root-enriched
chr7	37448389	37448778	0.00117894	dOCR	Nodule-enriched
chr7	38309971	38310224	0.0295688	dOCR	Root-enriched
chr7	39251967	39252255	0.0455287	dOCR	Nodule-enriched
chr7	41894759	41895234	0.00899236	LoOCR	Nodule-enriched
chr7	43270673	43270842	0.0288712	dOCR	Nodule-enriched
chr7	44272749	44272934	0.0229146	dOCR	Root-enriched
chr7	45171571	45171792	0.0449415	dOCR	Nodule-enriched
chr7	47875992	47876143	0.0397065	dOCR	Nodule-enriched
chr7	47910885	47911078	0.00545511	dOCR	Nodule-enriched
chr7	48178646	48178852	0.0299952	dOCR	Nodule-enriched
chr7	48784366	48784582	0.00851504	dOCR	Nodule-enriched
chr7	49675018	49675210	0.0361397	dOCR	Root-enriched
chr7	50583843	50583993	0.0116033	LoOCR	Nodule-enriched
chr7	51023834	51023984	0.032199	dOCR	Nodule-enriched
chr7	51659634	51659784	0.0499341	dOCR	Nodule-enriched
chr7	52298656	52299085	0.0103398	dOCR	Nodule-enriched
chr7	53721450	53721623	0.0352058	dOCR	Nodule-enriched
chr7	55153113	55153327	0.0192324	dOCR	Nodule-enriched
chr7	56632580	56632748	0.0402334	dOCR	Nodule-enriched
chr7	60597594	60597780	0.00262156	dOCR	Root-enriched
chr7	63894935	63895147	1.35642e-08	dOCR	Root-enriched
chr7	65451358	65451509	0.0266793	LoOCR	Nodule-enriched
chr7	65840949	65841175	0.0463731	dOCR	Nodule-enriched
chr7	67947270	67947463	0.0104134	dOCR	Nodule-enriched
chr7	69391185	69391516	0.0448272	dOCR	Root-enriched
chr7	73728320	73728499	0.0121692	dOCR	Root-enriched
chr7	74010042	74010248	0.00462517	LoOCR	Nodule-enriched
chr7	75954000	75954165	0.00493338	dOCR	Nodule-enriched
chr7	79996221	79996402	0.0129001	LoOCR	Nodule-enriched
chr7	80801043	80801528	0.0276407	LoOCR	Nodule-enriched
chr8	2616156	2616430	0.0130634	LoOCR	Root-enriched
chr8	7778041	7778228	0.0227027	dOCR	Nodule-enriched
chr8	10042712	10042942	0.0298755	dOCR	Root-enriched
chr8	10644486	10644652	0.0374176	dOCR	Nodule-enriched
chr8	12760544	12760901	0.0270928	dOCR	Root-enriched
chr8	16087876	16088087	0.0148554	dOCR	Root-enriched
chr8	16326991	16327141	0.0402725	dOCR	Nodule-enriched
chr8	16461799	16461973	0.0108895	dOCR	Nodule-enriched
chr8	17285556	17285839	0.00079473	dOCR	Root-enriched
chr8	17789978	17790128	0.0199004	dOCR	Nodule-enriched
chr8	18413724	18413874	0.0279713	LoOCR	Nodule-enriched
chr8	18933628	18933778	0.0298538	dOCR	Nodule-enriched
chr8	19398334	19398677	0.00867264	dOCR	Nodule-enriched
chr8	19450068	19450304	0.0231165	dOCR	Nodule-enriched
chr8	19690564	19690917	0.0398618	dOCR	Root-enriched
chr8	19704116	19704348	0.0127173	dOCR	Root-enriched
chr8	19827970	19828369	0.0231529	dOCR	Root-enriched
chr8	21249184	21249454	0.0383734	dOCR	Nodule-enriched
chr8	23746374	23746576	0.023751	dOCR	Nodule-enriched
chr8	23912513	23912685	0.0101888	dOCR	Root-enriched
chr8	24492542	24492865	0.0343672	dOCR	Root-enriched
chr8	30890245	30890466	0.00735628	dOCR	Nodule-enriched
chr8	31187115	31187364	0.0325847	dOCR	Nodule-enriched
chr8	32442820	32442970	0.0263787	dOCR	Nodule-enriched
chr8	32554614	32555009	0.0207078	dOCR	Nodule-enriched
chr8	33225352	33225608	0.0220863	LoOCR	Nodule-enriched
chr8	33829475	33829679	0.00215027	LoOCR	Nodule-enriched
chr8	35404265	35404457	0.0271406	dOCR	Root-enriched
chr8	37919896	37920124	0.00425729	dOCR	Nodule-enriched
chr8	39500906	39501111	0.00554154	dOCR	Root-enriched
chr8	42012773	42012923	0.00953409	LoOCR	Nodule-enriched
chr8	42263460	42263610	0.00878508	dOCR	Nodule-enriched
chr8	45110157	45110307	0.0364899	dOCR	Nodule-enriched
chr8	50749040	50749422	0.00229634	dOCR	Root-enriched
chr8	51475353	51475503	0.0458205	LoOCR	Nodule-enriched
chr9	726043	726289	0.038955	LoOCR	Root-enriched
chr9	7866408	7866558	0.0493915	LoOCR	Nodule-enriched
chr9	11889230	11889381	0.0232099	dOCR	Nodule-enriched
chr9	12940299	12940489	0.0368303	LoOCR	Nodule-enriched
chr9	13014663	13014839	0.035292	dOCR	Nodule-enriched
chr9	13053932	13054149	0.0469365	dOCR	Root-enriched
chr9	14078938	14079088	0.0305572	LoOCR	Nodule-enriched
chr9	19272812	19272995	0.0158436	dOCR	Nodule-enriched
chr9	19665434	19665893	0.0276789	dOCR	Nodule-enriched
chr9	22410765	22411024	0.0104036	dOCR	Root-enriched
chr9	25146045	25146195	0.00757214	dOCR	Nodule-enriched
chr9	27853967	27854140	0.0111182	LoOCR	Nodule-enriched
chr9	28619306	28619511	0.0409085	dOCR	Nodule-enriched
chr9	29189922	29190072	0.0217795	dOCR	Nodule-enriched
chr9	29236734	29236931	0.0155227	dOCR	Root-enriched
chr9	30087643	30087847	0.0316088	dOCR	Nodule-enriched
chr9	34919676	34919826	0.00125117	LoOCR	Nodule-enriched
chr9	36896048	36896198	0.0195462	dOCR	Nodule-enriched
chr9	37107364	37107514	0.000440155	dOCR	Nodule-enriched
chr9	38530650	38530879	0.0193699	LoOCR	Nodule-enriched
chr9	39050210	39050540	0.0010133	dOCR	Nodule-enriched
chr9	39102089	39102327	0.0122524	dOCR	Nodule-enriched
chr9	41574900	41575165	0.0340426	dOCR	Nodule-enriched
chr9	41684269	41684427	0.0101602	dOCR	Nodule-enriched
chr9	42307685	42307835	0.0196633	LoOCR	Nodule-enriched
chr9	43485341	43485561	0.0414359	dOCR	Nodule-enriched
chr9	44444158	44444317	0.0365572	LoOCR	Nodule-enriched
chr9	44775067	44775253	0.0425361	dOCR	Nodule-enriched
chr9	46306762	46306947	0.0232232	dOCR	Nodule-enriched
chr9	46648073	46648223	0.0321315	dOCR	Nodule-enriched
chr9	47821795	47822130	0.0376225	dOCR	Root-enriched
chr9	50614564	50614714	0.0473267	dOCR	Nodule-enriched
chr9	51444682	51444931	0.0160184	dOCR	Root-enriched
chr9	54462316	54462474	0.0222999	dOCR	Nodule-enriched
chr9	57085023	57085242	0.0436397	dOCR	Nodule-enriched
chr9	57709793	57709952	0.0471959	dOCR	Nodule-enriched
chr9	58303637	58303978	0.00171096	dOCR	Root-enriched
chr9	58309969	58310342	0.000345073	dOCR	Root-enriched
chr9	58311448	58311606	0.000571026	dOCR	Root-enriched
chr9	58451215	58451457	0.011253	dOCR	Nodule-enriched
chr9	60135819	60135971	0.0354933	dOCR	Nodule-enriched
chr9	60507976	60508168	0.0438473	dOCR	Root-enriched
chr9	62418164	62418334	0.041412	dOCR	Nodule-enriched
chr9	62967444	62967625	0.0308146	dOCR	Nodule-enriched
chr9	63758367	63758517	0.0115478	dOCR	Nodule-enriched
chr9	65584763	65584913	0.0218472	dOCR	Nodule-enriched
chr9	66603780	66604067	0.0163142	dOCR	Nodule-enriched
[truncated: 1,117 more rows]

## Sheet: Table S10
Table S10. List of genes associated with NRE contained LoOCRs
[truncated: 91 more rows]

[truncated: 15 more sheets: Table S11, Table S12, Table S13, Table S14, Table S15, Table S16, Table S17, Table S18, Table S19, Table S20, Table S21, Table S22, Table S23, Table S24, Table S25 ]
